# Supplementary material for: Integrated RNA-Seq and sRNA-Seq Analysis Identifies Chilling and Freezing Responsive Key Molecular Players and Pathways in Tea Plant (Camellia sinensis)
Source: PLoS One. 2015 Apr 22;10(4):e0125031. doi: 10.1371/journal.pone.0125031 (PMC4406609; doi:10.1371/journal.pone.0125031)
Supplement: S1 Table — (XLS) [file pone.0125031.s004.xls]

## Sheet: CT4vsCK
GO ID	adj. p-value	description
10200	2.09e-28	response to chitin
9611	6.7554e-25	response to wounding
2679	2.9016e-13	respiratory burst involved in defense response
9738	3.7377e-12	abscisic acid-activated signaling pathway
9414	7.6031e-12	response to water deprivation
42538	3.6137e-10	hyperosmotic salinity response
9409	1.007e-09	response to cold
9873	1.0654e-09	ethylene-activated signaling pathway
9693	1.1041e-09	ethylene biosynthetic process
50832	2.2986e-07	defense response to fungus
9695	4.3818e-07	jasmonic acid biosynthetic process
9612	1.0524e-06	response to mechanical stimulus
10363	2.519e-06	regulation of plant-type hypersensitive response
6612	2.9622e-06	protein targeting to membrane
9862	3.9388e-06	systemic acquired resistance, salicylic acid mediated signaling pathway
30968	4.5289e-06	endoplasmic reticulum unfolded protein response
165	1.4919e-05	MAPK cascade
43069	3.7313e-05	negative regulation of programmed cell death
6355	4.6646e-05	regulation of transcription, DNA-templated
46686	7.4628e-05	response to cadmium ion
10310	0.000107	regulation of hydrogen peroxide metabolic process
31348	0.00011821	negative regulation of defense response
51865	0.00018646	protein autoubiquitination
7623	0.0011504	circadian rhythm
48574	0.0021345	long-day photoperiodism, flowering
9595	0.0024668	detection of biotic stimulus
9864	0.0026239	induced systemic resistance, jasmonic acid mediated signaling pathway
42542	0.0028268	response to hydrogen peroxide
10286	0.0031182	heat acclimation
19748	0.0035032	secondary metabolic process
9966	0.0045536	regulation of signal transduction
43900	0.0045536	regulation of multi-organism process
44712	0.0045536	single-organism catabolic process
9696	0.005591	salicylic acid metabolic process
1901617	0.0068801	organic hydroxy compound biosynthetic process
9644	0.0072929	response to high light intensity
80167	0.0075069	response to karrikin
6073	0.0077551	cellular glucan metabolic process
9733	0.008201	response to auxin
43090	0.0088423	amino acid import

## Sheet: CT8vsCK
GO ID	adj.p-value	desertption_CT8
10200	4.4113e-22	response to chitin
9611	2.9496e-14	response to wounding
9409	8.4028e-12	response to cold
9414	2.5432e-11	response to water deprivation
2679	2.9702e-08	respiratory burst involved in defense response
9738	5.0491e-08	abscisic acid-activated signaling pathway
6355	8.9911e-07	regulation of transcription, DNA-templated
42538	2.0917e-06	hyperosmotic salinity response
9695	2.3747e-06	jasmonic acid biosynthetic process
30968	1.4708e-05	endoplasmic reticulum unfolded protein response
43069	1.5352e-05	negative regulation of programmed cell death
9867	2.0519e-05	jasmonic acid mediated signaling pathway
9873	4.2442e-05	ethylene-activated signaling pathway
9693	4.4861e-05	ethylene biosynthetic process
9644	5.0824e-05	response to high light intensity
50832	8.4172e-05	defense response to fungus
10363	0.00014806	regulation of plant-type hypersensitive response
42542	0.00014965	response to hydrogen peroxide
7623	0.00014965	circadian rhythm
6612	0.00017246	protein targeting to membrane
6090	0.0001816	pyruvate metabolic process
15994	0.00025453	chlorophyll metabolic process
10218	0.00078311	response to far red light
31348	0.00085998	negative regulation of defense response
42440	0.0010685	pigment metabolic process
44724	0.0010889	single-organism carbohydrate catabolic process
51865	0.0014267	protein autoubiquitination
48574	0.0014803	long-day photoperiodism, flowering
165	0.0015982	MAPK cascade
43090	0.0017066	amino acid import
10310	0.0017527	regulation of hydrogen peroxide metabolic process
9696	0.0025736	salicylic acid metabolic process
9862	0.0028404	systemic acquired resistance, salicylic acid mediated signaling pathway
10117	0.0031431	photoprotection
71489	0.0031439	cellular response to red or far red light
42742	0.0035015	defense response to bacterium
9813	0.0041774	flavonoid biosynthetic process
6354	0.0044206	DNA-templated transcription, elongation
19252	0.0046678	starch biosynthetic process
6081	0.0048329	cellular aldehyde metabolic process
10583	0.0049314	response to cyclopentenone
9407	0.0053331	toxin catabolic process
31325	0.0054423	positive regulation of cellular metabolic process
80167	0.0055341	response to karrikin
90239	0.0055551	regulation of histone H4 acetylation
9891	0.005744	positive regulation of biosynthetic process
19684	0.0059009	photosynthesis,light reaction
9637	0.006547	response to blue light
23	0.006659	maltose metabolic process
43269	0.006659	regulation of ion transport
9145	0.0070083	purine nucleoside triphosphate biosynthetic process
1901617	0.0076249	organic hydroxy compound biosynthetic process
46686	0.0080744	response to cadmium ion
34605	0.0085448	cellular response to heat
48582	0.0089437	positive regulation of post-embryonic development
10604	0.0090393	positive regulation of macromolecule metabolic process
48367	0.0090769	shoot system development

## Sheet: FT4vsCK
GO ID	adj.p-value	desertption_FT4
9651	1.1016e-08	response to salt stress
46686	2.1833e-08	response to cadmium ion
19252	4.9791e-08	starch biosynthetic process
23	6.7335e-07	maltose metabolic process
9414	5.6469e-06	response to water deprivation
19438	1.8191e-05	aromatic compound biosynthetic process
10119	3.8091e-05	regulation of stomatal movement
1901362	5.6275e-05	organic cyclic compound biosynthetic process
18130	8.4361e-05	heterocycle biosynthetic process
48574	0.00017085	long-day photoperiodism, flowering
9644	0.00018682	response to high light intensity
19288	0.00021091	isopentenyl diphosphate biosynthetic process, methylerythritol 4-phosphate pathway
19676	0.00021169	ammonia assimilation cycle
44271	0.00022763	cellular nitrogen compound biosynthetic process
19761	0.00022763	glucosinolate biosynthetic process
42744	0.00023152	hydrogen peroxide catabolic process
43085	0.00026631	positive regulation of catalytic activity
6096	0.00064411	glycolytic process
10304	0.0007082	PSII associated 1ight-harvesting complex II catabolic process
71214	0.00084479	cellular response to abiotic stimulus
9737	0.00095281	response to abscisic acid
19344	0.00095463	cysteine biosynthetic process
6636	0.0012519	unsaturated fatty acid biosynthetic process
1901615	0.0012756	organic hydroxy compound metabolic process
6098	0.001327	pentose-phosphate shunt
10583	0.0014787	response to cyclopentenone
9658	0.0015603	chloroplast organization
80167	0.0016281	response to karrikin
15996	0.0018296	chlorophyll catabolic process
15729	0.0020948	ozaloacetate transport
1901698	0.0023993	response to nitrogen compound
31408	0.0026792	oxylipin biosynthetic process
6833	0.0028613	water transport
9409	0.0029846	response to cold
65008	0.0030212	regulation of biological quality
16556	0.0032409	mRNA modification
7623	0.0038169	circadian rhythm
373	0.0040085	Group II intron splicing
42128	0.0040085	nitrate assimilation
51865	0.0040085	protein autoubiquitination
6972	0.0040845	hyperosmotic response
10557	0.0040845	positive regulation of macromolecule biosynthetic process
6457	0.004561	protein folding
31328	0.0047215	positive regulation of cellular biosynthetic process
6572	0.004933	tyrosine catabolic process
19216	0.0058329	regulation of lipid metabolic process
10218	0.00598	response to far red light
9773	0.00687	photosynthetic electron transport in photosystem I
10155	0.0082205	regulation of proton transport
71423	0.0091717	malate transmembrane transport
9833	0.0091717	primary cell wall biogenesis
9753	0.0092651	response to jasmonic acid
6546	0.0095461	glycine catabolic process

## Sheet: FT8vsCK
GO ID	adj.p-value	desertption_FT8
9651	3.4051e-05	response to salt stress
10583	6.0545e-05	response to cyclopentenone
19748	0.00012661	secondary metabolic process
46686	0.00069364	response to cadmium ion
48731	0.0028505	system development
7154	0.0031785	cell communication
71214	0.0036803	cellular response to abiotic stimulus
9414	0.0046813	response to water deprivation
44700	0.0046905	single organism signaling
50789	0.0046905	regulation of biological process
44281	0.0057556	small molecule metabolic process
5982	0.0058706	starch metabolic process
9266	0.0078805	response to temperature stimulus
9648	0.0080189	photoperiodism
9250	0.0081176	glucan biosynthetic process
42744	0.00914	hydrogen peroxide catabolic process
