# Supplementary material for: Integrated RNA-Seq and sRNA-Seq Analysis Identifies Chilling and Freezing Responsive Key Molecular Players and Pathways in Tea Plant (Camellia sinensis)
Source: PLoS One. 2015 Apr 22;10(4):e0125031. doi: 10.1371/journal.pone.0125031 (PMC4406609; doi:10.1371/journal.pone.0125031)
Supplement: S3 Table — (XLS) [file pone.0125031.s006.xls]

## Sheet: CT4 vs CK.DEGannot
gene_id	CT4_readcount	CK_readcount	log2-FoldChange	p-value	adj. p-value	Gene Length	NR GI	NR ID	NR Score	NR Evalue	NR Description	NT GI	NT ID	NT Score	NT Evalue	NT Description	KO ID	KO Name	KO Description	Http Link	Swiss-prot ID	Swiss-prot Score	Swiss-prot Evalue	Swiss-prot Description	PFAM ID	PFAM description	Gene Ontology Biological Pathway	BP Description	Gene Ontology Molecular Function	MF Description	Gene Ontology Cellular Component	CC Description	KOG ID	KOG Description
comp86800_c0	10368.4	47.8314	7.76	5.86e-100	5.85e-95	3017	255546077	XP_002514098.1	1634	0	conserved hypothetical protein [Ricinus communis]	224092159	XM_002309452.1	278	1.75e-141	Populus trichocarpa predicted protein, mRNA	--	--	--	--	Q96MB7	256	4.69e-22	Putative nuclease HARBI1 OS=Homo sapiens GN=HARBI1 PE=1 SV=1	PF04827	Plant transposon protein	--	--	GO:0016788	hydrolase activity, acting on ester bonds	--	--	--	--
comp65881_c0	3673.94	22.1087	7.3766	1.56e-86	7.77e-82	986	170522968	ACB20696.1	877	5.43e-116	putative cold-inducible protein [Camellia sinensis]	170522967	EU563239.1	617	0	Camellia sinensis clone Cs375 putative cold-inducible protein mRNA, complete cds	--	--	--	--	Q9SLD4	308	5.36e-32	Zinc finger protein ZAT11 OS=Arabidopsis thaliana GN=ZAT11 PE=2 SV=1	PF00096	Zinc finger, C2H2 type	--	--	GO:0008270//GO:0046872	zinc ion binding//metal ion binding	GO:0005622	intracellular	KOG1721	FOG: Zn-finger
comp79005_c0	782.981	4.62369	7.4038	5.36e-63	1.78e-58	797	170522966	ACB20695.1	357	1.25e-37	CBF-like protein 1 [Camellia sinensis]	--	--	--	--	--	--	--	--	--	P93835	242	8.64e-23	Dehydration-responsive element-binding protein 1B OS=Arabidopsis thaliana GN=DREB1B PE=2 SV=2	--	--	--	--	--	--	--	--	--	--
comp90825_c3	2505.93	57.6022	5.4431	8.92e-59	2.22e-54	1521	225434879	XP_002283212.1	935	9.44e-119	PREDICTED: E3 ubiquitin-protein ligase RING1-like [Vitis vinifera]	449527991	XM_004170943.1	117	2.75e-52	PREDICTED: Cucumis sativus E3 ubiquitin-protein ligase RING1-like (LOC101228747), mRNA	--	--	--	--	Q8LPN7	331	5.65e-33	E3 ubiquitin-protein ligase RING1-like OS=Arabidopsis thaliana GN=At3g19950 PE=2 SV=1	PF12678//PF14634//PF00097//PF13639//PF04423//PF01485//PF06984//PF12861	RING-H2 zinc finger//zinc-RING finger domain//Zinc finger, C3HC4 type (RING finger)//Ring finger domain//Rad50 zinc hook motif//IBR domain//Mitochondrial 39-S ribosomal protein L47 (MRP-L47)//Anaphase-promoting complex subunit 11 RING-H2 finger	GO:0042254//GO:0006412//GO:0006281//GO:0016567	ribosome biogenesis//translation//DNA repair//protein ubiquitination	GO:0005515//GO:0005524//GO:0008270//GO:0004518//GO:0046872//GO:0003735//GO:0004842	protein binding//ATP binding//zinc ion binding//nuclease activity//metal ion binding//structural constituent of ribosome//ubiquitin-protein ligase activity	GO:0005840//GO:0005680//GO:0005761	ribosome//anaphase-promoting complex//mitochondrial ribosome	KOG0800	FOG: Predicted E3 ubiquitin ligase
comp52883_c0	572.317	3.68106	7.2806	3.32e-56	6.62e-52	674	224108287	XP_002314788.1	67	4.92e-09	predicted protein [Populus trichocarpa]	--	--	--	--	--	--	--	--	--	Q9LQU5	53	1.65e-06	Nudix hydrolase 18, mitochondrial OS=Arabidopsis thaliana GN=NUDT18 PE=2 SV=1	PF07842//PF04162	GC-rich sequence DNA-binding factor-like protein//Gyrovirus capsid protein (VP1)	GO:0006355	regulation of transcription, DNA-dependent	GO:0003677	DNA binding	GO:0005634//GO:0019028	nucleus//viral capsid	--	--
comp59040_c0	3066.45	94.7201	5.0168	7.35e-54	1.22e-49	1158	225461524	XP_002285146.1	339	2.13e-34	PREDICTED: ethylene-responsive transcription factor 4 [Vitis vinifera]	189163271	AP010505.1	48	4.74e-14	Lotus japonicus genomic DNA, chromosome 3, clone: LjT11M02, TM0690, complete sequence	K09286	EREBP	EREBP-like factor	http://www.genome.jp/dbget-bin/www_bget?ko:K09286	Q40477	263	4.81e-25	Ethylene-responsive transcription factor 4 OS=Nicotiana tabacum GN=ERF4 PE=1 SV=1	PF00847//PF05297	AP2 domain//Herpesvirus latent membrane protein 1 (LMP1)	GO:0019087//GO:0006355//GO:1901700//GO:0009987//GO:0009725	transformation of host cell by virus//regulation of transcription, DNA-dependent//response to oxygen-containing compound//cellular process//response to hormone stimulus	GO:0003700	sequence-specific DNA binding transcription factor activity	GO:0005667//GO:0016021	transcription factor complex//integral to membrane	--	--
comp95556_c0	1054.61	24.9515	5.4014	1.65e-51	2.36e-47	1783	285028684	ADC34632.1	1892	0	delta-8 sphingolipid desaturase [Primula auricula]	225454388	XM_002279191.1	406	0	PREDICTED: Vitis vinifera fatty acid desaturase 3-like (LOC100265385), mRNA	K13076	SLD	delta8-fatty-acid desaturase	http://www.genome.jp/dbget-bin/www_bget?ko:K13076	Q43469	1843	0	Delta(8)-fatty-acid desaturase OS=Helianthus annuus GN=sld1 PE=1 SV=1	PF00322//PF00487//PF00173	Endothelin family//Fatty acid desaturase//Cytochrome b5-like Heme/Steroid binding domain	GO:0055114//GO:0006629//GO:0019229//GO:0006633	oxidation-reduction process//lipid metabolic process//regulation of vasoconstriction//fatty acid biosynthetic process	GO:0016717//GO:0005506//GO:0020037	oxidoreductase activity, acting on paired donors, with oxidation of a pair of donors resulting in the reduction of molecular oxygen to two molecules of water//iron ion binding//heme binding	GO:0005576	extracellular region	KOG4232	Delta 6-fatty acid desaturase/delta-8 sphingolipid desaturase
comp82985_c1	365.593	0.927719	8.6223	2.43e-50	3.03e-46	1070	156571764	ABU84809.1	602	1.84e-73	putative dehydration-responsive element binding protein [Broussonetia papyrifera]	--	--	--	--	--	--	--	--	--	Q84QC2	435	3.58e-50	Ethylene-responsive transcription factor ERF017 OS=Arabidopsis thaliana GN=ERF017 PE=2 SV=1	PF00847	AP2 domain	GO:0006355//GO:0006351	regulation of transcription, DNA-dependent//transcription, DNA-dependent	GO:0003700	sequence-specific DNA binding transcription factor activity	GO:0005667	transcription factor complex	--	--
comp74707_c0	2460.34	89.6251	4.7788	1.64e-49	1.82e-45	2617	225460662	XP_002267096.1	1365	2.03e-178	PREDICTED: uncharacterized protein LOC100257198 isoform 1 [Vitis vinifera]	17736892	AP004525.1	80	1.77e-31	Lotus japonicus genomic DNA, chromosome 5, clone: LjT08O18, TM0052b, complete sequence	--	--	--	--	--	--	--	--	PF09177	Syntaxin 6, N-terminal	GO:0048193	Golgi vesicle transport	--	--	GO:0016020	membrane	--	--
comp74643_c0	2030.26	70.2176	4.8537	1.83e-49	1.83e-45	1080	225461524	XP_002285146.1	323	3.13e-32	PREDICTED: ethylene-responsive transcription factor 4 [Vitis vinifera]	359493826	XM_002285110.2	110	1.51e-48	PREDICTED: Vitis vinifera ethylene-responsive transcription factor-like (LOC100243603), mRNA	--	--	--	--	O80340	242	2.12e-22	Ethylene-responsive transcription factor 4 OS=Arabidopsis thaliana GN=ERF4 PE=1 SV=1	PF00847	AP2 domain	GO:0009719//GO:0010033//GO:0006355	response to endogenous stimulus//response to organic substance//regulation of transcription, DNA-dependent	GO:0003700	sequence-specific DNA binding transcription factor activity	GO:0005667	transcription factor complex	--	--
comp60946_c0	3003	93.9862	4.9978	1.34e-47	1.22e-43	943	225453160	XP_002274476.1	499	1.84e-59	PREDICTED: calcium-binding allergen Ole e 8 [Vitis vinifera]	--	--	--	--	--	K13448	CML	calcium-binding protein CML	http://www.genome.jp/dbget-bin/www_bget?ko:K13448	P25070	414	8.1e-48	Calcium-binding protein CML24 OS=Arabidopsis thaliana GN=CML24 PE=2 SV=2	PF10591//PF00036//PF13202//PF13499//PF13405	Secreted protein acidic and rich in cysteine Ca binding region//EF hand//EF hand//EF-hand domain pair//EF-hand domain	GO:0009725//GO:0009416//GO:0007165//GO:0050789//GO:1901700//GO:0009266//GO:0009791//GO:0006950//GO:0048608	response to hormone stimulus//response to light stimulus//signal transduction//regulation of biological process//response to oxygen-containing compound//response to temperature stimulus//post-embryonic development//response to stress//reproductive structure development	GO:0005509	calcium ion binding	GO:0005578	proteinaceous extracellular matrix	KOG0027	Calmodulin and related proteins (EF-Hand superfamily)
comp87021_c0	1447.83	58.6418	4.6258	8.66e-45	7.2e-41	1589	224114075	XP_002316660.1	138	2.01e-31	predicted protein [Populus trichocarpa]	--	--	--	--	--	--	--	--	--	Q8GX77	101	2.85e-18	F-box protein At1g61340 OS=Arabidopsis thaliana GN=At1g61340 PE=2 SV=1	--	--	--	--	--	--	--	--	--	--
comp74912_c0	5755.01	293.151	4.2951	9.76e-45	7.49e-41	2033	401834491	AFQ23178.1	1771	0	HSPRO [Nicotiana attenuata]	147862424	AM484831.2	342	3.1e-177	Vitis vinifera contig VV78X040933.4, whole genome shotgun sequence	--	--	--	--	O04203	1196	4.3e-156	Nematode resistance protein-like HSPRO2 OS=Arabidopsis thaliana GN=HSPRO2 PE=1 SV=1	--	--	--	--	--	--	--	--	--	--
comp76110_c0	342.52	3.2172	6.7342	9.47e-44	6.75e-40	1068	--	--	--	--	--	--	--	--	--	--	--	--	--	--	--	--	--	--	PF04159	NB glycoprotein	--	--	--	--	GO:0016021	integral to membrane	--	--
comp84884_c0	727.886	25.3259	4.845	9.07e-42	6.03e-38	2149	140083554	ABO84839.1	209	3.33e-15	putative MAP kinase 3 [Catharanthus roseus]	8925320	AF247135.1	75	8.72e-29	Capsicum annuum MAP kinase 1 (MK1) gene, complete cds	K04371	ERK1_2	extracellular signal-regulated kinase 1/2	http://www.genome.jp/dbget-bin/www_bget?ko:K04371	Q84UI5	181	9.31e-13	Mitogen-activated protein kinase 1 OS=Oryza sativa subsp. japonica GN=MPK1 PE=1 SV=1	--	--	GO:0000165//GO:0007178//GO:0006468//GO:0009069//GO:0016310	MAPK cascade//transmembrane receptor protein serine/threonine kinase signaling pathway//protein phosphorylation//serine family amino acid metabolic process//phosphorylation	GO:0005524//GO:0004707	ATP binding//MAP kinase activity	--	--	KOG0660	Mitogen-activated protein kinase
comp62329_c0	570.344	16.5946	5.103	1.14e-41	7.1e-38	1315	224095001	XP_002310322.1	688	2.48e-83	predicted protein [Populus trichocarpa]	--	--	--	--	--	--	--	--	--	--	--	--	--	PF08352	Oligopeptide/dipeptide transporter, C-terminal region	GO:0015833	peptide transport	GO:0005524//GO:0000166	ATP binding//nucleotide binding	--	--	--	--
comp56978_c0	362.42	7.36957	5.6199	2.85e-39	1.68e-35	389	--	--	--	--	--	--	--	--	--	--	--	--	--	--	--	--	--	--	--	--	--	--	--	--	--	--	--	--
comp66641_c1	407.554	10.5569	5.2707	1.42e-38	7.89e-35	1033	--	--	--	--	--	--	--	--	--	--	--	--	--	--	--	--	--	--	--	--	--	--	--	--	--	--	--	--
comp90166_c2	605.531	24.4504	4.6303	7.32e-38	3.84e-34	1175	--	--	--	--	--	--	--	--	--	--	--	--	--	--	--	--	--	--	--	--	--	--	--	--	--	--	--	--
comp79005_c1	205.83	0.46386	8.7936	1.19e-37	5.96e-34	288	--	--	--	--	--	--	--	--	--	--	--	--	--	--	--	--	--	--	--	--	--	--	--	--	--	--	--	--
comp91927_c0	2240.43	154.746	3.8558	3.69e-36	1.75e-32	1076	359475860	XP_003631764.1	254	1.31e-23	PREDICTED: uncharacterized protein LOC100854026 [Vitis vinifera]	--	--	--	--	--	--	--	--	--	--	--	--	--	--	--	--	--	--	--	--	--	--	--
comp89350_c0	13219.3	1038.92	3.6695	9.85e-36	4.47e-32	2684	225448453	XP_002269430.1	2112	0	PREDICTED: zinc finger CCCH domain-containing protein 29-like [Vitis vinifera]	171452361	AB429357.1	246	9.55e-124	Bruguiera gymnorhiza mRNA for transcription factor, complete cds, clone: Bg05-24_M15	--	--	--	--	Q9XEE6	1417	0	Zinc finger CCCH domain-containing protein 29 OS=Arabidopsis thaliana GN=At2g40140 PE=2 SV=1	PF13606//PF00642//PF06581//PF00023	Ankyrin repeat//Zinc finger C-x8-C-x5-C-x3-H type (and similar)//Mad1 and Cdc20-bound-Mad2 binding//Ankyrin repeat	GO:0007096	regulation of exit from mitosis	GO:0005515//GO:0046872	protein binding//metal ion binding	GO:0005634	nucleus	KOG1595	CCCH-type Zn-finger protein
comp74641_c0	1892.25	134.132	3.8184	3.7e-35	1.61e-31	902	42557351	BAD11071.1	565	1.73e-68	hin1 like protein [Capsicum chinense]	--	--	--	--	--	--	--	--	--	Q9C615	224	2.08e-19	Putative syntaxin-24 OS=Arabidopsis thaliana GN=SYP24 PE=3 SV=1	--	--	--	--	--	--	--	--	--	--
comp21265_c1	315.232	8.28238	5.2502	7.72e-35	3.21e-31	669	224114577	XP_002332342.1	537	9.06e-63	predicted protein [Populus trichocarpa]	224114576	XM_002332305.1	119	9.11e-54	Populus trichocarpa predicted protein, mRNA	--	--	--	--	--	--	--	--	PF01831	Peptidase C16 family	GO:0006508//GO:0006144	proteolysis//purine nucleobase metabolic process	GO:0003968//GO:0008234	RNA-directed RNA polymerase activity//cysteine-type peptidase activity	GO:0005886//GO:0009507//GO:0031379	plasma membrane//chloroplast//RNA-directed RNA polymerase complex	--	--
comp77153_c0	335.033	2.76079	6.9231	6.05e-34	2.42e-30	1087	225428806	XP_002282169.1	493	1.31e-56	PREDICTED: ethylene-responsive transcription factor ERF109 [Vitis vinifera]	115441276	NM_001051453.1	96	9.22e-41	Oryza sativa Japonica Group Os01g0868000 (Os01g0868000) mRNA, complete cds	--	--	--	--	Q9SZ06	293	6.74e-29	Ethylene-responsive transcription factor ERF109 OS=Arabidopsis thaliana GN=ERF109 PE=1 SV=1	PF00847	AP2 domain	GO:0006355	regulation of transcription, DNA-dependent	GO:0003700	sequence-specific DNA binding transcription factor activity	GO:0005667	transcription factor complex	--	--
comp65917_c0	4102.26	81.5515	5.6526	6.12e-32	2.35e-28	1929	255560357	XP_002521194.1	183	3.32e-108	protein phosphatase 2c, putative [Ricinus communis]	224112470	XM_002316166.1	69	1.69e-25	Populus trichocarpa predicted protein, mRNA	--	--	--	--	O80871	186	9.2e-101	Probable protein phosphatase 2C 25 OS=Arabidopsis thaliana GN=At2g30020 PE=1 SV=1	PF00481	Protein phosphatase 2C	GO:0006470	protein dephosphorylation	GO:0046872//GO:0004722//GO:0003824	metal ion binding//protein serine/threonine phosphatase activity//catalytic activity	GO:0008287	protein serine/threonine phosphatase complex	KOG0698	Serine/threonine protein phosphatase
comp82542_c0	194.997	2.7757	6.1345	1.71e-31	6.3e-28	1562	224088104	XP_002308325.1	1588	0	predicted protein [Populus trichocarpa]	292770797	AK337572.1	105	1.33e-45	Lotus japonicus cDNA, clone: LjFL1-068-DE07, HTC	--	--	--	--	Q84TG3	1301	1.45e-174	E3 ubiquitin-protein ligase PUB23 OS=Arabidopsis thaliana GN=PUB23 PE=1 SV=1	PF00514//PF04564//PF02637	Armadillo/beta-catenin-like repeat//U-box domain//GatB domain	GO:0016567	protein ubiquitination	GO:0004842//GO:0016884//GO:0005515	ubiquitin-protein ligase activity//carbon-nitrogen ligase activity, with glutamine as amido-N-donor//protein binding	GO:0000151	ubiquitin ligase complex	KOG4642	Chaperone-dependent E3 ubiquitin protein ligase (contains TPR repeats)
comp75805_c0	3159.46	288.982	3.4506	3.66e-31	1.31e-27	2930	147780712	CAN60326.1	1267	3.7e-161	hypothetical protein VITISV_028596 [Vitis vinifera]	147780709	AM428392.2	119	4.14e-53	Vitis vinifera contig VV78X017201.5, whole genome shotgun sequence	--	--	--	--	Q93ZL5	742	4.03e-86	Dof zinc finger protein DOF5.2 OS=Arabidopsis thaliana GN=DOF5.2 PE=1 SV=2	PF02701	Dof domain, zinc finger	GO:0006355	regulation of transcription, DNA-dependent	GO:0003677	DNA binding	--	--	--	--
comp95645_c0	160.123	0.920264	7.4429	6.26e-31	2.15e-27	364	--	--	--	--	--	--	--	--	--	--	--	--	--	--	--	--	--	--	--	--	--	--	--	--	--	--	--	--
comp86761_c0	581.904	38.2543	3.9271	1.94e-30	6.44e-27	2125	225439649	XP_002269923.1	1574	0	PREDICTED: CBL-interacting serine/threonine-protein kinase 14 isoform 1 [Vitis vinifera]	349719098	FQ392623.1	336	7.02e-174	Vitis vinifera clone SS0AFA4YO11	--	--	--	--	Q9LZW4	1289	1.49e-169	CBL-interacting serine/threonine-protein kinase 14 OS=Arabidopsis thaliana GN=CIPK14 PE=1 SV=1	PF03822//PF06293//PF07714//PF00069	NAF domain//Lipopolysaccharide kinase (Kdo/WaaP) family//Protein tyrosine kinase//Protein kinase domain	GO:0009103//GO:0007165//GO:0016310//GO:0006468//GO:0009069	lipopolysaccharide biosynthetic process//signal transduction//phosphorylation//protein phosphorylation//serine family amino acid metabolic process	GO:0004674//GO:0005524//GO:0016773//GO:0004672	protein serine/threonine kinase activity//ATP binding//phosphotransferase activity, alcohol group as acceptor//protein kinase activity	GO:0016020//GO:0005773	membrane//vacuole	KOG0583	Serine/threonine protein kinase
comp97373_c0	150.249	0.912809	7.3628	1.35e-29	4.34e-26	384	170522966	ACB20695.1	185	6.02e-15	CBF-like protein 1 [Camellia sinensis]	170522965	EU563238.1	375	0	Camellia sinensis CBF-like protein 1 mRNA, complete cds	--	--	--	--	--	--	--	--	--	--	GO:0006355	regulation of transcription, DNA-dependent	GO:0003677//GO:0003700	DNA binding//sequence-specific DNA binding transcription factor activity	GO:0005634//GO:0005667	nucleus//transcription factor complex	--	--
comp84235_c0	785.161	62.6823	3.6469	2.34e-29	7.29e-26	1772	206584345	ACI15345.1	301	9.02e-118	NAC domain protein NAC4 [Gossypium hirsutum]	449528995	XM_004171439.1	65	2.6e-23	PREDICTED: Cucumis sativus NAC domain-containing protein 72-like (LOC101202813), mRNA	--	--	--	--	Q9C932	151	1.35e-83	NAC domain-containing protein 19 OS=Arabidopsis thaliana GN=NAC019 PE=1 SV=1	PF02365	No apical meristem (NAM) protein	GO:0006355	regulation of transcription, DNA-dependent	GO:0003677	DNA binding	--	--	--	--
comp91629_c0	2333.84	119.994	4.2817	4.43e-28	1.34e-24	3171	225461168	XP_002282942.1	2319	0	PREDICTED: chitin-inducible gibberellin-responsive protein 1-like [Vitis vinifera]	225461167	XM_002282906.1	676	0	PREDICTED: Vitis vinifera chitin-inducible gibberellin-responsive protein 1-like (LOC100267541), mRNA	--	--	--	--	Q69VG1	1583	0	Chitin-inducible gibberellin-responsive protein 1 OS=Oryza sativa subsp. japonica GN=CIGR1 PE=2 SV=1	--	--	GO:0006355	regulation of transcription, DNA-dependent	--	--	--	--	--	--
comp52872_c0	192.517	5.06518	5.2482	8.12e-28	2.38e-24	836	--	--	--	--	--	--	--	--	--	--	--	--	--	--	--	--	--	--	--	--	--	--	--	--	--	--	--	--
comp28243_c0	143.243	1.37667	6.7011	9.75e-28	2.78e-24	736	224055707	XP_002298613.1	266	5.7e-26	predicted protein [Populus trichocarpa]	--	--	--	--	--	K13448	CML	calcium-binding protein CML	http://www.genome.jp/dbget-bin/www_bget?ko:K13448	Q8RYJ8	211	3.09e-19	Putative calcium-binding protein CML19 OS=Oryza sativa subsp. japonica GN=CML19 PE=3 SV=1	PF00036//PF13202//PF13405//PF13499	EF hand//EF hand//EF-hand domain//EF-hand domain pair	--	--	GO:0005509	calcium ion binding	--	--	KOG0027	Calmodulin and related proteins (EF-Hand superfamily)
comp92906_c0	376.294	23.5525	3.9979	1.08e-27	3e-24	431	--	--	--	--	--	--	--	--	--	--	--	--	--	--	--	--	--	--	--	--	--	--	--	--	--	--	--	--
comp89587_c3	1304.92	38.6362	5.0779	3.11e-26	8.4e-23	1219	147798030	CAN71778.1	368	1.85e-38	hypothetical protein VITISV_019814 [Vitis vinifera]	--	--	--	--	--	--	--	--	--	--	--	--	--	PF00564	PB1 domain	--	--	GO:0005515	protein binding	--	--	--	--
comp95613_c0	459.162	36.2349	3.6636	4.8e-26	1.26e-22	1469	--	--	--	--	--	--	--	--	--	--	--	--	--	--	--	--	--	--	--	--	--	--	--	--	--	--	--	--
comp29900_c0	309.212	20.7395	3.8981	4.21e-25	1.08e-21	970	359478521	XP_002274679.2	546	2.31e-65	PREDICTED: zinc finger protein CONSTANS-LIKE 7-like [Vitis vinifera]	224055400	XM_002298464.1	144	1.7e-67	Populus trichocarpa predicted protein, mRNA	--	--	--	--	Q9LU68	239	4.18e-21	Protein CHLOROPLAST IMPORT APPARATUS 2 OS=Arabidopsis thaliana GN=CIA2 PE=2 SV=1	PF01569//PF06203	PAP2 superfamily//CCT motif	--	--	GO:0003824//GO:0005515	catalytic activity//protein binding	GO:0016020	membrane	--	--
comp42497_c0	146.569	3.68851	5.3124	2.9e-24	7.24e-21	2162	359479007	XP_002281519.2	1856	0	PREDICTED: uncharacterized protein LOC100248374 [Vitis vinifera]	--	--	--	--	--	--	--	--	--	O54922	182	1.38e-12	Exocyst complex component 7 OS=Rattus norvegicus GN=Exoc7 PE=2 SV=1	PF03081	Exo70 exocyst complex subunit	GO:0006887	exocytosis	--	--	GO:0000145	exocyst	KOG2344	Exocyst component protein and related proteins
comp66641_c0	197.377	9.23246	4.4181	5.42e-24	1.32e-20	828	--	--	--	--	--	--	--	--	--	--	--	--	--	--	--	--	--	--	--	--	--	--	--	--	--	--	--	--
comp63587_c0	183.417	7.81852	4.5521	6.17e-24	1.47e-20	1364	--	--	--	--	--	--	--	--	--	--	--	--	--	--	--	--	--	--	--	--	--	--	--	--	--	--	--	--
comp56220_c1	432.948	39.0926	3.4692	6.47e-24	1.5e-20	433	--	--	--	--	--	--	--	--	--	--	--	--	--	--	--	--	--	--	--	--	--	--	--	--	--	--	--	--
comp104438_c0	121.722	1.82562	6.0591	1.12e-23	2.47e-20	505	--	--	--	--	--	--	--	--	--	--	--	--	--	--	--	--	--	--	--	--	--	--	--	--	--	--	--	--
comp87994_c0	2297.6	301.016	2.9322	1.11e-23	2.47e-20	1021	388514861	AFK45492.1	301	8.57e-30	unknown [Lotus japonicus]	449516674	XM_004165324.1	39	4.19e-09	PREDICTED: Cucumis sativus uncharacterized LOC101232319 (LOC101232319), mRNA	--	--	--	--	--	--	--	--	--	--	--	--	--	--	--	--	--	--
comp86212_c0	541.976	32.8297	4.0452	1.84e-23	4e-20	2280	224137826	XP_002322661.1	148	2.9e-07	predicted protein [Populus trichocarpa]	--	--	--	--	--	--	--	--	--	--	--	--	--	PF00628//PF07930//PF00130//PF07649	PHD-finger//D-aminopeptidase, domain B//Phorbol esters/diacylglycerol binding domain (C1 domain)//C1-like domain	GO:0055114//GO:0035556	oxidation-reduction process//intracellular signal transduction	GO:0004177//GO:0005515//GO:0047134	aminopeptidase activity//protein binding//protein-disulfide reductase activity	--	--	--	--
comp72921_c0	195.277	9.6665	4.3364	1.97e-23	4.18e-20	1388	225452759	XP_002277734.1	840	1.41e-104	PREDICTED: uncharacterized protein At5g39865-like isoform 1 [Vitis vinifera]	--	--	--	--	--	--	--	--	--	Q9FLE8	565	1.46e-65	Uncharacterized protein At5g39865 OS=Arabidopsis thaliana GN=At5g39865 PE=1 SV=1	PF00462	Glutaredoxin	GO:0045454//GO:0006118	cell redox homeostasis//electron transport	GO:0009055//GO:0015035	electron carrier activity//protein disulfide oxidoreductase activity	--	--	KOG2824	Glutaredoxin-related protein
comp93453_c0	99.3218	0.456405	7.7657	4.87e-23	1.01e-19	316	--	--	--	--	--	--	--	--	--	--	--	--	--	--	--	--	--	--	--	--	--	--	--	--	--	--	--	--
comp81217_c0	1561.43	43.3121	5.172	5.65e-23	1.15e-19	1132	225458814	XP_002285260.1	589	6.29e-71	PREDICTED: zinc finger protein ZAT10-like [Vitis vinifera]	359480561	XM_002279534.2	71	7.58e-27	PREDICTED: Vitis vinifera zinc finger protein ZAT10-like (LOC100264451), mRNA	--	--	--	--	Q96289	407	3.05e-45	Zinc finger protein ZAT10 OS=Arabidopsis thaliana GN=ZAT10 PE=2 SV=1	PF00096//PF00569	Zinc finger, C2H2 type//Zinc finger, ZZ type	--	--	GO:0008270//GO:0046872	zinc ion binding//metal ion binding	--	--	--	--
comp82025_c0	194.33	10.1304	4.2618	6.01e-23	1.2e-19	2155	--	--	--	--	--	--	--	--	--	--	--	--	--	--	--	--	--	--	--	--	--	--	--	--	--	--	--	--
comp88545_c0	863.116	38.5765	4.4838	7.6e-23	1.49e-19	2368	225457073	XP_002279989.1	2350	0	PREDICTED: U-box domain-containing protein 19-like [Vitis vinifera]	--	--	--	--	--	--	--	--	--	O80742	1330	4.33e-171	U-box domain-containing protein 19 OS=Arabidopsis thaliana GN=PUB19 PE=2 SV=1	PF03224//PF00514//PF04564//PF10557//PF00301//PF01602//PF02985	V-ATPase subunit H//Armadillo/beta-catenin-like repeat//U-box domain//Cullin protein neddylation domain//Rubredoxin//Adaptin N terminal region//HEAT repeat	GO:0015992//GO:0016192//GO:0006119//GO:0006886//GO:0015991//GO:0016567//GO:0006511	proton transport//vesicle-mediated transport//oxidative phosphorylation//intracellular protein transport//ATP hydrolysis coupled proton transport//protein ubiquitination//ubiquitin-dependent protein catabolic process	GO:0046961//GO:0005506//GO:0031625//GO:0004842//GO:0005524//GO:0005515	proton-transporting ATPase activity, rotational mechanism//iron ion binding//ubiquitin protein ligase binding//ubiquitin-protein ligase activity//ATP binding//protein binding	GO:0000221//GO:0000151//GO:0031461//GO:0030117	vacuolar proton-transporting V-type ATPase, V1 domain//ubiquitin ligase complex//cullin-RING ubiquitin ligase complex//membrane coat	KOG4642	Chaperone-dependent E3 ubiquitin protein ligase (contains TPR repeats)
comp84020_c0	246.998	17.9191	3.7849	3.48e-22	6.67e-19	1326	--	--	--	--	--	--	--	--	--	--	--	--	--	--	--	--	--	--	--	--	--	--	--	--	--	--	--	--
comp21265_c0	164.81	5.55886	4.8899	6.44e-22	1.21e-18	281	255546077	XP_002514098.1	476	3.07e-55	conserved hypothetical protein [Ricinus communis]	--	--	--	--	--	--	--	--	--	Q8BR93	142	3.25e-10	Putative nuclease HARBI1 OS=Mus musculus GN=Harbi1 PE=2 SV=1	--	--	--	--	--	--	--	--	--	--
comp65248_c0	337.226	32.1943	3.3888	1.55e-21	2.86e-18	631	--	--	--	--	--	--	--	--	--	--	--	--	--	--	--	--	--	--	--	--	--	--	--	--	--	--	--	--
comp76110_c1	95.9617	0.920264	6.7043	2.18e-21	3.95e-18	311	--	--	--	--	--	--	--	--	--	--	--	--	--	--	--	--	--	--	--	--	--	--	--	--	--	--	--	--
comp74326_c0	213.857	14.7317	3.8597	2.23e-21	3.98e-18	573	225470820	XP_002264755.1	231	3.11e-19	PREDICTED: protein GIGANTEA-like [Vitis vinifera]	--	--	--	--	--	K12124	GI	GIGANTEA	http://www.genome.jp/dbget-bin/www_bget?ko:K12124	Q9AWL7	196	6.53e-16	Protein GIGANTEA OS=Oryza sativa subsp. japonica GN=GI PE=2 SV=2	--	--	GO:0080167//GO:0009637//GO:0010378//GO:0010218//GO:0010229//GO:0048578//GO:0009409//GO:0042542	response to karrikin//response to blue light//temperature compensation of the circadian clock//response to far red light//inflorescence development//positive regulation of long-day photoperiodism, flowering//response to cold//response to hydrogen peroxide	--	--	GO:0005654	nucleoplasm	--	--
comp87160_c0	1180.52	171.693	2.7815	1.09e-20	1.92e-17	2515	356534653	XP_003535867.1	262	1.33e-21	PREDICTED: probable protein phosphatase 2C 49-like [Glycine max]	--	--	--	--	--	K14803	PTC2_3	protein phosphatase 2C homolog 2/3	http://www.genome.jp/dbget-bin/www_bget?ko:K14803	Q9FYN7	230	1.86e-105	Probable protein phosphatase 2C 2 OS=Oryza sativa subsp. japonica GN=Os01g0295700 PE=2 SV=1	PF00481	Protein phosphatase 2C	GO:0006470	protein dephosphorylation	GO:0046872//GO:0003824//GO:0004722	metal ion binding//catalytic activity//protein serine/threonine phosphatase activity	GO:0008287	protein serine/threonine phosphatase complex	KOG0698	Serine/threonine protein phosphatase
comp98269_c0	334.966	34.5807	3.276	1.35e-20	2.33e-17	1054	300079020	ADJ67441.1	758	2.07e-96	ethylene response factor 12 [Actinidia deliciosa]	790362	D38126.1	151	2.38e-71	Nicotiana tabacum EREBP-2 mRNA for ethylene-responsive element binding protein, complete cds	--	--	--	--	Q9LW50	699	7.55e-89	Ethylene-responsive transcription factor 2 OS=Nicotiana sylvestris GN=ERF2 PE=2 SV=1	PF00847	AP2 domain	GO:0006355	regulation of transcription, DNA-dependent	GO:0003700//GO:0003677	sequence-specific DNA binding transcription factor activity//DNA binding	GO:0005667//GO:0005634	transcription factor complex//nucleus	--	--
comp93538_c1	385.927	42.8706	3.1703	1.61e-20	2.73e-17	610	297745746	CBI15802.3	516	1.19e-62	unnamed protein product [Vitis vinifera]	--	--	--	--	--	--	--	--	--	Q682S0	478	1.24e-54	Root phototropism protein 2 OS=Arabidopsis thaliana GN=RPT2 PE=1 SV=2	PF10297	Minimal binding motif of Hap4 for binding to Hap2/3/5	GO:0006355	regulation of transcription, DNA-dependent	GO:0003677	DNA binding	GO:0005634	nucleus	--	--
comp75148_c0	603.078	78.6118	2.9395	2.14e-20	3.55e-17	769	225456138	XP_002282075.1	473	3.95e-56	PREDICTED: calcium-binding allergen Ole e 8 [Vitis vinifera]	349723905	FQ388139.1	60	6.62e-21	Vitis vinifera clone SS0AEB24YC14	K13448	CML	calcium-binding protein CML	http://www.genome.jp/dbget-bin/www_bget?ko:K13448	Q9M7R0	471	6.44e-57	Calcium-binding allergen Ole e 8 OS=Olea europaea PE=1 SV=1	PF13405//PF13499//PF13202//PF00404//PF00036//PF03874//PF10591	EF-hand domain//EF-hand domain pair//EF hand//Dockerin type I repeat//EF hand//RNA polymerase Rpb4//Secreted protein acidic and rich in cysteine Ca binding region	GO:0006206//GO:0007165//GO:0006144//GO:0006351//GO:0005975	pyrimidine nucleobase metabolic process//signal transduction//purine nucleobase metabolic process//transcription, DNA-dependent//carbohydrate metabolic process	GO:0003899//GO:0005509//GO:0004553	DNA-directed RNA polymerase activity//calcium ion binding//hydrolase activity, hydrolyzing O-glycosyl compounds	GO:0005730//GO:0005578	nucleolus//proteinaceous extracellular matrix	KOG0027	Calmodulin and related proteins (EF-Hand superfamily)
comp76406_c0	130.836	3.20974	5.3492	2.99e-20	4.88e-17	698	--	--	--	--	--	--	--	--	--	--	--	--	--	--	--	--	--	--	--	--	--	--	--	--	--	--	--	--
comp111582_c0	131.036	5.5365	4.5648	4.29e-20	6.91e-17	486	--	--	--	--	--	--	--	--	--	--	--	--	--	--	--	--	--	--	--	--	--	--	--	--	--	--	--	--
comp66920_c0	178.843	11.9783	3.9002	4.93e-20	7.82e-17	529	439493	BAA05079.1	273	1.41e-26	zinc-finger protein [Petunia x hybrida]	123701536	AM460588.1	66	2.06e-24	Vitis vinifera contig VV78X126140.12, whole genome shotgun sequence	--	--	--	--	O22533	208	8.13e-19	Zinc finger protein ZAT6 OS=Arabidopsis thaliana GN=ZAT6 PE=2 SV=1	PF00569	Zinc finger, ZZ type	--	--	GO:0008270	zinc ion binding	--	--	--	--
comp112392_c0	247.685	3.23956	6.2566	5.39e-20	8.41e-17	1384	332071125	AED99881.1	1268	5.15e-170	glycosyltransferase [Panax notoginseng]	332071124	GU997657.1	247	1.35e-124	Panax notoginseng clone 02051n glycosyltransferase mRNA, complete cds	--	--	--	--	Q9LHD2	1221	4.94e-164	Probable galacturonosyltransferase-like 10 OS=Arabidopsis thaliana GN=GATL10 PE=2 SV=1	PF01501	Glycosyl transferase family 8	--	--	GO:0016757	transferase activity, transferring glycosyl groups	--	--	--	--
comp24406_c0	254.045	3.66615	6.1147	6.65e-20	1.02e-16	281	--	--	--	--	--	--	--	--	--	--	--	--	--	--	--	--	--	--	--	--	--	--	--	--	--	--	--	--
comp94161_c0	2623.54	429.478	2.6109	7.83e-20	1.18e-16	1411	147789492	CAN76136.1	655	1.01e-79	hypothetical protein VITISV_034276 [Vitis vinifera]	432139326	JX914590.1	194	4e-95	Camellia oleifera fructose-bisphosphate aldolase 4 mRNA, complete cds	--	--	--	--	Q9ZU52	183	2.39e-13	Probable fructose-bisphosphate aldolase 3, chloroplastic OS=Arabidopsis thaliana GN=FBA3 PE=1 SV=1	PF00274	Fructose-bisphosphate aldolase class-I	GO:0006094//GO:0006096//GO:0006020//GO:0006000//GO:0006098//GO:0015976//GO:0006013	gluconeogenesis//glycolysis//inositol metabolic process//fructose metabolic process//pentose-phosphate shunt//carbon utilization//mannose metabolic process	GO:0004332	fructose-bisphosphate aldolase activity	--	--	--	--
comp66592_c0	140.369	6.92062	4.3422	8.08e-20	1.2e-16	320	225458814	XP_002285260.1	138	7.3e-09	PREDICTED: zinc finger protein ZAT10-like [Vitis vinifera]	--	--	--	--	--	--	--	--	--	--	--	--	--	--	--	--	--	--	--	--	--	--	--
comp66505_c1	159.296	10.1527	3.9718	2.82e-19	4.14e-16	424	388513343	AFK44733.1	206	3.67e-18	unknown [Lotus japonicus]	--	--	--	--	--	--	--	--	--	--	--	--	--	--	--	--	--	--	--	--	--	--	--
comp66051_c2	877.983	5103.49	-2.5392	2.97e-19	4.29e-16	784	255584168	XP_002532823.1	534	1.86e-64	glutathione s-transferase, putative [Ricinus communis]	283135865	GQ377235.1	117	1.39e-52	Populus trichocarpa tau class glutathione transferase GSTU33 mRNA, complete cds	--	--	--	--	Q03666	514	1.46e-62	Probable glutathione S-transferase OS=Nicotiana tabacum PE=2 SV=1	--	--	GO:0005975//GO:0006090	carbohydrate metabolic process//pyruvate metabolic process	GO:0004462//GO:0016740	lactoylglutathione lyase activity//transferase activity	--	--	--	--
comp90371_c4	2305.18	388.456	2.5691	3.75e-19	5.35e-16	2511	330369950	AEC12208.1	178	1.21e-11	JAZ1 [Maesa lanceolata]	147795579	AM453785.2	53	1.73e-16	Vitis vinifera contig VV78X245887.19, whole genome shotgun sequence	K13464	JAZ	jasmonate ZIM domain-containing protein	http://www.genome.jp/dbget-bin/www_bget?ko:K13464	Q9LMA8	148	5.08e-09	Protein TIFY 10A OS=Arabidopsis thaliana GN=TIFY10A PE=1 SV=1	--	--	--	--	--	--	--	--	--	--
comp23504_c0	724.06	107.671	2.7495	5.18e-19	7.28e-16	331	--	--	--	--	--	--	--	--	--	--	--	--	--	--	--	--	--	--	--	--	--	--	--	--	--	--	--	--
comp88033_c3	1705.51	285.709	2.5776	6.31e-19	8.75e-16	2834	255582993	XP_002532266.1	235	1.39e-18	big map kinase/bmk, putative [Ricinus communis]	255582992	XM_002532220.1	184	2.95e-89	Ricinus communis big map kinase/bmk, putative, mRNA	K04371	ERK1_2	extracellular signal-regulated kinase 1/2	http://www.genome.jp/dbget-bin/www_bget?ko:K04371	Q39023	198	9.31e-15	Mitogen-activated protein kinase 3 OS=Arabidopsis thaliana GN=MPK3 PE=1 SV=2	PF07714//PF00069	Protein tyrosine kinase//Protein kinase domain	GO:0009987//GO:0006468	cellular process//protein phosphorylation	GO:0004672//GO:0005524	protein kinase activity//ATP binding	--	--	KOG0660	Mitogen-activated protein kinase
comp66051_c1	484.762	2825.85	-2.5433	6.58e-19	8.99e-16	679	225462624	XP_002264437.1	488	4.53e-58	PREDICTED: probable glutathione S-transferase [Vitis vinifera]	333690872	JF729318.1	126	1.19e-57	Hevea brasiliensis glutathione-S-transferase tau 1 (GSTU1) mRNA, complete cds	--	--	--	--	P46417	439	7.13e-52	Glutathione S-transferase 3 OS=Glycine max GN=GST3 PE=1 SV=1	PF02798//PF13417//PF13409	Glutathione S-transferase, N-terminal domain//Glutathione S-transferase, N-terminal domain//Glutathione S-transferase, N-terminal domain	GO:0080167//GO:0006749	response to karrikin//glutathione metabolic process	GO:0005515	protein binding	--	--	KOG0406	Glutathione S-transferase
comp91272_c1	232.111	22.064	3.395	7.28e-19	9.82e-16	1062	--	--	--	--	--	--	--	--	--	--	--	--	--	--	--	--	--	--	--	--	--	--	--	--	--	--	--	--
comp82088_c0	156.996	10.6017	3.8884	9.49e-19	1.26e-15	1613	--	--	--	--	--	--	--	--	--	--	--	--	--	--	--	--	--	--	PF00572	Ribosomal protein L13	GO:0006412//GO:0042254	translation//ribosome biogenesis	GO:0003735	structural constituent of ribosome	GO:0005840	ribosome	--	--
comp90323_c9	312.753	30.7953	3.3442	1.16e-18	1.52e-15	282	--	--	--	--	--	--	--	--	--	--	--	--	--	--	--	--	--	--	--	--	--	--	--	--	--	--	--	--
comp79933_c0	93.1616	2.28948	5.3466	2.14e-18	2.77e-15	937	--	--	--	--	--	--	--	--	--	--	--	--	--	--	--	--	--	--	--	--	--	--	--	--	--	--	--	--
comp87786_c0	125.276	6.4493	4.2798	2.34e-18	3e-15	1537	--	--	--	--	--	--	--	--	--	--	--	--	--	--	--	--	--	--	--	--	--	--	--	--	--	--	--	--
comp73072_c0	135.036	7.81106	4.1117	2.42e-18	3.06e-15	491	--	--	--	--	--	--	--	--	--	--	--	--	--	--	--	--	--	--	PF13691	tRNase Z endonuclease	GO:0008033	tRNA processing	--	--	--	--	--	--
comp82248_c1	96.1151	2.76825	5.1177	2.58e-18	3.22e-15	643	255580603	XP_002531125.1	400	9.58e-44	conserved hypothetical protein [Ricinus communis]	--	--	--	--	--	--	--	--	--	Q9FNK5	318	7.32e-33	F-box protein At5g46170 OS=Arabidopsis thaliana GN=At5g46170 PE=2 SV=1	PF08019	Domain of unknown function (DUF1705)	--	--	--	--	GO:0016021	integral to membrane	--	--
comp85340_c0	250.458	27.1888	3.2035	3.79e-18	4.66e-15	1470	296087340	CBI33714.3	458	9.08e-51	unnamed protein product [Vitis vinifera]	82623370	DQ241829.1	68	4.61e-25	Solanum tuberosum clone 172G08 unknown mRNA	--	--	--	--	--	--	--	--	--	--	--	--	--	--	--	--	--	--
comp87994_c2	372.067	48.7591	2.9318	3.88e-18	4.72e-15	379	--	--	--	--	--	--	--	--	--	--	--	--	--	--	--	--	--	--	--	--	--	--	--	--	--	--	--	--
comp26631_c1	145.663	10.5644	3.7853	1.84e-17	2.21e-14	545	--	--	--	--	--	--	--	--	--	--	--	--	--	--	--	--	--	--	--	--	--	--	--	--	--	--	--	--
comp75829_c0	231.851	26.1865	3.1463	3.43e-17	4.08e-14	1529	255573714	XP_002527778.1	337	2.06e-34	conserved hypothetical protein [Ricinus communis]	--	--	--	--	--	--	--	--	--	D9HP26	310	8.53e-32	Cell number regulator 10 OS=Zea mays GN=CNR10 PE=2 SV=1	--	--	--	--	--	--	--	--	--	--
comp90383_c0	217.404	23.8896	3.1859	5.55e-17	6.44e-14	4395	147859212	CAN81839.1	144	2.39e-06	hypothetical protein VITISV_033739 [Vitis vinifera]	164565502	AC216474.1	738	0	Populus trichocarpa clone POP081-J22, complete sequence	--	--	--	--	P10978	483	6.87e-180	Retrovirus-related Pol polyprotein from transposon TNT 1-94 OS=Nicotiana tabacum PE=2 SV=1	PF00665//PF00098	Integrase core domain//Zinc knuckle	GO:0015074	DNA integration	GO:0008270//GO:0003676	zinc ion binding//nucleic acid binding	--	--	KOG0017	FOG: Transposon-encoded proteins with TYA, reverse transcriptase, integrase domains in various combinations
comp93168_c1	71.6613	0.912809	6.2947	5.53e-17	6.44e-14	362	--	--	--	--	--	--	--	--	--	--	--	--	--	--	--	--	--	--	--	--	--	--	--	--	--	--	--	--
comp56220_c0	842.143	90.7989	3.2133	5.95e-17	6.82e-14	588	313586575	ADR71298.1	128	6.78e-07	hypothetical protein 21 [Hevea brasiliensis]	--	--	--	--	--	--	--	--	--	--	--	--	--	--	--	--	--	--	--	--	--	--	--
comp60041_c0	1102.35	87.5444	3.6544	7.01e-17	7.95e-14	1019	358248812	NP_001239944.1	327	2.12e-33	uncharacterized protein LOC100792377 [Glycine max]	449500966	XM_004161193.1	58	1.15e-19	PREDICTED: Cucumis sativus uncharacterized LOC101223869 (LOC101223869), mRNA	--	--	--	--	--	--	--	--	PF00874//PF05841	PRD domain//Apc15p protein	GO:0030071//GO:0006355//GO:0031145	regulation of mitotic metaphase/anaphase transition//regulation of transcription, DNA-dependent//anaphase-promoting complex-dependent proteasomal ubiquitin-dependent protein catabolic process	--	--	GO:0005680	anaphase-promoting complex	--	--
comp84884_c2	75.9747	1.37667	5.7863	7.24e-17	8.12e-14	519	--	--	--	--	--	--	--	--	--	--	--	--	--	--	--	--	--	--	--	--	--	--	--	--	--	--	--	--
comp119513_c0	78.9348	1.84053	5.4225	1.11e-16	1.23e-13	610	--	--	--	--	--	393716287	AB624031.1	145	2.91e-68	Camellia sinensis DNA, SSR marker, MSG0325	--	--	--	--	--	--	--	--	PF04272	Phospholamban	GO:0006816//GO:0006810	calcium ion transport//transport	GO:0005246//GO:0042030	calcium channel regulator activity//ATPase inhibitor activity	GO:0016020	membrane	--	--
comp84884_c1	203.664	22.0789	3.2054	1.22e-16	1.34e-13	597	--	--	--	--	--	--	--	--	--	--	--	--	--	--	--	--	--	--	--	--	--	--	--	--	--	--	--	--
comp82248_c0	73.4414	1.38412	5.7295	1.91e-16	2.07e-13	604	116788455	ABK24885.1	333	3.25e-34	unknown [Picea sitchensis]	--	--	--	--	--	--	--	--	--	O49508	275	3.22e-27	F-box protein At4g18380 OS=Arabidopsis thaliana GN=At4g18380 PE=2 SV=1	PF13013//PF00646	F-box-like domain//F-box domain	--	--	GO:0005515	protein binding	--	--	--	--
comp67281_c0	110.689	5.05027	4.454	1.94e-16	2.08e-13	828	--	--	--	--	--	--	--	--	--	--	--	--	--	--	--	--	--	--	--	--	--	--	--	--	--	--	--	--
comp74778_c0	5604.26	1157.02	2.2761	2.71e-16	2.87e-13	2229	351724865	NP_001237840.1	181	3.31e-38	uncharacterized protein LOC100305863 [Glycine max]	169238079	AM901601.1	39	9.31e-09	Fragaria vesca subsp. vesca microsatellite DNA, clone fvp1c10	--	--	--	--	Q9ZU95	158	2.07e-37	Nudix hydrolase 17, mitochondrial OS=Arabidopsis thaliana GN=NUDT17 PE=2 SV=1	PF01695//PF00293	IstB-like ATP binding protein//NUDIX domain	--	--	GO:0005524//GO:0016787	ATP binding//hydrolase activity	--	--	--	--
comp67131_c0	152.136	13.8114	3.4614	3.77e-16	3.96e-13	812	--	--	--	--	--	--	--	--	--	--	--	--	--	--	--	--	--	--	--	--	--	--	--	--	--	--	--	--
comp93481_c0	569.837	40.9704	3.7979	4.34e-16	4.51e-13	2053	224116254	XP_002317252.1	768	8.08e-90	predicted protein [Populus trichocarpa]	--	--	--	--	--	--	--	--	--	Q38834	274	1.24e-23	Disease resistance RPP13-like protein 4 OS=Arabidopsis thaliana GN=RPP13L4 PE=2 SV=2	PF00560//PF06009	Leucine Rich Repeat//Laminin Domain II	GO:0007155	cell adhesion	GO:0005515	protein binding	GO:0005604	basement membrane	KOG0619	FOG: Leucine rich repeat
comp75626_c0	70.908	0.456405	7.2795	4.71e-16	4.84e-13	634	--	--	--	--	--	--	--	--	--	--	--	--	--	--	--	--	--	--	--	--	--	--	--	--	--	--	--	--
comp89418_c3	320.692	29.5006	3.4424	5.22e-16	5.31e-13	1932	224131780	XP_002328106.1	214	9.28e-78	f-box family protein [Populus trichocarpa]	--	--	--	--	--	--	--	--	--	Q2V3R1	220	1.89e-58	F-box protein At3g44326 OS=Arabidopsis thaliana GN=At3g44326 PE=2 SV=1	PF00646	F-box domain	--	--	GO:0005515	protein binding	--	--	--	--
comp74034_c0	264.765	36.466	2.8601	7.42e-16	7.48e-13	1445	13539578	CAC35703.1	1159	2.17e-152	photoperiod responsive protein [Solanum tuberosum subsp. andigenum]	225463888	XM_002264237.1	91	7.42e-38	PREDICTED: Vitis vinifera U-box domain-containing protein 27-like (LOC100251262), mRNA	--	--	--	--	Q9LSA6	821	6.47e-103	U-box domain-containing protein 29 OS=Arabidopsis thaliana GN=PUB29 PE=1 SV=1	PF04564	U-box domain	GO:0016567	protein ubiquitination	GO:0004842	ubiquitin-protein ligase activity	GO:0000151	ubiquitin ligase complex	--	--
comp90908_c0	19.7137	184.839	-3.229	8.33e-16	8.31e-13	1802	--	--	--	--	--	--	--	--	--	--	--	--	--	--	--	--	--	--	PF07851	TMPIT-like protein	--	--	--	--	GO:0016021	integral to membrane	--	--
comp93453_c3	6099.94	1301.94	2.2281	1.12e-15	1.1e-12	2147	302142178	CBI19381.3	441	7.66e-43	unnamed protein product [Vitis vinifera]	225458875	XM_002285369.1	1050	0	PREDICTED: Vitis vinifera calcium-transporting ATPase 3, endoplasmic reticulum-type-like (LOC100266003), mRNA	K05853	ATP2A	Ca2+ transporting ATPase, sarcoplasmic/endoplasmic reticulum	http://www.genome.jp/dbget-bin/www_bget?ko:K05853	Q9SY55	419	3.1e-41	Calcium-transporting ATPase 3, endoplasmic reticulum-type OS=Arabidopsis thaliana GN=ECA3 PE=2 SV=3	PF00122	E1-E2 ATPase	--	--	GO:0000166//GO:0046872	nucleotide binding//metal ion binding	--	--	KOG0202	Ca2+ transporting ATPase
comp91814_c4	300.312	44.5844	2.7519	1.28e-15	1.25e-12	1052	255568808	XP_002525375.1	420	7.82e-46	conserved hypothetical protein [Ricinus communis]	--	--	--	--	--	--	--	--	--	--	--	--	--	--	--	--	--	--	--	--	--	--	--
comp156264_c0	10.7069	132.002	-3.624	2.14e-15	2.07e-12	2046	--	--	--	--	--	--	--	--	--	--	--	--	--	--	--	--	--	--	--	--	--	--	--	--	--	--	--	--
comp76645_c0	78.1081	2.75334	4.8262	3.4e-15	3.26e-12	770	--	--	--	--	--	--	--	--	--	--	--	--	--	--	--	--	--	--	--	--	--	--	--	--	--	--	--	--
comp94477_c0	2052.23	304.995	2.7503	3.51e-15	3.34e-12	2307	86155941	ABC86708.1	1535	0	putative WRKY1b transcription factor [Coffea arabica]	86277089	DQ335603.1	78	2.02e-30	Coffea racemosa WRKY1-1 (WRKY1-1) gene, exons 4 through 6 and partial cds	--	--	--	--	Q9C519	1085	1.26e-136	WRKY transcription factor 6 OS=Arabidopsis thaliana GN=WRKY6 PE=1 SV=1	PF01405//PF01496//PF07716//PF04111//PF15233//PF03106	Photosystem II reaction centre T protein//V-type ATPase 116kDa subunit family//Basic region leucine zipper//Autophagy protein Apg6//Synaptonemal complex central element protein 1//WRKY DNA -binding domain	GO:0007128//GO:0015979//GO:0006914//GO:0007130//GO:0070193//GO:0006355//GO:0015992//GO:0015991	meiotic prophase I//photosynthesis//autophagy//synaptonemal complex assembly//synaptonemal complex organization//regulation of transcription, DNA-dependent//proton transport//ATP hydrolysis coupled proton transport	GO:0015078//GO:0043565//GO:0003700	hydrogen ion transmembrane transporter activity//sequence-specific DNA binding//sequence-specific DNA binding transcription factor activity	GO:0033179//GO:0009539//GO:0009523//GO:0005667//GO:0016020//GO:0000795	proton-transporting V-type ATPase, V0 domain//photosystem II reaction center//photosystem II//transcription factor complex//membrane//synaptonemal complex	--	--
comp87786_c1	830.202	164.988	2.3311	4.86e-15	4.58e-12	2067	225468380	XP_002272401.1	1919	0	PREDICTED: scarecrow-like protein 13 [Vitis vinifera]	302399040	HM122676.1	250	4.38e-126	Malus x domestica SCL domain class transcription factor (SCL13) mRNA, complete cds	--	--	--	--	Q9M0M5	1594	0	Scarecrow-like protein 13 OS=Arabidopsis thaliana GN=SCL13 PE=2 SV=2	--	--	GO:0010200//GO:0006355	response to chitin//regulation of transcription, DNA-dependent	--	--	--	--	--	--
comp65923_c0	181.023	21.6448	3.0641	5.72e-15	5.34e-12	634	--	--	--	--	--	--	--	--	--	--	--	--	--	--	--	--	--	--	--	--	--	--	--	--	--	--	--	--
comp78654_c0	77.7881	3.20229	4.6024	1.29e-14	1.19e-11	325	--	--	--	--	--	--	--	--	--	--	--	--	--	--	--	--	--	--	--	--	--	--	--	--	--	--	--	--
comp75093_c1	63.7212	1.37667	5.5325	1.41e-14	1.29e-11	519	--	--	--	--	--	--	--	--	--	--	--	--	--	--	--	--	--	--	--	--	--	--	--	--	--	--	--	--
comp16861_c0	59.3745	0.920264	6.0117	1.63e-14	1.48e-11	401	--	--	--	--	--	--	--	--	--	--	--	--	--	--	--	--	--	--	--	--	--	--	--	--	--	--	--	--
comp82533_c0	76.9214	3.2172	4.5795	1.94e-14	1.74e-11	823	--	--	--	--	--	--	--	--	--	--	--	--	--	--	--	--	--	--	--	--	--	--	--	--	--	--	--	--
comp66636_c0	56.8543	0	Inf	2.39e-14	2.12e-11	547	--	--	--	--	--	--	--	--	--	--	--	--	--	--	--	--	--	--	--	--	--	--	--	--	--	--	--	--
comp89221_c1	319.166	54.2956	2.5554	2.89e-14	2.55e-11	1501	147801964	CAN68364.1	687	1.87e-81	hypothetical protein VITISV_021899 [Vitis vinifera]	--	--	--	--	--	--	--	--	--	P92519	409	2.03e-44	Uncharacterized mitochondrial protein AtMg00810 OS=Arabidopsis thaliana GN=AtMg00810 PE=4 SV=1	PF00080	Copper/zinc superoxide dismutase (SODC)	GO:0006801//GO:0055114	superoxide metabolic process//oxidation-reduction process	GO:0046872	metal ion binding	--	--	--	--
comp81000_c1	205.177	5.50668	5.2195	7.11e-14	6.23e-11	521	--	--	--	--	--	--	--	--	--	--	--	--	--	--	--	--	--	--	--	--	--	--	--	--	--	--	--	--
comp88879_c0	241.271	38.2618	2.6567	8.58e-14	7.44e-11	2159	359492595	XP_002282794.2	385	1.26e-39	PREDICTED: uncharacterized protein LOC100267847 [Vitis vinifera]	--	--	--	--	--	--	--	--	--	--	--	--	--	PF05972	APC 15 residue motif	GO:0016055	Wnt receptor signaling pathway	GO:0008013	beta-catenin binding	GO:0016342	catenin complex	--	--
comp75424_c3	190.844	27.2037	2.8105	9.27e-14	7.97e-11	689	225453740	XP_002269833.1	689	2.22e-87	PREDICTED: F-box protein PP2-A13 [Vitis vinifera]	255539540	XM_002510789.1	96	5.74e-41	Ricinus communis ATPP2-A13, putative, mRNA	--	--	--	--	Q9LEX0	624	1.23e-78	F-box protein PP2-A13 OS=Arabidopsis thaliana GN=PP2A13 PE=1 SV=1	--	--	--	--	--	--	--	--	--	--
comp67008_c0	2263.38	532.44	2.0878	9.82e-14	8.38e-11	1440	88866527	ABD57310.1	460	1.91e-51	stress-associated protein 1 [Solanum lycopersicum]	218685691	FJ472953.1	76	1.61e-29	Phyllostachys edulis zinc finger protein mRNA, complete cds	--	--	--	--	Q9LHJ8	369	6.86e-40	Zinc finger A20 and AN1 domain-containing stress-associated protein 5 OS=Arabidopsis thaliana GN=SAP5 PE=2 SV=1	PF01428//PF01754//PF03530//PF01155	AN1-like Zinc finger//A20-like zinc finger//Calcium-activated SK potassium channel//Hydrogenase expression/synthesis hypA family	GO:0006464//GO:0006813	cellular protein modification process//potassium ion transport	GO:0008270//GO:0016151//GO:0005488//GO:0003677//GO:0016286	zinc ion binding//nickel cation binding//binding//DNA binding//small conductance calcium-activated potassium channel activity	GO:0016021	integral to membrane	KOG3173	Predicted Zn-finger protein
comp86866_c1	29.4739	204.388	-2.7938	1.01e-13	8.56e-11	2478	147856033	CAN78616.1	91	7.5e-69	hypothetical protein VITISV_003658 [Vitis vinifera]	--	--	--	--	--	--	--	--	--	P10978	214	3.91e-16	Retrovirus-related Pol polyprotein from transposon TNT 1-94 OS=Nicotiana tabacum PE=2 SV=1	--	--	--	--	--	--	--	--	--	--
comp86095_c0	159.483	20.2756	2.9756	1.06e-13	8.87e-11	1678	300079002	ADJ67432.1	736	3.89e-89	ethylene response factor 3 [Actinidia deliciosa]	356542859	XM_003539835.1	130	1.81e-59	PREDICTED: Glycine max dehydration-responsive element-binding protein 2A-like (LOC100788110), mRNA	--	--	--	--	Q8LFR2	355	7.02e-36	Dehydration-responsive element-binding protein 2C OS=Arabidopsis thaliana GN=DREB2C PE=2 SV=2	PF00847	AP2 domain	GO:0006351//GO:0006355	transcription, DNA-dependent//regulation of transcription, DNA-dependent	GO:0003700	sequence-specific DNA binding transcription factor activity	GO:0005667	transcription factor complex	--	--
comp85744_c0	121.909	12.4422	3.2925	1.14e-13	9.49e-11	1265	255551823	XP_002516957.1	557	8.33e-65	ring finger protein, putative [Ricinus communis]	292756468	AK337326.1	57	5.15e-19	Lotus japonicus cDNA, clone: LjFL1-055-DB12, HTC	--	--	--	--	Q8L9T5	456	4.11e-51	RING-H2 finger protein ATL2 OS=Arabidopsis thaliana GN=ATL2 PE=2 SV=2	PF00628//PF13639//PF12861//PF00015//PF00097//PF12678//PF14634	PHD-finger//Ring finger domain//Anaphase-promoting complex subunit 11 RING-H2 finger//Methyl-accepting chemotaxis protein (MCP) signalling domain//Zinc finger, C3HC4 type (RING finger)//RING-H2 zinc finger//zinc-RING finger domain	GO:0007165//GO:0016567	signal transduction//protein ubiquitination	GO:0004842//GO:0046872//GO:0004871//GO:0008270//GO:0005515	ubiquitin-protein ligase activity//metal ion binding//signal transducer activity//zinc ion binding//protein binding	GO:0016020//GO:0005680	membrane//anaphase-promoting complex	KOG0800	FOG: Predicted E3 ubiquitin ligase
comp84547_c0	102.475	511.172	-2.3185	1.41e-13	1.16e-10	2075	297724625	NP_001174676.1	214	6.59e-41	Os06g0231050 [Oryza sativa Japonica Group]	--	--	--	--	--	--	--	--	--	Q67X40	214	4.57e-42	Casparian strip membrane protein Os06g0231050 OS=Oryza sativa subsp. japonica GN=Os06g0231050 PE=2 SV=1	--	--	--	--	--	--	GO:0016021//GO:0005886	integral to membrane//plasma membrane	--	--
comp72907_c0	105.009	9.19519	3.5135	1.67e-13	1.37e-10	479	--	--	--	--	--	--	--	--	--	--	--	--	--	--	--	--	--	--	--	--	--	--	--	--	--	--	--	--
comp73809_c0	155.243	0.456405	8.41	1.88e-13	1.52e-10	1099	225426769	XP_002276153.1	565	2.39e-67	PREDICTED: dehydration-responsive element-binding protein 1E [Vitis vinifera]	209171187	EU784070.1	82	5.65e-33	Rosa hybrid cultivar dehydration-responsive element-binding protein 1B mRNA, complete cds	--	--	--	--	Q9SYS6	436	9.89e-50	Dehydration-responsive element-binding protein 1C OS=Arabidopsis thaliana GN=DREB1C PE=2 SV=2	PF00847	AP2 domain	GO:1901576//GO:0044238//GO:0050789//GO:0006355//GO:0044249	organic substance biosynthetic process//primary metabolic process//regulation of biological process//regulation of transcription, DNA-dependent//cellular biosynthetic process	GO:0003700	sequence-specific DNA binding transcription factor activity	GO:0005667	transcription factor complex	--	--
comp76645_c1	82.2948	5.05027	4.0264	2e-13	1.61e-10	880	--	--	--	--	--	--	--	--	--	--	--	--	--	--	--	--	--	--	--	--	--	--	--	--	--	--	--	--
comp73361_c0	86.2416	437.388	-2.3425	2.13e-13	1.7e-10	2100	--	--	--	--	--	--	--	--	--	--	--	--	--	--	--	--	--	--	PF08509	Adenylate cyclase G-alpha binding domain	GO:0006144//GO:0006171	purine nucleobase metabolic process//cAMP biosynthetic process	GO:0000287//GO:0004016	magnesium ion binding//adenylate cyclase activity	--	--	--	--
comp76156_c0	81.5815	5.03536	4.0181	2.47e-13	1.96e-10	884	--	--	--	--	--	--	--	--	--	--	--	--	--	--	--	--	--	--	--	--	--	--	--	--	--	--	--	--
comp61675_c0	4264.37	576.302	2.8874	2.66e-13	2.09e-10	2256	342730592	AEL33279.1	340	8.06e-34	late embryogenesis abundant protein [Camellia sinensis]	342730591	HQ852396.1	306	3.55e-157	Camellia sinensis cultivar Longjing 43 late embryogenesis abundant protein mRNA, complete cds	--	--	--	--	P46519	242	7.86e-22	Desiccation protectant protein Lea14 homolog OS=Glycine max PE=2 SV=1	PF00558	Vpu protein	GO:0032801//GO:0019076//GO:0006812//GO:0009269	receptor catabolic process//viral release from host cell//cation transport//response to desiccation	GO:0005261	cation channel activity	GO:0033644	host cell membrane	--	--
comp64457_c0	176.897	18.3829	3.2665	3.42e-13	2.67e-10	492	--	--	--	--	--	--	--	--	--	--	--	--	--	--	--	--	--	--	--	--	--	--	--	--	--	--	--	--
comp81458_c0	66.3345	2.74588	4.5944	4.46e-13	3.45e-10	810	--	--	--	--	--	--	--	--	--	--	--	--	--	--	--	--	--	--	--	--	--	--	--	--	--	--	--	--
comp83708_c0	1407.01	299.46	2.2322	4.49e-13	3.45e-10	1453	225424168	XP_002284079.1	1139	1.1e-151	PREDICTED: probable ribose-5-phosphate isomerase-like [Vitis vinifera]	359472885	XM_002284043.2	264	5.04e-134	PREDICTED: Vitis vinifera probable ribose-5-phosphate isomerase-like (LOC100247460), mRNA	K01807	rpiA	ribose 5-phosphate isomerase A	http://www.genome.jp/dbget-bin/www_bget?ko:K01807	Q9ZU38	1028	4.36e-136	Probable ribose-5-phosphate isomerase OS=Arabidopsis thaliana GN=At2g01290 PE=2 SV=1	PF06026//PF04198	Ribose 5-phosphate isomerase A (phosphoriboisomerase A)//Putative sugar-binding domain	GO:0009052//GO:0008219//GO:0010228//GO:0080167//GO:0030244//GO:0046109//GO:0006098//GO:0015976	pentose-phosphate shunt, non-oxidative branch//cell death//vegetative to reproductive phase transition of meristem//response to karrikin//cellulose biosynthetic process//uridine biosynthetic process//pentose-phosphate shunt//carbon utilization	GO:0030246//GO:0004751	carbohydrate binding//ribose-5-phosphate isomerase activity	GO:0005737	cytoplasm	KOG3075	Ribose 5-phosphate isomerase
comp87111_c0	79.6415	5.05773	3.977	4.57e-13	3.48e-10	1170	--	--	--	--	--	--	--	--	--	--	--	--	--	--	--	--	--	--	--	--	--	--	--	--	--	--	--	--
comp50557_c1	149.963	19.7745	2.9229	5.28e-13	3.99e-10	1072	225440416	XP_002269373.1	713	5.18e-88	PREDICTED: E3 ubiquitin-protein ligase RING1-like isoform 2 [Vitis vinifera]	337730159	JN127765.1	120	4.14e-54	Theobroma cacao clone TCC_BA049P20, complete sequence	--	--	--	--	P0CH30	313	4.78e-31	E3 ubiquitin-protein ligase RING1 OS=Gossypium hirsutum GN=RING1 PE=2 SV=1	PF12861//PF00130//PF13639//PF01155//PF00097//PF14634//PF12678//PF03604	Anaphase-promoting complex subunit 11 RING-H2 finger//Phorbol esters/diacylglycerol binding domain (C1 domain)//Ring finger domain//Hydrogenase expression/synthesis hypA family//Zinc finger, C3HC4 type (RING finger)//zinc-RING finger domain//RING-H2 zinc finger//DNA directed RNA polymerase, 7 kDa subunit	GO:0006464//GO:0016567//GO:0006144//GO:0006351//GO:0006206//GO:0035556	cellular protein modification process//protein ubiquitination//purine nucleobase metabolic process//transcription, DNA-dependent//pyrimidine nucleobase metabolic process//intracellular signal transduction	GO:0008270//GO:0016151//GO:0005515//GO:0004842//GO:0003899//GO:0046872//GO:0003677	zinc ion binding//nickel cation binding//protein binding//ubiquitin-protein ligase activity//DNA-directed RNA polymerase activity//metal ion binding//DNA binding	GO:0005680//GO:0005730	anaphase-promoting complex//nucleolus	KOG0800	FOG: Predicted E3 ubiquitin ligase
comp64042_c0	255.852	0.456405	9.1308	5.61e-13	4.21e-10	629	359479248	XP_003632240.1	303	2.07e-31	PREDICTED: E3 ubiquitin-protein ligase RNF181-like [Vitis vinifera]	--	--	--	--	--	--	--	--	--	--	--	--	--	PF04423//PF12906//PF13639//PF12861//PF00097//PF12678//PF14634	Rad50 zinc hook motif//RING-variant domain//Ring finger domain//Anaphase-promoting complex subunit 11 RING-H2 finger//Zinc finger, C3HC4 type (RING finger)//RING-H2 zinc finger//zinc-RING finger domain	GO:0016567//GO:0006281	protein ubiquitination//DNA repair	GO:0008270//GO:0005524//GO:0043169//GO:0005515//GO:0004842//GO:0046872//GO:0004518	zinc ion binding//ATP binding//cation binding//protein binding//ubiquitin-protein ligase activity//metal ion binding//nuclease activity	GO:0005680	anaphase-promoting complex	KOG0800	FOG: Predicted E3 ubiquitin ligase
comp78725_c0	102.435	9.71123	3.3989	6.47e-13	4.82e-10	632	--	--	--	--	--	--	--	--	--	--	--	--	--	--	--	--	--	--	--	--	--	--	--	--	--	--	--	--
comp88883_c3	1644.38	401.902	2.0326	7.11e-13	5.26e-10	2006	359496680	XP_003635298.1	2020	0	PREDICTED: UDP-glycosyltransferase 85A2-like [Vitis vinifera]	225468661	XM_002268126.1	416	0	PREDICTED: Vitis vinifera UDP-glycosyltransferase 85A2-like (LOC100252263), mRNA	--	--	--	--	Q9ZWJ3	1411	0	UDP-glycosyltransferase 85A2 OS=Arabidopsis thaliana GN=UGT85A2 PE=2 SV=1	PF03033//PF00201	Glycosyltransferase family 28 N-terminal domain//UDP-glucoronosyl and UDP-glucosyl transferase	GO:0005975//GO:0030259//GO:0008152	carbohydrate metabolic process//lipid glycosylation//metabolic process	GO:0016758	transferase activity, transferring hexosyl groups	--	--	KOG1192	UDP-glucuronosyl and UDP-glucosyl transferase
comp88847_c0	75.4547	4.60132	4.0355	8.5e-13	6.23e-10	1402	255553727	XP_002517904.1	689	8.27e-84	conserved hypothetical protein [Ricinus communis]	--	--	--	--	--	--	--	--	--	--	--	--	--	--	--	--	--	--	--	--	--	--	--
comp92391_c0	544.336	118.662	2.1976	9.23e-13	6.72e-10	2113	298108803	ADI56655.1	211	1.2e-15	WRKY transcription factor [Artemisia annua]	386686574	JQ820201.1	120	8.28e-54	Camellia sinensis WRKY transcription factor 40 mRNA, complete cds	--	--	--	--	Q9SAH7	197	4.1e-15	Probable WRKY transcription factor 40 OS=Arabidopsis thaliana GN=WRKY40 PE=1 SV=1	PF06005//PF04889//PF05320	Protein of unknown function (DUF904)//Cwf15/Cwc15 cell cycle control protein//Poxvirus DNA-directed RNA polymerase 19 kDa subunit	GO:0043093//GO:0006206//GO:0006144//GO:0000398//GO:0006351//GO:0000917	cytokinesis by binary fission//pyrimidine nucleobase metabolic process//purine nucleobase metabolic process//mRNA splicing, via spliceosome//transcription, DNA-dependent//barrier septum assembly	GO:0003899//GO:0003677	DNA-directed RNA polymerase activity//DNA binding	GO:0005730//GO:0005737//GO:0005681	nucleolus//cytoplasm//spliceosomal complex	--	--
comp81166_c0	3069.59	230.133	3.7375	1.01e-12	7.27e-10	1355	224131812	XP_002328114.1	1172	4.52e-157	predicted protein [Populus trichocarpa]	349707920	FQ390267.1	291	4.6e-149	Vitis vinifera clone SS0AEB18YD20	--	--	--	--	Q9LXM2	1035	2.47e-137	Probable CCR4-associated factor 1 homolog 9 OS=Arabidopsis thaliana GN=CAF1-9 PE=2 SV=1	PF04857	CAF1 family ribonuclease	--	--	GO:0003676	nucleic acid binding	GO:0005634	nucleus	KOG0304	mRNA deadenylase subunit
comp90844_c2	2392.08	95.6329	4.6446	1.15e-12	8.27e-10	1183	225437535	XP_002275699.1	357	1.62e-37	PREDICTED: uncharacterized protein LOC100253802 [Vitis vinifera]	--	--	--	--	--	--	--	--	--	--	--	--	--	--	--	--	--	--	--	--	--	--	--
comp80381_c0	82.4148	5.97054	3.787	1.24e-12	8.86e-10	883	--	--	--	--	--	--	--	--	--	--	--	--	--	--	--	--	--	--	--	--	--	--	--	--	--	--	--	--
comp74820_c0	583.692	2650.44	-2.183	1.79e-12	1.27e-09	331	117661805	ABK55669.1	565	1.52e-72	chloroplast rubisco activase [Cucumis sativus]	359481751	XM_002270535.2	227	3.94e-114	PREDICTED: Vitis vinifera ribulose bisphosphate carboxylase/oxygenase activase 1, chloroplastic-like (LOC100256315), mRNA	--	--	--	--	Q40281	581	1.62e-72	Ribulose bisphosphate carboxylase/oxygenase activase, chloroplastic OS=Malus domestica GN=RCA PE=2 SV=1	PF00004	ATPase family associated with various cellular activities (AAA)	--	--	GO:0005524	ATP binding	--	--	--	--
comp124888_c0	73.5213	4.60132	3.998	1.89e-12	1.33e-09	585	--	--	--	--	--	--	--	--	--	--	--	--	--	--	--	--	--	--	--	--	--	--	--	--	--	--	--	--
comp81000_c0	164.41	5.06518	5.0205	2.69e-12	1.88e-09	624	--	--	--	--	--	--	--	--	--	--	--	--	--	--	--	--	--	--	--	--	--	--	--	--	--	--	--	--
comp74805_c1	594.058	110.97	2.4204	4.41e-12	3.05e-09	1391	380751742	AFE56212.1	191	3.08e-14	glutathione peroxidase [Camellia sinensis]	380751741	JQ247186.1	106	3.27e-46	Camellia sinensis cultivar Longjing 43 glutathione peroxidase mRNA, complete cds	K00432	E1.11.1.9	glutathione peroxidase	http://www.genome.jp/dbget-bin/www_bget?ko:K00432	O23814	173	6.17e-13	Probable phospholipid hydroperoxide glutathione peroxidase OS=Spinacia oleracea PE=2 SV=1	PF00255	Glutathione peroxidase	GO:0006749//GO:0006979//GO:0006804//GO:0055114	glutathione metabolic process//response to oxidative stress//peroxidase reaction//oxidation-reduction process	GO:0004602	glutathione peroxidase activity	--	--	KOG1651	Glutathione peroxidase
comp85308_c3	388.954	84.0273	2.2107	4.47e-12	3.08e-09	1430	255582079	XP_002531836.1	442	9.59e-45	sensory transduction histidine kinase, putative [Ricinus communis]	225435162	XM_002281740.1	231	1.1e-115	PREDICTED: Vitis vinifera two-component response regulator-like PRR73-like (LOC100246836), mRNA	K12129	PRR7	pseudo-response regulator 7	http://www.genome.jp/dbget-bin/www_bget?ko:K12129	A2YQ93	155	1.22e-09	Two-component response regulator-like PRR37 OS=Oryza sativa subsp. indica GN=PRR37 PE=2 SV=2	PF02535//PF03824//PF06203//PF09726	ZIP Zinc transporter//High-affinity nickel-transport protein//CCT motif//Transmembrane protein	GO:0055085//GO:0015675//GO:0007165//GO:0044237//GO:0006824//GO:0030001	transmembrane transport//nickel cation transport//signal transduction//cellular metabolic process//cobalt ion transport//metal ion transport	GO:0015087//GO:0046872//GO:0015099//GO:0005515//GO:0046873	cobalt ion transmembrane transporter activity//metal ion binding//nickel cation transmembrane transporter activity//protein binding//metal ion transmembrane transporter activity	GO:0016020//GO:0016021	membrane//integral to membrane	--	--
comp42361_c0	51.6343	1.39158	5.2135	4.58e-12	3.13e-09	336	297801614	XP_002868691.1	184	2.21e-14	glutaredoxin family protein [Arabidopsis lyrata subsp. lyrata]	--	--	--	--	--	--	--	--	--	Q9FLE8	173	3.65e-14	Uncharacterized protein At5g39865 OS=Arabidopsis thaliana GN=At5g39865 PE=1 SV=1	--	--	GO:0045454//GO:0006118	cell redox homeostasis//electron transport	GO:0015035//GO:0009055	protein disulfide oxidoreductase activity//electron carrier activity	--	--	--	--
comp91755_c2	683.12	32.8148	4.3797	5.75e-12	3.91e-09	658	224135737	XP_002322148.1	175	6.11e-14	predicted protein [Populus trichocarpa]	--	--	--	--	--	--	--	--	--	--	--	--	--	--	--	--	--	--	--	--	--	--	--
comp80287_c0	65.5412	3.66615	4.1601	5.88e-12	3.96e-09	613	--	--	--	--	--	--	--	--	--	--	--	--	--	--	--	--	--	--	--	--	--	--	--	--	--	--	--	--
comp50557_c0	98.5219	10.5868	3.2182	7.2e-12	4.82e-09	731	147861903	CAN82964.1	251	2.01e-22	hypothetical protein VITISV_000345 [Vitis vinifera]	--	--	--	--	--	--	--	--	--	--	--	--	--	--	--	--	--	--	--	--	--	--	--
comp91070_c4	4061	17682.2	-2.1224	7.91e-12	5.26e-09	6343	224097268	XP_002310895.1	1437	9.4e-174	predicted protein [Populus trichocarpa]	359495809	XM_002270183.2	528	0	PREDICTED: Vitis vinifera oligopeptidase A-like (LOC100257087), mRNA	K01414	prlC	oligopeptidase A	http://www.genome.jp/dbget-bin/www_bget?ko:K01414	P44573	656	2.7e-70	Oligopeptidase A OS=Haemophilus influenzae (strain ATCC 51907 / DSM 11121 / KW20 / Rd) GN=prlC PE=3 SV=1	PF00097//PF14634//PF01432//PF07552//PF08718//PF13639//PF00420//PF05495	Zinc finger, C3HC4 type (RING finger)//zinc-RING finger domain//Peptidase family M3//Spore Coat Protein X and V domain//Glycolipid transfer protein (GLTP)//Ring finger domain//NADH-ubiquinone/plastoquinone oxidoreductase chain 4L//CHY zinc finger	GO:0046836//GO:0006508//GO:0042773//GO:0046686//GO:0030435//GO:0055114	glycolipid transport//proteolysis//ATP synthesis coupled electron transport//response to cadmium ion//sporulation resulting in formation of a cellular spore//oxidation-reduction process	GO:0016651//GO:0046872//GO:0017089//GO:0051861//GO:0004222//GO:0008270//GO:0005515	oxidoreductase activity, acting on NAD(P)H//metal ion binding//glycolipid transporter activity//glycolipid binding//metalloendopeptidase activity//zinc ion binding//protein binding	GO:0005737//GO:0005829//GO:0009570//GO:0048046//GO:0031160	cytoplasm//cytosol//chloroplast stroma//apoplast//spore wall	KOG1940	Zn-finger protein
comp83045_c0	96.5151	10.108	3.2553	8.32e-12	5.5e-09	1862	--	--	--	--	--	--	--	--	--	--	--	--	--	--	--	--	--	--	PF02238	Cytochrome c oxidase subunit VIIa	GO:0006118//GO:0006123//GO:0015992	electron transport//mitochondrial electron transport, cytochrome c to oxygen//proton transport	GO:0004129//GO:0009055	cytochrome-c oxidase activity//electron carrier activity	GO:0045277//GO:0005746	respiratory chain complex IV//mitochondrial respiratory chain	--	--
comp89474_c0	64.2745	3.68106	4.1261	9.29e-12	6.1e-09	845	--	--	--	--	--	--	--	--	--	--	--	--	--	--	--	--	--	--	--	--	--	--	--	--	--	--	--	--
comp89010_c3	2372.9	638.14	1.8947	9.63e-12	6.28e-09	1480	225459119	XP_002285693.1	1307	4.51e-176	PREDICTED: probable mitochondrial 2-oxoglutarate/malate carrier protein-like [Vitis vinifera]	356497158	XM_003517382.1	248	4.03e-125	PREDICTED: Glycine max probable mitochondrial 2-oxoglutarate/malate carrier protein-like (LOC100775558), mRNA	--	--	--	--	Q9SJY5	1113	4.39e-148	Mitochondrial uncoupling protein 5 OS=Arabidopsis thaliana GN=PUMP5 PE=2 SV=1	PF00424	REV protein (anti-repression trans-activator protein)	GO:0006839//GO:0006835//GO:0006355	mitochondrial transport//dicarboxylic acid transport//regulation of transcription, DNA-dependent	GO:0003700//GO:0005310	sequence-specific DNA binding transcription factor activity//dicarboxylic acid transmembrane transporter activity	GO:0005667//GO:0016021//GO:0042025//GO:0031966	transcription factor complex//integral to membrane//host cell nucleus//mitochondrial membrane	KOG0759	Mitochondrial oxoglutarate/malate carrier proteins
comp74820_c3	424.282	1995.49	-2.2336	1.02e-11	6.59e-09	334	255584538	XP_002532996.1	564	2.18e-68	Ribulose bisphosphate carboxylase/oxygenase activase 1, chloroplast precursor, putative [Ricinus communis]	415851	Z21794.1	199	1.46e-98	M.domestica ribulose-1,5-bisphosphate carboxylase/oxygenase activase mRNA	--	--	--	--	Q40281	546	2.97e-67	Ribulose bisphosphate carboxylase/oxygenase activase, chloroplastic OS=Malus domestica GN=RCA PE=2 SV=1	--	--	--	--	GO:0005524	ATP binding	--	--	--	--
comp88451_c4	180.87	29.5379	2.6143	1.05e-11	6.76e-09	213	--	--	--	--	--	--	--	--	--	--	--	--	--	--	--	--	--	--	--	--	--	--	--	--	--	--	--	--
comp66811_c0	42.8674	0.46386	6.53	1.12e-11	7.15e-09	981	--	--	--	--	--	--	--	--	--	--	--	--	--	--	--	--	--	--	--	--	--	--	--	--	--	--	--	--
comp82560_c0	114.362	11.9783	3.2551	1.45e-11	9.22e-09	866	--	--	--	--	--	--	--	--	--	--	--	--	--	--	--	--	--	--	--	--	--	--	--	--	--	--	--	--
comp74820_c2	301.906	1363.6	-2.1752	1.68e-11	1.06e-08	522	359478916	XP_003632187.1	313	2.33e-31	PREDICTED: ribulose bisphosphate carboxylase/oxygenase activase 2, chloroplastic isoform 2 [Vitis vinifera]	415851	Z21794.1	51	4.43e-16	M.domestica ribulose-1,5-bisphosphate carboxylase/oxygenase activase mRNA	--	--	--	--	O98997	284	1.05e-28	Ribulose bisphosphate carboxylase/oxygenase activase, chloroplastic OS=Vigna radiata var. radiata GN=RCA PE=2 SV=2	--	--	--	--	--	--	--	--	--	--
comp151405_c0	2.17337	56.5627	-4.7018	1.7e-11	1.07e-08	754	--	--	--	--	--	--	--	--	--	--	--	--	--	--	--	--	--	--	--	--	--	--	--	--	--	--	--	--
comp83303_c0	334.493	75.5586	2.1463	3.47e-11	2.17e-08	2460	300119978	ADJ68005.1	580	1.98e-62	putative hexose transporter [Manihot esculenta]	357113379	XM_003558433.1	164	3.35e-78	PREDICTED: Brachypodium distachyon sugar transport protein 13-like, transcript variant 2 (LOC100828730), mRNA	--	--	--	--	Q94AZ2	601	1.55e-66	Sugar transport protein 13 OS=Arabidopsis thaliana GN=STP13 PE=1 SV=2	PF00083	Sugar (and other) transporter	GO:0055085	transmembrane transport	GO:0022891//GO:0022857	substrate-specific transmembrane transporter activity//transmembrane transporter activity	GO:0016021	integral to membrane	KOG0254	Predicted transporter (major facilitator superfamily)
comp90371_c1	44.2475	0.912809	5.5991	3.6e-11	2.23e-08	314	--	--	--	--	--	--	--	--	--	--	--	--	--	--	--	--	--	--	--	--	--	--	--	--	--	--	--	--
comp74720_c0	1691.48	464.061	1.8659	3.87e-11	2.38e-08	2077	359474156	XP_002278648.2	2097	0	PREDICTED: monodehydroascorbate reductase, chloroplastic [Vitis vinifera]	359474155	XM_002278612.2	679	0	PREDICTED: Vitis vinifera monodehydroascorbate reductase, chloroplastic-like (LOC100253570), mRNA	K08232	E1.6.5.4	monodehydroascorbate reductase (NADH)	http://www.genome.jp/dbget-bin/www_bget?ko:K08232	P92947	2002	0	Monodehydroascorbate reductase, chloroplastic OS=Arabidopsis thaliana GN=At1g63940 PE=2 SV=3	PF01134//PF02737//PF13241//PF07992//PF00070//PF01266	Glucose inhibited division protein A//3-hydroxyacyl-CoA dehydrogenase, NAD binding domain//Putative NAD(P)-binding//Pyridine nucleotide-disulphide oxidoreductase//Pyridine nucleotide-disulphide oxidoreductase//FAD dependent oxidoreductase	GO:0006554//GO:0055114//GO:0006574//GO:0019354//GO:0006631//GO:0006633//GO:0006568//GO:0006552//GO:0006550//GO:0006779//GO:0008033//GO:0018874	lysine catabolic process//oxidation-reduction process//valine catabolic process//siroheme biosynthetic process//fatty acid metabolic process//fatty acid biosynthetic process//tryptophan metabolic process//leucine catabolic process//isoleucine catabolic process//porphyrin-containing compound biosynthetic process//tRNA processing//benzoate metabolic process	GO:0003857//GO:0016491//GO:0043115//GO:0050660	3-hydroxyacyl-CoA dehydrogenase activity//oxidoreductase activity//precorrin-2 dehydrogenase activity//flavin adenine dinucleotide binding	--	--	KOG1336	Monodehydroascorbate/ferredoxin reductase
comp186683_c0	5.33343	71.7135	-3.7491	4.1e-11	2.51e-08	2037	--	--	--	--	--	--	--	--	--	--	--	--	--	--	--	--	--	--	--	--	--	--	--	--	--	--	--	--
comp66637_c0	99.2286	0.456405	7.7643	4.21e-11	2.56e-08	422	--	--	--	--	--	--	--	--	--	--	--	--	--	--	--	--	--	--	--	--	--	--	--	--	--	--	--	--
comp73258_c0	211.044	41.4193	2.3492	4.45e-11	2.69e-08	967	--	--	--	--	--	--	--	--	--	--	--	--	--	--	--	--	--	--	PF10447	Exosome component EXOSC1/CSL4	--	--	GO:0003723	RNA binding	GO:0000178	exosome (RNase complex)	--	--
comp27405_c0	193.064	36.8628	2.3888	5.06e-11	3.04e-08	1183	225428759	XP_002285060.1	1033	9.35e-135	PREDICTED: probable carboxylesterase 7-like [Vitis vinifera]	225428758	XM_002285024.1	173	1.58e-83	PREDICTED: Vitis vinifera probable carboxylesterase 7-like (LOC100250402), mRNA	--	--	--	--	Q9SX78	618	4.58e-75	Probable carboxylesterase 2 OS=Arabidopsis thaliana GN=CXE2 PE=2 SV=1	PF12740//PF07859	Chlorophyllase enzyme//alpha/beta hydrolase fold	GO:0015996//GO:0015994//GO:0008152	chlorophyll catabolic process//chlorophyll metabolic process//metabolic process	GO:0016787//GO:0047746	hydrolase activity//chlorophyllase activity	--	--	KOG1515	Arylacetamide deacetylase
comp82876_c0	1452.36	401.841	1.8537	5.16e-11	3.08e-08	4204	224060690	XP_002300254.1	346	9.46e-32	predicted protein [Populus trichocarpa]	224060689	XM_002300218.1	170	2.66e-81	Populus trichocarpa predicted protein, mRNA	--	--	--	--	Q2QN36	248	8.05e-21	Probable protein phosphatase 2C 78 OS=Oryza sativa subsp. japonica GN=Os12g0580900 PE=2 SV=1	PF00481//PF13492	Protein phosphatase 2C//GAF domain	GO:0006470	protein dephosphorylation	GO:0046872//GO:0005515//GO:0004722//GO:0003824	metal ion binding//protein binding//protein serine/threonine phosphatase activity//catalytic activity	GO:0008287	protein serine/threonine phosphatase complex	KOG0700	Protein phosphatase 2C/pyruvate dehydrogenase (lipoamide) phosphatase
comp74820_c1	644.026	2309.54	-1.8424	5.81e-11	3.45e-08	856	301323237	ADK70390.1	165	2.47e-12	rubisco activase [Musa AB Group]	--	--	--	--	--	--	--	--	--	P10896	159	6.23e-11	Ribulose bisphosphate carboxylase/oxygenase activase, chloroplastic OS=Arabidopsis thaliana GN=RCA PE=1 SV=2	--	--	--	--	--	--	--	--	--	--
comp85718_c0	723.973	188.976	1.9377	5.93e-11	3.5e-08	2453	302144036	CBI23141.3	2494	0	unnamed protein product [Vitis vinifera]	356518624	XM_003527931.1	438	0	PREDICTED: Glycine max uncharacterized protein LOC100810786 (LOC100810786), mRNA	--	--	--	--	--	--	--	--	PF07714//PF00069//PF04755	Protein tyrosine kinase//Protein kinase domain//PAP_fibrillin	GO:0006468	protein phosphorylation	GO:0005524//GO:0005198//GO:0004672	ATP binding//structural molecule activity//protein kinase activity	GO:0009507	chloroplast	--	--
comp86044_c0	52.0742	0.456405	6.8341	6.1e-11	3.56e-08	2291	255566608	XP_002524288.1	157	2.04e-08	conserved hypothetical protein [Ricinus communis]	--	--	--	--	--	--	--	--	--	--	--	--	--	PF01157//PF00444//PF09519	Ribosomal protein L21e//Ribosomal protein L36//HindVP restriction endonuclease	GO:0042254//GO:0006412//GO:0006308//GO:0009307	ribosome biogenesis//translation//DNA catabolic process//DNA restriction-modification system	GO:0009036//GO:0003677//GO:0003735	Type II site-specific deoxyribonuclease activity//DNA binding//structural constituent of ribosome	GO:0009359//GO:0005840//GO:0005622	Type II site-specific deoxyribonuclease complex//ribosome//intracellular	--	--
comp93576_c0	1409.67	392.353	1.8451	6.1e-11	3.56e-08	2311	147864970	CAN83623.1	348	5.87e-31	hypothetical protein VITISV_010870 [Vitis vinifera]	147770586	AM426790.2	351	0	Vitis vinifera contig VV78X269555.7, whole genome shotgun sequence	--	--	--	--	P10978	214	3.46e-16	Retrovirus-related Pol polyprotein from transposon TNT 1-94 OS=Nicotiana tabacum PE=2 SV=1	PF08131	Defensin-like peptide family	GO:0015074//GO:0035235//GO:0007268//GO:0006811//GO:0007165	DNA integration//ionotropic glutamate receptor signaling pathway//synaptic transmission//ion transport//signal transduction	GO:0005234//GO:0004970//GO:0008270//GO:0046872//GO:0003676	extracellular-glutamate-gated ion channel activity//ionotropic glutamate receptor activity//zinc ion binding//metal ion binding//nucleic acid binding	GO:0005576//GO:0016021//GO:0030288	extracellular region//integral to membrane//outer membrane-bounded periplasmic space	--	--
comp65230_c0	75.4547	6.94298	3.442	6.18e-11	3.59e-08	327	350535226	NP_001234695.1	167	8.98e-13	ethylene responsive element binding protein [Solanum lycopersicum]	300079015	GQ869861.1	42	2.69e-11	Actinidia deliciosa ethylene response factor 10 (ERF10) mRNA, complete cds	K14516	ERF1	ethylene-responsive transcription factor 1	http://www.genome.jp/dbget-bin/www_bget?ko:K14516	Q8LDC8	130	6.44e-09	Ethylene-responsive transcription factor 1B OS=Arabidopsis thaliana GN=ERF1B PE=1 SV=2	--	--	--	--	--	--	--	--	--	--
comp82985_c0	35.1206	0	Inf	6.41e-11	3.69e-08	237	--	--	--	--	--	--	--	--	--	--	--	--	--	--	--	--	--	--	--	--	--	--	--	--	--	--	--	--
comp79810_c0	70.3679	0.456405	7.2685	6.51e-11	3.73e-08	466	225455475	XP_002280043.1	281	3.13e-28	PREDICTED: ethylene-responsive transcription factor ERF025-like [Vitis vinifera]	--	--	--	--	--	--	--	--	--	Q9CAN9	223	4.46e-21	Ethylene-responsive transcription factor ERF026 OS=Arabidopsis thaliana GN=ERF026 PE=2 SV=1	PF00847	AP2 domain	GO:0006355	regulation of transcription, DNA-dependent	GO:0003700	sequence-specific DNA binding transcription factor activity	GO:0005667	transcription factor complex	--	--
comp28709_c0	154.27	26.6653	2.5324	6.72e-11	3.83e-08	254	147818385	CAN71216.1	147	6.81e-11	hypothetical protein VITISV_033484 [Vitis vinifera]	--	--	--	--	--	--	--	--	--	--	--	--	--	--	--	--	--	--	--	--	--	--	--
comp80905_c0	54.481	2.75334	4.3065	7.65e-11	4.34e-08	709	--	--	--	--	--	--	--	--	--	--	--	--	--	--	--	--	--	--	--	--	--	--	--	--	--	--	--	--
comp86806_c0	141.909	23.8971	2.5701	1.1e-10	6.23e-08	1256	440550959	AGC11863.1	1953	0	salicylic acid carboxyl methyltransferase [Camellia japonica]	440550958	JX909352.1	1120	0	Camellia japonica salicylic acid carboxyl methyltransferase (samt) mRNA, complete cds	--	--	--	--	Q9SPV4	1177	3.93e-158	Salicylate O-methyltransferase OS=Clarkia breweri GN=SAMT PE=1 SV=1	PF03492	SAM dependent carboxyl methyltransferase	--	--	GO:0008168	methyltransferase activity	--	--	--	--
comp67090_c0	2196.79	638.599	1.7824	1.31e-10	7.35e-08	1818	225445732	XP_002271684.1	1064	1.63e-138	PREDICTED: uncharacterized protein LOC100243286 [Vitis vinifera]	380719864	JQ087456.1	236	2.33e-118	Vitis quinquangularis senescence-associated protein mRNA, complete cds	--	--	--	--	Q9SUD4	884	7.4e-113	Tetraspanin-7 OS=Arabidopsis thaliana GN=TET7 PE=2 SV=1	PF01679//PF00335//PF06422	Proteolipid membrane potential modulator//Tetraspanin family//CDR ABC transporter	GO:0006810	transport	GO:0005524//GO:0042626	ATP binding//ATPase activity, coupled to transmembrane movement of substances	GO:0016021	integral to membrane	--	--
comp86141_c0	139.689	23.9492	2.5442	1.55e-10	8.65e-08	812	--	--	--	--	--	--	--	--	--	--	--	--	--	--	--	--	--	--	--	--	--	--	--	--	--	--	--	--
comp82140_c0	78.8214	5.52159	3.8354	1.61e-10	8.95e-08	2446	359478956	XP_003632194.1	1935	0	PREDICTED: probable protein phosphatase 2C 23-like isoform 2 [Vitis vinifera]	269996068	AC233123.5	80	1.65e-31	Solanum lycopersicum strain Heinz 1706 chromosome 10 clone hba-13b20 map 10, complete sequence	--	--	--	--	Q9ZV25	1691	0	Probable protein phosphatase 2C 23 OS=Arabidopsis thaliana GN=PLL4 PE=2 SV=1	PF07228//PF00481	Stage II sporulation protein E (SpoIIE)//Protein phosphatase 2C	--	--	GO:0003824	catalytic activity	--	--	KOG0700	Protein phosphatase 2C/pyruvate dehydrogenase (lipoamide) phosphatase
comp86860_c0	716.74	191.57	1.9036	1.71e-10	9.42e-08	1599	224107477	XP_002314492.1	513	1.91e-54	predicted protein [Populus trichocarpa]	356533305	XM_003535158.1	200	2.1e-98	PREDICTED: Glycine max peptide transporter PTR3-A-like (LOC100813385), mRNA	--	--	--	--	Q9FNL7	458	3.75e-48	Peptide transporter PTR3-A OS=Arabidopsis thaliana GN=PTR3-A PE=2 SV=1	PF00854	POT family	GO:0042939//GO:0009624//GO:0080052//GO:0042742//GO:0009753//GO:0080053//GO:0042538//GO:0009611//GO:0043201//GO:0015833//GO:0009737//GO:0006810//GO:0009751//GO:0042938	tripeptide transport//response to nematode//response to histidine//defense response to bacterium//response to jasmonic acid stimulus//response to phenylalanine//hyperosmotic salinity response//response to wounding//response to leucine//peptide transport//response to abscisic acid stimulus//transport//response to salicylic acid stimulus//dipeptide transport	GO:0005215//GO:0042936//GO:0042937	transporter activity//dipeptide transporter activity//tripeptide transporter activity	GO:0016020	membrane	KOG1237	H+/oligopeptide symporter
comp83938_c0	543.443	142.596	1.9302	1.74e-10	9.53e-08	544	147775323	CAN65834.1	222	2.14e-20	hypothetical protein VITISV_040003 [Vitis vinifera]	--	--	--	--	--	--	--	--	--	--	--	--	--	PF12884	Transducer of regulated CREB activity, N terminus	GO:0051289	protein homotetramerization	GO:0008140	cAMP response element binding protein binding	GO:0005667	transcription factor complex	--	--
comp91875_c5	358.207	87.276	2.0371	1.88e-10	1.03e-07	2234	225426781	XP_002282844.1	513	4.33e-56	PREDICTED: F-box protein PP2-A12 [Vitis vinifera]	297817415	XM_002876545.1	48	9.27e-14	Arabidopsis lyrata subsp. lyrata ATPP2-A13, mRNA	--	--	--	--	Q9LN77	429	8.04e-46	F-box protein PP2-A12 OS=Arabidopsis thaliana GN=P2A12 PE=2 SV=1	PF00646//PF05365//PF00905	F-box domain//Ubiquinol-cytochrome C reductase, UQCRX/QCR9 like//Penicillin binding protein transpeptidase domain	GO:0006122	mitochondrial electron transport, ubiquinol to cytochrome c	GO:0008658//GO:0005515	penicillin binding//protein binding	GO:0005750//GO:0005740	mitochondrial respiratory chain complex III//mitochondrial envelope	--	--
comp84592_c0	195.977	33.1742	2.5625	2.22e-10	1.2e-07	1137	255551823	XP_002516957.1	667	9.06e-82	ring finger protein, putative [Ricinus communis]	--	--	--	--	--	--	--	--	--	Q8L9T5	510	1.88e-59	RING-H2 finger protein ATL2 OS=Arabidopsis thaliana GN=ATL2 PE=2 SV=2	PF00097//PF14634//PF12678//PF12861//PF12906//PF13639	Zinc finger, C3HC4 type (RING finger)//zinc-RING finger domain//RING-H2 zinc finger//Anaphase-promoting complex subunit 11 RING-H2 finger//RING-variant domain//Ring finger domain	GO:0016567	protein ubiquitination	GO:0005515//GO:0004842//GO:0008270//GO:0046872	protein binding//ubiquitin-protein ligase activity//zinc ion binding//metal ion binding	GO:0005680	anaphase-promoting complex	KOG0800	FOG: Predicted E3 ubiquitin ligase
comp86332_c0	49.4209	230.029	-2.2186	2.36e-10	1.27e-07	1223	--	--	--	--	--	--	--	--	--	--	--	--	--	--	--	--	--	--	--	--	--	--	--	--	--	--	--	--
comp82371_c0	199.197	41.4417	2.265	2.73e-10	1.47e-07	1104	225434321	XP_002265739.1	511	1e-58	PREDICTED: pathogenesis-related genes transcriptional activator PTI6 [Vitis vinifera]	--	--	--	--	--	K09286	EREBP	EREBP-like factor	http://www.genome.jp/dbget-bin/www_bget?ko:K09286	O04682	468	4.74e-54	Pathogenesis-related genes transcriptional activator PTI6 OS=Solanum lycopersicum GN=PTI6 PE=2 SV=1	PF00847//PF10399	AP2 domain//Ubiquitinol-cytochrome C reductase Fe-S subunit TAT signal	GO:0015992//GO:0055114//GO:0006118//GO:0006119//GO:0006355	proton transport//oxidation-reduction process//electron transport//oxidative phosphorylation//regulation of transcription, DNA-dependent	GO:0003700//GO:0008121	sequence-specific DNA binding transcription factor activity//ubiquinol-cytochrome-c reductase activity	GO:0005667	transcription factor complex	--	--
comp74428_c0	249.111	57.0266	2.1271	3.34e-10	1.78e-07	1087	--	--	--	--	--	--	--	--	--	--	--	--	--	--	--	--	--	--	--	--	--	--	--	--	--	--	--	--
comp90331_c1	10.1135	86.5198	-3.0967	3.42e-10	1.81e-07	901	358349486	XP_003638767.1	155	2.9e-10	hypothetical protein MTR_144s0023 [Medicago truncatula]	--	--	--	--	--	--	--	--	--	--	--	--	--	--	--	--	--	--	--	--	--	--	--
comp25784_c0	84.5482	10.1229	3.0621	3.51e-10	1.85e-07	360	--	--	--	--	--	--	--	--	--	--	--	--	--	--	--	--	--	--	--	--	--	--	--	--	--	--	--	--
comp92432_c3	32.4739	168.535	-2.3757	3.62e-10	1.9e-07	2077	--	--	--	--	--	--	--	--	--	--	--	--	--	--	--	--	--	--	--	--	--	--	--	--	--	--	--	--
comp64256_c0	382.167	90.7931	2.0735	3.87e-10	2.02e-07	974	147855391	CAN79614.1	567	4.03e-68	hypothetical protein VITISV_027441 [Vitis vinifera]	--	--	--	--	--	--	--	--	--	Q9M1K1	396	6.44e-44	Transcription factor ORG2 OS=Arabidopsis thaliana GN=ORG2 PE=1 SV=1	PF08112//PF00010	ATP synthase epsilon subunit//Helix-loop-helix DNA-binding domain	GO:0006810//GO:0015986	transport//ATP synthesis coupled proton transport	GO:0042626//GO:0046983	ATPase activity, coupled to transmembrane movement of substances//protein dimerization activity	GO:0033178	proton-transporting two-sector ATPase complex, catalytic domain	--	--
comp90040_c0	72.2147	7.3472	3.297	3.92e-10	2.04e-07	304	--	--	--	--	--	--	--	--	--	--	--	--	--	--	--	--	--	--	--	--	--	--	--	--	--	--	--	--
comp100202_c0	55.3077	3.65869	3.9181	4.16e-10	2.15e-07	296	--	--	--	--	--	--	--	--	--	--	--	--	--	--	--	--	--	--	--	--	--	--	--	--	--	--	--	--
comp74171_c0	25.5605	141.646	-2.4703	5.77e-10	2.97e-07	1967	224074429	XP_002304369.1	213	4.72e-15	nbs-lrr resistance protein [Populus trichocarpa]	--	--	--	--	--	--	--	--	--	P0CB16	172	2.79e-11	Putative disease resistance protein At4g19050 OS=Arabidopsis thaliana GN=At4g19050 PE=3 SV=2	PF00560//PF02468	Leucine Rich Repeat//Photosystem II reaction centre N protein (psbN)	GO:0015979	photosynthesis	GO:0005515	protein binding	GO:0009539//GO:0009523//GO:0016020	photosystem II reaction center//photosystem II//membrane	--	--
comp72921_c1	47.2076	2.29693	4.3612	5.94e-10	3.04e-07	443	--	--	--	--	--	--	--	--	--	--	--	--	--	--	--	--	--	--	PF09458	H-type lectin domain	GO:0007155	cell adhesion	GO:0030246	carbohydrate binding	--	--	--	--
comp86203_c4	958.845	281.003	1.7707	6.57e-10	3.34e-07	1521	223949525	ACN28846.1	193	5.86e-15	unknown [Zea mays]	--	--	--	--	--	--	--	--	--	O49453	148	8.2e-10	Uncharacterized protein At4g28440 OS=Arabidopsis thaliana GN=At4g28440 PE=1 SV=1	--	--	--	--	--	--	--	--	--	--
comp52224_c0	214.884	47.9134	2.1651	6.73e-10	3.41e-07	1516	32400332	BAC78656.1	2614	0	beta-primeverosidase [Camellia sinensis]	32400331	AB088027.1	1473	0	Camellia sinensis mRNA for beta-primeverosidase, complete cds	K01188	E3.2.1.21	beta-glucosidase	http://www.genome.jp/dbget-bin/www_bget?ko:K01188	Q75W17	1639	0	Furcatin hydrolase OS=Viburnum furcatum PE=1 SV=1	PF00232	Glycosyl hydrolase family 1	GO:0005975	carbohydrate metabolic process	GO:0050535//GO:0043169//GO:0004553	beta-primeverosidase activity//cation binding//hydrolase activity, hydrolyzing O-glycosyl compounds	--	--	--	--
comp22640_c0	90.9685	370.23	-2.025	7.67e-10	3.87e-07	303	--	--	--	--	--	--	--	--	--	--	--	--	--	--	--	--	--	--	--	--	--	--	--	--	--	--	--	--
comp82211_c0	32.8673	165.057	-2.3282	8.66e-10	4.34e-07	825	--	--	--	--	--	--	--	--	--	--	--	--	--	--	--	--	--	--	--	--	--	--	--	--	--	--	--	--
comp87062_c1	4.34674	58.5151	-3.7508	8.81e-10	4.39e-07	1050	--	--	--	--	--	--	--	--	--	--	--	--	--	--	--	--	--	--	--	--	--	--	--	--	--	--	--	--
comp82978_c0	98.3685	14.7317	2.7393	9.49e-10	4.71e-07	1265	--	--	--	--	--	--	--	--	--	--	--	--	--	--	--	--	--	--	--	--	--	--	--	--	--	--	--	--
comp77594_c1	68.0745	6.90571	3.3013	1.03e-09	5.07e-07	736	255567648	XP_002524803.1	287	4.87e-27	synapse-associated protein, putative [Ricinus communis]	393716232	AB623976.1	295	1.46e-151	Camellia sinensis DNA, SSR marker, MSE0327	--	--	--	--	--	--	--	--	--	--	--	--	--	--	--	--	--	--
comp84176_c0	96.955	14.2902	2.7623	1.04e-09	5.1e-07	1041	297741407	CBI32538.3	864	9.59e-113	unnamed protein product [Vitis vinifera]	359475160	XR_139765.1	293	2.71e-150	PREDICTED: Vitis vinifera plastid division protein PDV2-like (LOC100252092), miscRNA	--	--	--	--	Q9FVL0	706	5.03e-91	Non-symbiotic hemoglobin 1 OS=Medicago sativa GN=MHB1 PE=2 SV=1	PF00042//PF01238	Globin//Phosphomannose isomerase type I	GO:0015671//GO:0006000//GO:0005975//GO:0006013	oxygen transport//fructose metabolic process//carbohydrate metabolic process//mannose metabolic process	GO:0004476//GO:0008270//GO:0005506//GO:0019825//GO:0020037	mannose-6-phosphate isomerase activity//zinc ion binding//iron ion binding//oxygen binding//heme binding	--	--	KOG3378	Globins and related hemoproteins
comp66664_c0	9.64017	82.2481	-3.0929	1.09e-09	5.31e-07	703	--	--	--	--	--	--	--	--	--	--	--	--	--	--	--	--	--	--	--	--	--	--	--	--	--	--	--	--
comp86169_c0	455.848	102.41	2.1542	1.14e-09	5.54e-07	3381	225449529	XP_002283647.1	1349	3.67e-172	PREDICTED: glucan endo-1,3-beta-glucosidase isoform 1 [Vitis vinifera]	--	--	--	--	--	--	--	--	--	P52409	1101	1.49e-136	Glucan endo-1,3-beta-glucosidase OS=Triticum aestivum GN=GLC1 PE=2 SV=1	PF00332//PF03233	Glycosyl hydrolases family 17//Aphid transmission protein	GO:0008152//GO:0019089//GO:0005975	metabolic process//transmission of virus//carbohydrate metabolic process	GO:0004553//GO:0016798	hydrolase activity, hydrolyzing O-glycosyl compounds//hydrolase activity, acting on glycosyl bonds	--	--	--	--
comp67668_c0	56.5678	2.76079	4.3568	1.16e-09	5.6e-07	753	--	--	--	--	--	--	--	--	--	--	--	--	--	--	--	--	--	--	--	--	--	--	--	--	--	--	--	--
comp91403_c1	1795.97	553.332	1.6985	1.18e-09	5.67e-07	3111	--	--	--	--	--	147838605	AM440627.2	211	3.17e-104	Vitis vinifera contig VV78X215791.5, whole genome shotgun sequence	--	--	--	--	--	--	--	--	--	--	--	--	--	--	--	--	--	--
comp90904_c1	142.256	27.6303	2.3642	1.23e-09	5.88e-07	1190	--	--	--	--	--	--	--	--	--	--	--	--	--	--	--	--	--	--	--	--	--	--	--	--	--	--	--	--
comp89883_c2	12.1669	90.2679	-2.8913	1.31e-09	6.24e-07	643	--	--	--	--	--	--	--	--	--	--	--	--	--	--	--	--	--	--	--	--	--	--	--	--	--	--	--	--
comp50940_c0	33.854	0.46386	6.1895	1.43e-09	6.77e-07	259	--	--	--	--	--	--	--	--	--	--	--	--	--	--	--	--	--	--	PF04397	LytTr DNA-binding domain	--	--	GO:0003677	DNA binding	--	--	--	--
comp84567_c1	253.631	62.1141	2.0297	1.6e-09	7.58e-07	1334	255574373	XP_002528100.1	1154	8.2e-152	Vacuolar cation/proton exchanger 1a, putative [Ricinus communis]	359481658	XM_002274755.2	267	9.93e-136	PREDICTED: Vitis vinifera vacuolar cation/proton exchanger 3-like (LOC100240763), mRNA	--	--	--	--	Q93Z81	1063	4.8e-139	Vacuolar cation/proton exchanger 3 OS=Arabidopsis thaliana GN=CAX3 PE=1 SV=1	PF01699//PF00001	Sodium/calcium exchanger protein//7 transmembrane receptor (rhodopsin family)	GO:0055085//GO:0006885//GO:0006812//GO:0006816//GO:0007186	transmembrane transport//regulation of pH//cation transport//calcium ion transport//G-protein coupled receptor signaling pathway	GO:0015369//GO:0004930	calcium:hydrogen antiporter activity//G-protein coupled receptor activity	GO:0016021	integral to membrane	KOG1397	Ca2+/H+ antiporter VCX1 and related proteins
comp74645_c0	11.5736	102.464	-3.1462	1.62e-09	7.6e-07	1477	--	--	--	--	--	--	--	--	--	--	--	--	--	--	--	--	--	--	--	--	--	--	--	--	--	--	--	--
comp143539_c0	42.3475	1.84053	4.5241	1.76e-09	8.26e-07	510	--	--	--	--	--	--	--	--	--	--	--	--	--	--	--	--	--	--	--	--	--	--	--	--	--	--	--	--
comp54684_c0	47.3275	2.7757	4.0918	1.84e-09	8.56e-07	342	--	--	--	--	--	--	--	--	--	--	--	--	--	--	--	--	--	--	--	--	--	--	--	--	--	--	--	--
comp50873_c0	73.6013	8.73878	3.0742	1.86e-09	8.61e-07	795	--	--	--	--	--	--	--	--	--	--	--	--	--	--	--	--	--	--	--	--	--	--	--	--	--	--	--	--
comp92508_c0	592.497	171.378	1.7896	2.02e-09	9.33e-07	2820	359482077	XP_003632708.1	3127	0	PREDICTED: putative receptor protein kinase ZmPK1-like [Vitis vinifera]	147791814	AM472617.2	726	0	Vitis vinifera contig VV78X031241.4, whole genome shotgun sequence	--	--	--	--	P17801	1967	0	Putative receptor protein kinase ZmPK1 OS=Zea mays GN=PK1 PE=2 SV=2	PF07714//PF00069//PF00715//PF00954//PF00008	Protein tyrosine kinase//Protein kinase domain//Interleukin 2//S-locus glycoprotein family//EGF-like domain	GO:0006468//GO:0006955//GO:0048544//GO:0007165//GO:0008283//GO:0040007	protein phosphorylation//immune response//recognition of pollen//signal transduction//cell proliferation//growth	GO:0005524//GO:0004672//GO:0005515//GO:0008083//GO:0005134	ATP binding//protein kinase activity//protein binding//growth factor activity//interleukin-2 receptor binding	GO:0005893//GO:0005576	interleukin-2 receptor complex//extracellular region	--	--
comp65534_c0	83.8348	11.4996	2.866	2.15e-09	9.89e-07	1094	--	--	--	--	--	--	--	--	--	--	--	--	--	--	--	--	--	--	--	--	--	--	--	--	--	--	--	--
comp89587_c4	79.2015	1.83307	5.4332	2.2e-09	1.01e-06	427	--	--	--	--	--	--	--	--	--	--	--	--	--	--	--	--	--	--	--	--	--	--	--	--	--	--	--	--
comp83766_c1	59.4544	5.49922	3.4345	2.37e-09	1.08e-06	554	--	--	--	--	--	--	--	--	--	--	--	--	--	--	--	--	--	--	--	--	--	--	--	--	--	--	--	--
comp68354_c0	32.9073	0.46386	6.1486	2.58e-09	1.17e-06	1979	--	--	--	--	--	--	--	--	--	--	--	--	--	--	--	--	--	--	--	--	--	--	--	--	--	--	--	--
comp88080_c2	166.676	574.325	-1.7848	2.66e-09	1.2e-06	1702	225458956	XP_002285542.1	1864	0	PREDICTED: uncharacterized protein LOC100245533 isoform 1 [Vitis vinifera]	332640072	CP002686.1	61	4.17e-21	Arabidopsis thaliana chromosome 3, complete sequence	--	--	--	--	--	--	--	--	--	--	--	--	--	--	--	--	--	--
comp80792_c0	66.1011	0.927719	6.1548	2.74e-09	1.23e-06	455	225455475	XP_002280043.1	191	1.28e-15	PREDICTED: ethylene-responsive transcription factor ERF025-like [Vitis vinifera]	--	--	--	--	--	--	--	--	--	Q38Q39	168	9.69e-14	Ethylene-responsive transcription factor ERF027 OS=Arabidopsis thaliana GN=ERF027 PE=2 SV=1	PF01061	ABC-2 type transporter	--	--	--	--	GO:0016020	membrane	--	--
comp74964_c0	682.546	181.389	1.9118	2.84e-09	1.27e-06	1234	225455288	XP_002274646.1	838	8.97e-108	PREDICTED: uncharacterized protein LOC100245212 [Vitis vinifera]	224135066	XM_002321939.1	296	6.94e-152	Populus trichocarpa predicted protein, mRNA	--	--	--	--	Q94A65	696	1.04e-87	Rhodanese-like domain-containing protein 14, chloroplastic OS=Arabidopsis thaliana GN=At4g27700 PE=2 SV=1	--	--	--	--	--	--	--	--	--	--
comp22704_c0	40.7674	183.118	-2.1673	3.23e-09	1.44e-06	202	--	--	--	--	--	--	--	--	--	--	--	--	--	--	--	--	--	--	--	--	--	--	--	--	--	--	--	--
comp88033_c0	35.834	0.912809	5.2949	3.4e-09	1.51e-06	316	--	--	--	--	--	--	--	--	--	--	--	--	--	--	--	--	--	--	--	--	--	--	--	--	--	--	--	--
comp51497_c0	121.669	13.3326	3.1899	3.45e-09	1.52e-06	498	224056681	XP_002298970.1	168	4.41e-13	predicted protein [Populus trichocarpa]	--	--	--	--	--	--	--	--	--	--	--	--	--	--	--	--	--	--	--	--	--	--	--
comp84036_c0	82.0214	9.6665	3.0849	3.64e-09	1.6e-06	1394	225442495	XP_002278380.1	739	7.27e-93	PREDICTED: uncharacterized protein LOC100254824 [Vitis vinifera]	224054393	XM_002298202.1	153	2.45e-72	Populus trichocarpa predicted protein, mRNA	--	--	--	--	--	--	--	--	PF06297	PET Domain	--	--	GO:0008270	zinc ion binding	--	--	--	--
comp54858_c0	1.02669	40.0949	-5.2873	3.75e-09	1.64e-06	283	--	--	--	--	--	--	--	--	--	--	--	--	--	--	--	--	--	--	--	--	--	--	--	--	--	--	--	--
comp82643_c0	392.5	110.156	1.8331	4.45e-09	1.94e-06	1977	225449064	XP_002274266.1	816	0	PREDICTED: tyrosine-specific transport protein-like [Vitis vinifera]	--	--	--	--	--	--	--	--	--	--	--	--	--	PF01235//PF13520//PF03222	Sodium:alanine symporter family//Amino acid permease//Tryptophan/tyrosine permease family	GO:0006814//GO:0015846//GO:0006865//GO:0015804//GO:0003333//GO:0032328	sodium ion transport//polyamine transport//amino acid transport//neutral amino acid transport//amino acid transmembrane transport//alanine transport	GO:0015655//GO:0015171	alanine:sodium symporter activity//amino acid transmembrane transporter activity	GO:0016020	membrane	--	--
comp92426_c2	77.9815	363.506	-2.2208	4.99e-09	2.17e-06	1661	--	--	--	--	--	--	--	--	--	--	--	--	--	--	--	--	--	--	--	--	--	--	--	--	--	--	--	--
comp74805_c0	316.586	87.4847	1.8555	6.46e-09	2.79e-06	1040	380751742	AFE56212.1	212	1.34e-17	glutathione peroxidase [Camellia sinensis]	380751741	JQ247186.1	38	1.54e-08	Camellia sinensis cultivar Longjing 43 glutathione peroxidase mRNA, complete cds	K00432	E1.11.1.9	glutathione peroxidase	http://www.genome.jp/dbget-bin/www_bget?ko:K00432	O48646	194	6.81e-16	Probable phospholipid hydroperoxide glutathione peroxidase 6, mitochondrial OS=Arabidopsis thaliana GN=GPX6 PE=2 SV=2	PF08534//PF00578//PF00255	Redoxin//AhpC/TSA family//Glutathione peroxidase	GO:0055114//GO:0006804//GO:0006979//GO:0006749	oxidation-reduction process//peroxidase reaction//response to oxidative stress//glutathione metabolic process	GO:0004602//GO:0016491//GO:0016209	glutathione peroxidase activity//oxidoreductase activity//antioxidant activity	--	--	KOG1651	Glutathione peroxidase
comp93111_c0	506.956	151.866	1.7391	6.94e-09	2.99e-06	2152	225445424	XP_002285038.1	605	1.57e-68	PREDICTED: uncharacterized protein LOC100247481 [Vitis vinifera]	--	--	--	--	--	--	--	--	--	--	--	--	--	--	--	--	--	--	--	--	--	--	--
comp86963_c1	119.976	23.4406	2.3557	7.05e-09	3.02e-06	278	--	--	--	--	--	--	--	--	--	--	--	--	--	--	--	--	--	--	--	--	--	--	--	--	--	--	--	--
comp72924_c2	19.9871	111.441	-2.4791	7.48e-09	3.19e-06	357	217074188	ACJ85454.1	287	5.56e-30	unknown [Medicago truncatula]	--	--	--	--	--	K08235	E2.4.1.207	xyloglucan:xyloglucosyl transferase	http://www.genome.jp/dbget-bin/www_bget?ko:K08235	Q8LF99	262	9.81e-27	Probable xyloglucan endotransglucosylase/hydrolase protein 6 OS=Arabidopsis thaliana GN=XTH6 PE=2 SV=2	PF00722	Glycosyl hydrolases family 16	GO:0005975	carbohydrate metabolic process	GO:0004553	hydrolase activity, hydrolyzing O-glycosyl compounds	--	--	--	--
comp84356_c1	24.8871	151.635	-2.6071	8e-09	3.4e-06	1558	--	--	--	--	--	--	--	--	--	--	--	--	--	--	--	--	--	--	--	--	--	--	--	--	--	--	--	--
comp83254_c0	23.9804	128.666	-2.4237	8.34e-09	3.53e-06	970	--	--	--	--	--	--	--	--	--	--	--	--	--	--	--	--	--	--	--	--	--	--	--	--	--	--	--	--
comp90904_c0	123.896	24.8471	2.318	9.11e-09	3.84e-06	1109	222612692	EEE50824.1	173	2.47e-35	hypothetical protein OsJ_31232 [Oryza sativa Japonica Group]	--	--	--	--	--	--	--	--	--	P08548	123	7.53e-06	LINE-1 reverse transcriptase homolog OS=Nycticebus coucang PE=1 SV=1	--	--	--	--	--	--	GO:0009536	plastid	--	--
comp92998_c0	67.3278	253.708	-1.9139	9.26e-09	3.88e-06	477	--	--	--	--	--	--	--	--	--	--	--	--	--	--	--	--	--	--	--	--	--	--	--	--	--	--	--	--
comp92151_c0	282.778	943.126	-1.7378	1.06e-08	4.41e-06	3755	224121164	XP_002330759.1	1643	0	cc-nbs-lrr resistance protein [Populus trichocarpa]	--	--	--	--	--	--	--	--	--	Q9T048	692	3.38e-74	Disease resistance protein At4g27190 OS=Arabidopsis thaliana GN=At4g27190 PE=2 SV=1	PF00004//PF00931//PF05970//PF01637	ATPase family associated with various cellular activities (AAA)//NB-ARC domain//PIF1-like helicase//Archaeal ATPase	GO:0000723//GO:0006281	telomere maintenance//DNA repair	GO:0003678//GO:0043531//GO:0005524	DNA helicase activity//ADP binding//ATP binding	GO:0005657	replication fork	--	--
comp26631_c0	69.8879	9.21755	2.9226	1.14e-08	4.74e-06	394	--	--	--	--	--	--	--	--	--	--	--	--	--	--	--	--	--	--	--	--	--	--	--	--	--	--	--	--
comp74820_c4	329.433	1592.4	-2.2731	1.14e-08	4.74e-06	321	307136240	ADN34076.1	534	4.38e-64	ribulose bisphosphate carboxylase/oxygenase activase 1 [Cucumis melo subsp. melo]	359481751	XM_002270535.2	204	2.32e-101	PREDICTED: Vitis vinifera ribulose bisphosphate carboxylase/oxygenase activase 1, chloroplastic-like (LOC100256315), mRNA	--	--	--	--	Q7X999	530	6.29e-65	Ribulose bisphosphate carboxylase/oxygenase activase 2, chloroplastic OS=Larrea tridentata GN=RCA2 PE=2 SV=1	PF06309	Torsin	GO:0051085	chaperone mediated protein folding requiring cofactor	GO:0005524	ATP binding	--	--	--	--
comp87075_c0	93.6284	16.0711	2.5425	1.21e-08	5e-06	1397	--	--	--	--	--	--	--	--	--	--	--	--	--	--	--	--	--	--	PF00925	GTP cyclohydrolase II	GO:0009231//GO:0006807//GO:0006771	riboflavin biosynthetic process//nitrogen compound metabolic process//riboflavin metabolic process	GO:0003935	GTP cyclohydrolase II activity	--	--	--	--
comp87409_c0	24.9271	123.667	-2.3107	1.45e-08	5.95e-06	1036	--	--	--	--	--	--	--	--	--	--	--	--	--	--	--	--	--	--	--	--	--	--	--	--	--	--	--	--
comp85308_c1	183.95	45.1228	2.0274	1.53e-08	6.27e-06	844	297746178	CBI16234.3	505	6.73e-57	unnamed protein product [Vitis vinifera]	449524811	XM_004169367.1	82	4.3e-33	PREDICTED: Cucumis sativus two-component response regulator-like APRR7-like (LOC101229330), mRNA	K12129	PRR7	pseudo-response regulator 7	http://www.genome.jp/dbget-bin/www_bget?ko:K12129	Q93WK5	377	3.32e-39	Two-component response regulator-like APRR7 OS=Arabidopsis thaliana GN=APRR7 PE=2 SV=1	PF00072	Response regulator receiver domain	GO:0000160//GO:0007165//GO:0006355	phosphorelay signal transduction system//signal transduction//regulation of transcription, DNA-dependent	GO:0000156	phosphorelay response regulator activity	--	--	--	--
comp45406_c0	49.2675	4.13001	3.5764	1.55e-08	6.29e-06	2262	222641022	EEE69154.1	693	1.02e-77	hypothetical protein OsJ_28290 [Oryza sativa Japonica Group]	--	--	--	--	--	--	--	--	--	P0C2F6	171	3.04e-11	Putative ribonuclease H protein At1g65750 OS=Arabidopsis thaliana GN=At1g65750 PE=3 SV=1	PF00541	Adenoviral fibre protein (knob domain)	GO:0019062	viral attachment to host cell	--	--	GO:0019028	viral capsid	--	--
comp80259_c1	62.0278	7.36957	3.0733	1.66e-08	6.74e-06	1602	430800811	4B2G	2287	0	Chain A, Crystal Structure Of An Indole-3-acetic Acid Amido Synthase From Vitis Vinifera Involved In Auxin Homeostasis	40217940	AY378167.1	439	0	Cichorium intybus auxin response element-like mRNA, partial sequence	K14487	GH3	auxin responsive GH3 gene family	http://www.genome.jp/dbget-bin/www_bget?ko:K14487	O82333	2102	0	Probable indole-3-acetic acid-amido synthetase GH3.1 OS=Arabidopsis thaliana GN=GH3.1 PE=2 SV=1	--	--	--	--	--	--	--	--	--	--
comp119424_c0	8.10013	65.8324	-3.0228	1.69e-08	6.82e-06	451	359492398	XP_002285876.2	177	1.62e-37	PREDICTED: uncharacterized protein LOC100267814 isoform 1 [Vitis vinifera]	--	--	--	--	--	--	--	--	--	--	--	--	--	--	--	--	--	--	--	GO:0005618	cell wall	--	--
comp23764_c0	113.109	22.5427	2.327	1.85e-08	7.46e-06	364	--	--	--	--	--	--	--	--	--	--	--	--	--	--	--	--	--	--	--	--	--	--	--	--	--	--	--	--
comp91647_c1	114.849	386.062	-1.7491	1.93e-08	7.74e-06	2459	--	--	--	--	--	--	--	--	--	--	--	--	--	--	--	--	--	--	--	--	--	--	--	--	--	--	--	--
comp89136_c1	82.0214	11.4921	2.8354	1.96e-08	7.82e-06	1481	--	--	--	--	--	--	--	--	--	--	--	--	--	--	--	--	--	--	--	--	--	--	--	--	--	--	--	--
comp53506_c0	40.1807	2.29693	4.1287	2.04e-08	8.12e-06	1051	--	--	--	--	--	--	--	--	--	--	--	--	--	--	--	--	--	--	--	--	--	--	--	--	--	--	--	--
comp89994_c0	147.089	33.5785	2.1311	2.1e-08	8.33e-06	2975	224108063	XP_002314708.1	196	9.3e-14	predicted protein [Populus trichocarpa]	--	--	--	--	--	--	--	--	--	P0C2F6	139	3.12e-07	Putative ribonuclease H protein At1g65750 OS=Arabidopsis thaliana GN=At1g65750 PE=3 SV=1	--	--	--	--	--	--	--	--	--	--
comp92967_c3	788.394	227.044	1.7959	2.16e-08	8.51e-06	3457	225434953	XP_002281058.1	261	8.69e-21	PREDICTED: pentatricopeptide repeat-containing protein At1g07590, mitochondrial [Vitis vinifera]	225434952	XM_002281022.1	595	0	PREDICTED: Vitis vinifera pentatricopeptide repeat-containing protein At1g07590, mitochondrial-like (LOC100260459), mRNA	--	--	--	--	Q940Q2	206	2.85e-15	Pentatricopeptide repeat-containing protein At1g07590, mitochondrial OS=Arabidopsis thaliana GN=At1g07590 PE=2 SV=1	PF00637//PF13181	Region in Clathrin and VPS//Tetratricopeptide repeat	GO:0006886//GO:0016192	intracellular protein transport//vesicle-mediated transport	GO:0005515	protein binding	--	--	--	--
comp77617_c0	44.1675	3.20974	3.7825	2.19e-08	8.62e-06	1995	--	--	--	--	--	--	--	--	--	--	--	--	--	--	--	--	--	--	PF02044	Bombesin-like peptide	GO:0007218	neuropeptide signaling pathway	--	--	--	--	--	--
comp85649_c0	66.3345	8.77606	2.9181	2.24e-08	8.77e-06	777	147840314	CAN70691.1	237	2.32e-19	hypothetical protein VITISV_007578 [Vitis vinifera]	--	--	--	--	--	--	--	--	--	--	--	--	--	--	--	--	--	--	--	--	--	--	--
comp66063_c0	53.7677	5.51413	3.2855	2.32e-08	9.04e-06	457	--	--	--	--	--	--	--	--	--	--	--	--	--	--	--	--	--	--	--	--	--	--	--	--	--	--	--	--
comp54217_c0	45.0808	2.75334	4.0333	2.34e-08	9.08e-06	694	--	--	--	--	--	--	--	--	--	--	--	--	--	--	--	--	--	--	--	--	--	--	--	--	--	--	--	--
comp81924_c0	6.91346	60.7896	-3.1363	2.45e-08	9.47e-06	849	--	--	--	--	--	--	--	--	--	--	--	--	--	--	--	--	--	--	--	--	--	--	--	--	--	--	--	--
comp87732_c1	260.812	73.0753	1.8356	2.59e-08	9.98e-06	906	--	--	--	--	--	--	--	--	--	--	--	--	--	--	--	--	--	--	--	--	--	--	--	--	--	--	--	--
comp62545_c1	57.4077	4.1151	3.8022	2.63e-08	1.01e-05	378	--	--	--	--	--	--	--	--	--	--	--	--	--	--	--	--	--	--	--	--	--	--	--	--	--	--	--	--
comp27091_c0	256.905	71.7955	1.8393	2.67e-08	1.02e-05	545	--	--	--	--	--	--	--	--	--	--	--	--	--	--	--	--	--	--	--	--	--	--	--	--	--	--	--	--
comp66764_c0	115.395	23.9492	2.2685	2.68e-08	1.02e-05	857	--	--	--	--	--	--	--	--	--	--	--	--	--	--	--	--	--	--	--	--	--	--	--	--	--	--	--	--
comp54405_c1	77.3881	12.3975	2.6421	3.32e-08	1.26e-05	1438	--	--	--	--	--	--	--	--	--	--	--	--	--	--	--	--	--	--	PF08103	Uperin family	--	--	--	--	GO:0005576	extracellular region	--	--
comp84325_c0	539.457	84.1019	2.6813	3.56e-08	1.35e-05	1513	--	--	--	--	--	--	--	--	--	--	--	--	--	--	--	--	--	--	--	--	--	--	--	--	--	--	--	--
comp85058_c0	216.224	58.4107	1.8882	3.78e-08	1.42e-05	3549	124359343	ABD28505.2	106	1.66e-13	RNA-directed DNA polymerase (Reverse transcriptase); Polynucleotidyl transferase, Ribonuclease H fold [Medicago truncatula]	302030873	HM627263.1	46	1.91e-12	Populus suaveolens miR168b microRNA locus genomic sequence	--	--	--	--	--	--	--	--	PF00424	REV protein (anti-repression trans-activator protein)	GO:0006355	regulation of transcription, DNA-dependent	GO:0003700	sequence-specific DNA binding transcription factor activity	GO:0005667//GO:0042025	transcription factor complex//host cell nucleus	--	--
comp65631_c1	38.3141	171.903	-2.1656	3.91e-08	1.46e-05	543	--	--	--	--	--	--	--	--	--	--	--	--	--	--	--	--	--	--	--	--	--	--	--	--	--	--	--	--
comp93453_c2	10.3135	73.0604	-2.8246	4.05e-08	1.52e-05	1152	--	--	--	--	--	--	--	--	--	--	--	--	--	--	--	--	--	--	--	--	--	--	--	--	--	--	--	--
comp66224_c0	48.8276	189.574	-1.957	4.1e-08	1.53e-05	382	--	--	--	--	--	--	--	--	--	--	--	--	--	--	--	--	--	--	--	--	--	--	--	--	--	--	--	--
comp74424_c0	4.22675	48.7815	-3.5287	4.29e-08	1.59e-05	2278	--	--	--	--	--	--	--	--	--	--	--	--	--	--	--	--	--	--	--	--	--	--	--	--	--	--	--	--
comp51213_c0	88.8017	8.28983	3.4212	4.59e-08	1.69e-05	536	--	--	--	--	--	--	--	--	--	--	--	--	--	--	--	--	--	--	--	--	--	--	--	--	--	--	--	--
comp84788_c0	24.3338	0	Inf	4.67e-08	1.72e-05	1205	340807303	AEK71879.1	57	6.23e-12	hypothetical chloroplast RF2 [Myrothamnus flabellifolia]	430728250	KC143082.1	108	2.18e-47	Camellia sinensis chloroplast, complete genome	--	--	--	--	A6MM80	47	8.78e-13	Protein ycf2 OS=Buxus microphylla GN=ycf2-A PE=3 SV=1	PF05695	Plant protein of unknown function (DUF825)	--	--	GO:0005524//GO:0017111	ATP binding//nucleoside-triphosphatase activity	GO:0009507	chloroplast	--	--
comp49981_c0	119.089	0.46386	8.0041	4.76e-08	1.75e-05	543	224123482	XP_002330325.1	262	5.68e-25	AP2/ERF domain-containing transcription factor [Populus trichocarpa]	356527665	XM_003532381.1	44	3.6e-12	PREDICTED: Glycine max ethylene-responsive transcription factor CRF2-like (LOC100776453), mRNA	--	--	--	--	Q9SZ06	182	3.76e-15	Ethylene-responsive transcription factor ERF109 OS=Arabidopsis thaliana GN=ERF109 PE=1 SV=1	PF00847	AP2 domain	GO:0006355	regulation of transcription, DNA-dependent	GO:0003700	sequence-specific DNA binding transcription factor activity	GO:0005667	transcription factor complex	--	--
comp92644_c2	5.76678	54.7669	-3.2475	4.97e-08	1.82e-05	430	--	--	--	--	--	--	--	--	--	--	--	--	--	--	--	--	--	--	--	--	--	--	--	--	--	--	--	--
comp74216_c0	227.418	31.7678	2.8397	5.1e-08	1.86e-05	1803	224122866	XP_002330383.1	331	1.97e-33	predicted protein [Populus trichocarpa]	356517595	XM_003527425.1	59	5.72e-20	PREDICTED: Glycine max uncharacterized protein LOC100782655 (LOC100782655), mRNA	--	--	--	--	Q9SK53	141	4.2e-08	Zinc finger protein CONSTANS-LIKE 3 OS=Arabidopsis thaliana GN=COL3 PE=1 SV=1	PF00643//PF07975//PF04147//PF01485//PF06213	B-box zinc finger//TFIIH C1-like domain//Nop14-like family//IBR domain//Cobalamin biosynthesis protein CobT	GO:0006281//GO:0009236	DNA repair//cobalamin biosynthetic process	GO:0008270	zinc ion binding	GO:0032040//GO:0005622	small-subunit processome//intracellular	--	--
comp88672_c3	362.26	111.831	1.6957	5.15e-08	1.87e-05	1705	359473190	XP_003631261.1	690	2.04e-82	PREDICTED: probable inactive poly [ADP-ribose] polymerase SRO2-like [Vitis vinifera]	393715632	AB624156.1	539	0	Camellia sinensis DNA, SSR marker, MSG0613	--	--	--	--	Q9ZUD9	516	3.3e-58	Probable inactive poly [ADP-ribose] polymerase SRO2 OS=Arabidopsis thaliana GN=SRO2 PE=1 SV=1	PF00644	Poly(ADP-ribose) polymerase catalytic domain	--	--	GO:0003950	NAD+ ADP-ribosyltransferase activity	--	--	--	--
comp81761_c0	282.499	83.5113	1.7582	5.18e-08	1.87e-05	1393	225446176	XP_002277953.1	840	1.51e-105	PREDICTED: zinc finger protein CONSTANS-LIKE 5-like [Vitis vinifera]	349720141	FQ392869.1	83	2e-33	Vitis vinifera clone SS0AFA3YO03	--	--	--	--	Q9FHH8	705	1.36e-86	Zinc finger protein CONSTANS-LIKE 5 OS=Arabidopsis thaliana GN=COL5 PE=2 SV=2	PF00643//PF06203	B-box zinc finger//CCT motif	--	--	GO:0005515//GO:0008270	protein binding//zinc ion binding	GO:0005622	intracellular	--	--
comp50443_c1	63.6478	8.7686	2.8597	5.54e-08	1.99e-05	788	357453183	XP_003596868.1	136	2.54e-07	hypothetical protein MTR_2g087080 [Medicago truncatula]	--	--	--	--	--	--	--	--	--	--	--	--	--	PF02248	Small coat protein	GO:0046740	spread of virus in host, cell to cell	--	--	GO:0019028//GO:0044219	viral capsid//host cell plasmodesma	--	--
comp82953_c0	89.7682	300.252	-1.7419	5.57e-08	2e-05	4832	359487164	XP_003633525.1	178	3.22e-10	PREDICTED: probable leucine-rich repeat receptor-like protein kinase At1g35710-like [Vitis vinifera]	--	--	--	--	--	--	--	--	--	Q9LP24	173	6.93e-11	Probable leucine-rich repeat receptor-like protein kinase At1g35710 OS=Arabidopsis thaliana GN=At1g35710 PE=2 SV=1	PF00560	Leucine Rich Repeat	--	--	GO:0005515	protein binding	--	--	KOG0619	FOG: Leucine rich repeat
comp88859_c2	133.742	420.913	-1.6541	5.81e-08	2.08e-05	1925	--	--	--	--	--	--	--	--	--	--	--	--	--	--	--	--	--	--	--	--	--	--	--	--	--	--	--	--
comp67075_c0	1399.65	488.153	1.5197	6.36e-08	2.27e-05	913	224097132	XP_002310845.1	672	5.98e-85	predicted protein [Populus trichocarpa]	--	--	--	--	--	--	--	--	--	--	--	--	--	--	--	--	--	--	--	--	--	--	--
comp50482_c0	23.7805	0	Inf	6.6e-08	2.34e-05	239	--	--	--	--	--	--	--	--	--	--	--	--	--	--	--	--	--	--	--	--	--	--	--	--	--	--	--	--
comp90040_c3	63.0545	8.77606	2.845	6.65e-08	2.35e-05	367	--	--	--	--	--	--	--	--	--	--	--	--	--	--	--	--	--	--	--	--	--	--	--	--	--	--	--	--
comp89913_c0	204.104	611.938	-1.5841	6.73e-08	2.37e-05	2364	359497545	XP_003635561.1	3185	0	PREDICTED: leucine-rich repeat receptor-like serine/threonine-protein kinase BAM1-like [Vitis vinifera]	351727888	NM_001250759.1	585	0	Glycine max receptor-like protein kinase (LOC100499646), mRNA gi|223452471|gb|FJ014810.1| Glycine max clone cw128 receptor-like protein kinase mRNA, complete cds	--	--	--	--	O49545	3059	0	Leucine-rich repeat receptor-like serine/threonine-protein kinase BAM1 OS=Arabidopsis thaliana GN=BAM1 PE=1 SV=1	PF00069//PF07714//PF00560	Protein kinase domain//Protein tyrosine kinase//Leucine Rich Repeat	GO:0009934//GO:0006468//GO:0009069//GO:0048229//GO:0016310//GO:0010480//GO:0010075	regulation of meristem structural organization//protein phosphorylation//serine family amino acid metabolic process//gametophyte development//phosphorylation//microsporocyte differentiation//regulation of meristem growth	GO:0004674//GO:0005515//GO:0004672//GO:0005524	protein serine/threonine kinase activity//protein binding//protein kinase activity//ATP binding	GO:0005886//GO:0016021	plasma membrane//integral to membrane	KOG0619	FOG: Leucine rich repeat
comp81651_c0	136.929	429.743	-1.65	6.94e-08	2.44e-05	674	--	--	--	--	--	257480316	FJ648827.1	37	3.52e-08	Camellia sinensis putative proline-rich cell wall protein mRNA, complete cds	--	--	--	--	--	--	--	--	--	--	--	--	--	--	--	--	--	--
comp91044_c0	12804.6	4695.85	1.4472	7.06e-08	2.47e-05	3422	385268960	AFI56496.1	1027	1.77e-123	beta-amylase [Vaccinium corymbosum]	385268959	JQ911593.1	392	0	Vaccinium corymbosum beta-amylase mRNA, complete cds	K01177	E3.2.1.2	beta-amylase	http://www.genome.jp/dbget-bin/www_bget?ko:K01177	O23553	1060	3.13e-129	Beta-amylase 3, chloroplastic OS=Arabidopsis thaliana GN=BAM3 PE=1 SV=3	PF01373//PF00458//PF03453	Glycosyl hydrolase family 14//WHEP-TRS domain//MoeA N-terminal region (domain I and II)	GO:0000272//GO:0006418//GO:0032324//GO:0005982//GO:0005985	polysaccharide catabolic process//tRNA aminoacylation for protein translation//molybdopterin cofactor biosynthetic process//starch metabolic process//sucrose metabolic process	GO:0016161//GO:0004812//GO:0005524//GO:0043169	beta-amylase activity//aminoacyl-tRNA ligase activity//ATP binding//cation binding	--	--	--	--
comp36774_c0	0	27.6601	#NAME?	7.5e-08	2.62e-05	933	224105087	XP_002313682.1	465	6.27e-53	hypothetical protein POPTRDRAFT_832983 [Populus trichocarpa]	33111958	AJ577264.1	139	9.83e-65	Quercus robur partial mRNA for expansin-like protein (ORF1)	--	--	--	--	Q9SVE5	374	1.01e-40	Expansin-like A2 OS=Arabidopsis thaliana GN=EXLA2 PE=2 SV=1	--	--	GO:0019953	sexual reproduction	--	--	GO:0009505//GO:0005576//GO:0016020	plant-type cell wall//extracellular region//membrane	--	--
comp80779_c0	1643.99	586.454	1.4871	7.83e-08	2.71e-05	2489	225434439	XP_002272867.1	2306	0	PREDICTED: uncharacterized protein LOC100255378 [Vitis vinifera]	--	--	--	--	--	--	--	--	--	O54922	228	5.98e-18	Exocyst complex component 7 OS=Rattus norvegicus GN=Exoc7 PE=2 SV=1	PF03081	Exo70 exocyst complex subunit	GO:0006887	exocytosis	--	--	GO:0000145//GO:0070062//GO:0005829//GO:0005886	exocyst//extracellular vesicular exosome//cytosol//plasma membrane	KOG2344	Exocyst component protein and related proteins
comp86027_c1	147.803	36.3467	2.0238	7.82e-08	2.71e-05	1216	225424001	XP_002283553.1	393	7.02e-41	PREDICTED: uncharacterized protein LOC100244058 [Vitis vinifera]	--	--	--	--	--	--	--	--	--	--	--	--	--	--	--	--	--	--	--	--	--	--	--
comp92426_c1	101.602	17.5074	2.5369	8.09e-08	2.79e-05	1088	296081249	CBI17993.3	166	1.04e-10	unnamed protein product [Vitis vinifera]	--	--	--	--	--	--	--	--	--	--	--	--	--	--	--	--	--	--	--	--	--	--	--
comp65631_c0	141.376	440.957	-1.6411	9.55e-08	3.29e-05	984	224121988	XP_002330703.1	556	7.71e-68	predicted protein [Populus trichocarpa]	255588214	XM_002534492.1	160	2.2e-76	Ricinus communis transcription factor, putative, mRNA	--	--	--	--	Q9LT67	298	9.69e-30	Transcription factor bHLH113 OS=Arabidopsis thaliana GN=BHLH113 PE=2 SV=1	PF04281//PF00010	Mitochondrial import receptor subunit Tom22//Helix-loop-helix DNA-binding domain	GO:0009739//GO:0006886	response to gibberellin stimulus//intracellular protein transport	GO:0046983	protein dimerization activity	GO:0005741	mitochondrial outer membrane	--	--
comp80343_c0	1042.66	366.9	1.5068	9.62e-08	3.3e-05	1993	--	--	--	--	--	147859687	AM455337.2	77	6.25e-30	Vitis vinifera contig VV78X052807.6, whole genome shotgun sequence	--	--	--	--	--	--	--	--	--	--	--	--	--	--	--	--	--	--
comp83209_c1	464.595	152.598	1.6062	1e-07	3.43e-05	552	--	--	--	--	--	38488577	AB112814.1	75	2.14e-29	Nicotiana benthamiana Hsp70 mRNA for heat shock protein 70, partial cds, sub_clone:NbHsp70c-A	--	--	--	--	--	--	--	--	--	--	--	--	--	--	--	--	KOG0101	Molecular chaperones HSP70/HSC70, HSP70 superfamily
comp47078_c0	157.863	40.9331	1.9473	1.08e-07	3.69e-05	861	359490751	XP_003634155.1	751	6.46e-97	PREDICTED: protein NDR1 [Vitis vinifera]	--	--	--	--	--	--	--	--	--	--	--	--	--	--	--	--	--	--	--	--	--	--	--
comp137176_c0	26.5472	0.456405	5.8621	1.11e-07	3.78e-05	266	--	--	--	--	--	--	--	--	--	--	--	--	--	--	--	--	--	--	--	--	--	--	--	--	--	--	--	--
comp88150_c1	16.4736	87.9784	-2.417	1.14e-07	3.86e-05	1627	--	--	--	--	--	--	--	--	--	--	--	--	--	--	--	--	--	--	--	--	--	--	--	--	--	--	--	--
comp79660_c0	29.2339	0.927719	4.9778	1.24e-07	4.19e-05	1096	--	--	--	--	--	--	--	--	--	--	--	--	--	--	--	--	--	--	--	--	--	--	--	--	--	--	--	--
comp67340_c0	2095.05	441.941	2.2451	1.32e-07	4.44e-05	1199	383875198	AFH56411.1	332	8.12e-33	ethylene response factor 4, partial [Diospyros kaki]	--	--	--	--	--	K09286	EREBP	EREBP-like factor	http://www.genome.jp/dbget-bin/www_bget?ko:K09286	Q40477	229	2.17e-20	Ethylene-responsive transcription factor 4 OS=Nicotiana tabacum GN=ERF4 PE=1 SV=1	PF00847	AP2 domain	GO:0006355	regulation of transcription, DNA-dependent	GO:0003700	sequence-specific DNA binding transcription factor activity	GO:0005667	transcription factor complex	--	--
comp75417_c0	78.6948	14.2455	2.4658	1.35e-07	4.51e-05	2438	--	--	--	--	--	--	--	--	--	--	--	--	--	--	--	--	--	--	PF05786	Condensin complex subunit 2	GO:0007076	mitotic chromosome condensation	--	--	GO:0000796	condensin complex	--	--
comp85888_c0	78.5348	14.2976	2.4576	1.35e-07	4.51e-05	880	--	--	--	--	--	--	--	--	--	--	--	--	--	--	--	--	--	--	--	--	--	--	--	--	--	--	--	--
comp90596_c1	632.431	1842.36	-1.5426	1.36e-07	4.52e-05	5628	225430826	XP_002272761.1	462	9.3e-47	PREDICTED: G-box-binding factor 1 [Vitis vinifera]	302398636	HM122474.1	112	6.23e-49	Malus x domestica BZIP domain class transcription factor (BZIP21) mRNA, complete cds	K09060	GBF	plant G-box-binding factor	http://www.genome.jp/dbget-bin/www_bget?ko:K09060	P42774	288	9.55e-26	G-box-binding factor 1 OS=Arabidopsis thaliana GN=GBF1 PE=2 SV=2	PF01025//PF05529//PF06005//PF07716//PF01496//PF07777//PF02970//PF10473//PF04977//PF03131//PF04111//PF00170//PF02183	GrpE//B-cell receptor-associated protein 31-like//Protein of unknown function (DUF904)//Basic region leucine zipper//V-type ATPase 116kDa subunit family//G-box binding protein MFMR//Tubulin binding cofactor A//Leucine-rich repeats of kinetochore protein Cenp-F/LEK1//Septum formation initiator//bZIP Maf transcription factor//Autophagy protein Apg6//bZIP transcription factor//Homeobox associated le…	GO:0010629//GO:0006914//GO:0006457//GO:0000917//GO:0010310//GO:0043093//GO:0007049//GO:0015991//GO:0007021//GO:0006351//GO:0090342//GO:0015992//GO:0006355//GO:0006886	negative regulation of gene expression//autophagy//protein folding//barrier septum assembly//regulation of hydrogen peroxide metabolic process//cytokinesis by binary fission//cell cycle//ATP hydrolysis coupled proton transport//tubulin complex assembly//transcription, DNA-dependent//regulation of cell aging//proton transport//regulation of transcription, DNA-dependent//intracellular protein trans…	GO:0042803//GO:0015078//GO:0045502//GO:0008134//GO:0003677//GO:0043565//GO:0000774//GO:0051087//GO:0051082//GO:0003700	protein homodimerization activity//hydrogen ion transmembrane transporter activity//dynein binding//transcription factor binding//DNA binding//sequence-specific DNA binding//adenyl-nucleotide exchange factor activity//chaperone binding//unfolded protein binding//sequence-specific DNA binding transcription factor activity	GO:0005634//GO:0005667//GO:0005737//GO:0030286//GO:0016021//GO:0005874//GO:0033179//GO:0005783	nucleus//transcription factor complex//cytoplasm//dynein complex//integral to membrane//microtubule//proton-transporting V-type ATPase, V0 domain//endoplasmic reticulum	--	--
comp83845_c0	110.095	349.363	-1.666	1.37e-07	4.53e-05	330	255573121	XP_002527490.1	120	5.22e-07	conserved hypothetical protein [Ricinus communis]	--	--	--	--	--	--	--	--	--	--	--	--	--	--	--	--	--	--	--	--	--	--	--
comp80114_c0	1138.68	409.822	1.4743	1.44e-07	4.72e-05	2048	255553335	XP_002517709.1	1489	0	CBL-interacting serine/threonine-protein kinase, putative [Ricinus communis]	449533633	XM_004173729.1	256	2e-129	PREDICTED: Cucumis sativus CBL-interacting serine/threonine-protein kinase 11-like (LOC101229342), mRNA	--	--	--	--	O22932	1249	4.79e-164	CBL-interacting serine/threonine-protein kinase 11 OS=Arabidopsis thaliana GN=CIPK11 PE=1 SV=1	PF01163//PF03822//PF07714//PF00069//PF06293	RIO1 family//NAF domain//Protein tyrosine kinase//Protein kinase domain//Lipopolysaccharide kinase (Kdo/WaaP) family	GO:0009103//GO:0016310//GO:0007165//GO:0006468//GO:0009069	lipopolysaccharide biosynthetic process//phosphorylation//signal transduction//protein phosphorylation//serine family amino acid metabolic process	GO:0004683//GO:0003824//GO:0016773//GO:0005524//GO:0004672	calmodulin-dependent protein kinase activity//catalytic activity//phosphotransferase activity, alcohol group as acceptor//ATP binding//protein kinase activity	GO:0016020	membrane	KOG0583	Serine/threonine protein kinase
comp86753_c1	92.7617	18.8766	2.2969	1.44e-07	4.72e-05	1470	359481026	XP_002270512.2	1189	2.22e-154	PREDICTED: cation/calcium exchanger 3-like [Vitis vinifera]	--	--	--	--	--	--	--	--	--	Q9FKP1	862	5.83e-107	Cation/calcium exchanger 1 OS=Arabidopsis thaliana GN=CCX1 PE=2 SV=1	PF01699//PF03730	Sodium/calcium exchanger protein//Ku70/Ku80 C-terminal arm	GO:0006303//GO:0055085	double-strand break repair via nonhomologous end joining//transmembrane transport	GO:0003677//GO:0004003	DNA binding//ATP-dependent DNA helicase activity	GO:0016021//GO:0016020//GO:0005657	integral to membrane//membrane//replication fork	KOG2399	K+-dependent Na+:Ca2+ antiporter
comp86963_c0	2368.36	870.843	1.4434	1.43e-07	4.72e-05	2335	151934215	ABS18445.1	190	2.15e-13	WRKY49 [Glycine max]	255585211	XM_002533262.1	125	1.52e-56	Ricinus communis WRKY transcription factor, putative, mRNA	K13424	WRKY33	WRKY transcription factor 33	http://www.genome.jp/dbget-bin/www_bget?ko:K13424	Q8S8P5	186	4.62e-13	Probable WRKY transcription factor 33 OS=Arabidopsis thaliana GN=WRKY33 PE=1 SV=2	PF03106	WRKY DNA -binding domain	GO:0006355	regulation of transcription, DNA-dependent	GO:0043565//GO:0003700	sequence-specific DNA binding//sequence-specific DNA binding transcription factor activity	GO:0005667	transcription factor complex	--	--
comp87732_c6	69.7679	11.4921	2.6019	1.44e-07	4.72e-05	372	--	--	--	--	--	--	--	--	--	--	--	--	--	--	--	--	--	--	--	--	--	--	--	--	--	--	--	--
comp93173_c1	1522.01	553.513	1.4593	1.46e-07	4.76e-05	2188	302143864	CBI22725.3	2345	0	unnamed protein product [Vitis vinifera]	399630431	JQ946538.1	520	0	Coffea arabica 4-hydroxycinnamoyl-CoA ligase 2 (4CL2) mRNA, complete cds	--	--	--	--	Q9SMT7	2075	0	4-coumarate--CoA ligase-like 10 OS=Arabidopsis thaliana GN=4CLL10 PE=2 SV=1	PF00501	AMP-binding enzyme	GO:0008152	metabolic process	GO:0003824	catalytic activity	--	--	KOG1176	Acyl-CoA synthetase
comp188313_c0	43.5341	4.13746	3.3953	1.58e-07	5.15e-05	977	--	--	--	--	--	--	--	--	--	--	--	--	--	--	--	--	--	--	--	--	--	--	--	--	--	--	--	--
comp96264_c0	374.327	121.497	1.6234	1.62e-07	5.25e-05	1266	359494012	XP_003634709.1	1126	4.82e-150	PREDICTED: uncharacterized protein LOC100854700 [Vitis vinifera]	--	--	--	--	--	--	--	--	--	B9DNJ9	161	9.62e-11	Chaperone protein DnaJ OS=Staphylococcus carnosus (strain TM300) GN=dnaJ PE=3 SV=1	PF13187//PF12837//PF12797//PF13237//PF00037//PF12838	4Fe-4S dicluster domain//4Fe-4S binding domain//4Fe-4S binding domain//4Fe-4S dicluster domain//4Fe-4S binding domain//4Fe-4S dicluster domain	GO:0006457	protein folding	GO:0031072//GO:0051536//GO:0051082	heat shock protein binding//iron-sulfur cluster binding//unfolded protein binding	--	--	KOG0691	Molecular chaperone (DnaJ superfamily)
comp86528_c0	61.5478	9.20264	2.7416	1.66e-07	5.37e-05	1460	--	--	--	--	--	--	--	--	--	--	--	--	--	--	--	--	--	--	PF06872	EspG protein	GO:0006508//GO:0009405	proteolysis//pathogenesis	GO:0004197	cysteine-type endopeptidase activity	--	--	--	--
comp93728_c0	648.412	1763.59	-1.4435	1.67e-07	5.39e-05	6730	77552305	ABA95102.1	116	1.96e-14	retrotransposon protein, putative, unclassified [Oryza sativa Japonica Group]	300681314	FN431662.1	36	1.32e-06	Sorghum bicolor BAC contig 24P17c, cultivar Btx623	--	--	--	--	P20825	63	3.49e-24	Retrovirus-related Pol polyprotein from transposon 297 OS=Drosophila melanogaster GN=pol PE=4 SV=1	PF00075//PF00752//PF00665	RNase H//XPG N-terminal domain//Integrase core domain	GO:0006281//GO:0051252//GO:0015074	DNA repair//regulation of RNA metabolic process//DNA integration	GO:0003676//GO:0004523//GO:0004518	nucleic acid binding//ribonuclease H activity//nuclease activity	--	--	KOG0017	FOG: Transposon-encoded proteins with TYA, reverse transcriptase, integrase domains in various combinations
comp35617_c0	22.3604	0	Inf	1.79e-07	5.74e-05	375	--	--	--	--	--	--	--	--	--	--	--	--	--	--	--	--	--	--	--	--	--	--	--	--	--	--	--	--
comp102913_c0	104.289	20.6575	2.3358	1.9e-07	6.07e-05	558	--	--	--	--	--	--	--	--	--	--	--	--	--	--	--	--	--	--	--	--	--	--	--	--	--	--	--	--
comp89705_c1	49.9743	6.00036	3.0581	1.99e-07	6.36e-05	1375	300079002	ADJ67432.1	689	2.46e-83	ethylene response factor 3 [Actinidia deliciosa]	8346772	AJ238739.1	107	9e-47	Catharanthus roseus mRNA for AP2-domain DNA-binding protein ORCA1	--	--	--	--	A2WL19	402	2.45e-43	Dehydration-responsive element-binding protein 2A OS=Oryza sativa subsp. indica GN=DREB2A PE=3 SV=2	PF02827//PF00847	cAMP-dependent protein kinase inhibitor//AP2 domain	GO:0006469//GO:0006355//GO:0045859	negative regulation of protein kinase activity//regulation of transcription, DNA-dependent//regulation of protein kinase activity	GO:0004862//GO:0003700	cAMP-dependent protein kinase inhibitor activity//sequence-specific DNA binding transcription factor activity	GO:0005667//GO:0005952	transcription factor complex//cAMP-dependent protein kinase complex	--	--
comp78722_c0	309.459	23.6047	3.7126	2.25e-07	7.14e-05	654	225459247	XP_002285762.1	588	6e-72	PREDICTED: uncharacterized protein LOC100259041 [Vitis vinifera]	--	--	--	--	--	--	--	--	--	--	--	--	--	--	--	GO:0009741	response to brassinosteroid stimulus	--	--	GO:0009505	plant-type cell wall	--	--
comp55216_c0	4.22675	44.6887	-3.4023	2.31e-07	7.31e-05	517	225459635	XP_002285877.1	263	6.26e-24	PREDICTED: uncharacterized protein LOC100267814 isoform 2 [Vitis vinifera]	--	--	--	--	--	--	--	--	--	--	--	--	--	--	--	--	--	--	--	--	--	--	--
comp68899_c0	115.715	355.064	-1.6175	2.32e-07	7.31e-05	3131	356538883	XP_003537930.1	2551	0	PREDICTED: flowering time control protein FPA-like [Glycine max]	359478104	XM_002269547.2	113	9.59e-50	PREDICTED: Vitis vinifera flowering time control protein FPA-like (LOC100250802), mRNA	--	--	--	--	Q8LPQ9	176	1.55e-11	Flowering time control protein FPA OS=Arabidopsis thaliana GN=FPA PE=2 SV=2	PF03798//PF00076	TLC domain//RNA recognition motif. (a.k.a. RRM, RBD, or RNP domain)	--	--	GO:0003676	nucleic acid binding	GO:0016021	integral to membrane	KOG0118	FOG: RRM domain
comp21836_c0	49.4675	1.38412	5.1594	2.36e-07	7.44e-05	223	301087235	ADK60834.1	260	8.59e-27	gigantea, partial [Arachis diogoi]	225470819	XM_002264719.1	136	9.76e-64	PREDICTED: Vitis vinifera protein GIGANTEA-like (LOC100254197), mRNA	K12124	GI	GIGANTEA	http://www.genome.jp/dbget-bin/www_bget?ko:K12124	Q9AWL7	251	1.24e-24	Protein GIGANTEA OS=Oryza sativa subsp. japonica GN=GI PE=2 SV=2	--	--	GO:2000028	regulation of photoperiodism, flowering	--	--	--	--	--	--
comp100484_c0	155.323	14.769	3.3946	2.49e-07	7.81e-05	568	--	--	--	--	--	--	--	--	--	--	--	--	--	--	--	--	--	--	--	--	--	--	--	--	--	--	--	--
comp85897_c0	26.1472	114.165	-2.1264	2.65e-07	8.29e-05	3065	147860956	CAN78744.1	45	4.39e-17	hypothetical protein VITISV_014186 [Vitis vinifera]	--	--	--	--	--	--	--	--	--	--	--	--	--	--	--	--	--	--	--	--	--	--	--
comp53264_c0	0.553341	27.159	-5.6171	2.66e-07	8.3e-05	460	--	--	--	--	--	--	--	--	--	--	--	--	--	--	--	--	--	--	--	--	--	--	--	--	--	--	--	--
comp170274_c0	19.7137	93.7477	-2.2496	2.78e-07	8.64e-05	3353	147788621	CAN67588.1	453	4.58e-106	hypothetical protein VITISV_036280 [Vitis vinifera]	--	--	--	--	--	--	--	--	--	P10978	249	9.98e-45	Retrovirus-related Pol polyprotein from transposon TNT 1-94 OS=Nicotiana tabacum PE=2 SV=1	PF05997//PF00078	Nucleolar protein,Nop52//Reverse transcriptase (RNA-dependent DNA polymerase)	GO:0006278//GO:0006364	RNA-dependent DNA replication//rRNA processing	GO:0003964//GO:0003723	RNA-directed DNA polymerase activity//RNA binding	GO:0030688	preribosome, small subunit precursor	--	--
comp88973_c1	28.2472	118.146	-2.0644	2.81e-07	8.71e-05	1104	--	--	--	--	--	--	--	--	--	--	--	--	--	--	--	--	--	--	--	--	--	--	--	--	--	--	--	--
comp64211_c0	45.5475	5.095	3.1602	2.88e-07	8.89e-05	812	--	--	--	--	--	--	--	--	--	--	--	--	--	--	--	--	--	--	--	--	--	--	--	--	--	--	--	--
comp81300_c0	32.5139	1.85544	4.1312	2.9e-07	8.94e-05	461	--	--	--	--	--	--	--	--	--	--	--	--	--	--	--	--	--	--	--	--	--	--	--	--	--	--	--	--
comp73509_c0	11.6136	69.5582	-2.5824	2.94e-07	9.03e-05	1572	--	--	--	--	--	--	--	--	--	--	--	--	--	--	--	--	--	--	--	--	--	--	--	--	--	--	--	--
comp87394_c0	245.498	6.00781	5.3527	3e-07	9.19e-05	1284	255558368	XP_002520211.1	1199	3.6e-160	Metalloendoproteinase 1 precursor, putative [Ricinus communis]	133922647	AC182565.2	148	1.35e-69	Mimulus guttatus clone MGBa-47F23, complete sequence	--	--	--	--	P29136	705	1.09e-87	Metalloendoproteinase 1 OS=Glycine max PE=1 SV=2	PF01400//PF10462//PF07998//PF00413	Astacin (Peptidase family M12A)//Peptidase M66//Peptidase family M54//Matrixin	GO:0006508	proteolysis	GO:0046872//GO:0004222//GO:0008270	metal ion binding//metalloendopeptidase activity//zinc ion binding	GO:0031012	extracellular matrix	KOG1565	Gelatinase A and related matrix metalloproteases
comp59754_c0	27.5739	0.927719	4.8935	3.12e-07	9.51e-05	582	--	--	--	--	--	--	--	--	--	--	--	--	--	--	--	--	--	--	--	--	--	--	--	--	--	--	--	--
comp73455_c0	100.548	22.5427	2.1572	3.14e-07	9.55e-05	906	147833549	CAN63850.1	499	1.37e-58	hypothetical protein VITISV_016795 [Vitis vinifera]	197109968	EU921573.1	82	4.63e-33	Prunus mume clone GB-PrM-111 microsatellite sequence	--	--	--	--	--	--	--	--	PF00428//PF01056//PF00017//PF02459//PF09507	60s Acidic ribosomal protein//Myc amino-terminal region//SH2 domain//Adenoviral DNA terminal protein//DNA polymerase subunit Cdc27	GO:0006355//GO:0042254//GO:0006414//GO:0006260	regulation of transcription, DNA-dependent//ribosome biogenesis//translational elongation//DNA replication	GO:0005515//GO:0003700//GO:0003677//GO:0003735	protein binding//sequence-specific DNA binding transcription factor activity//DNA binding//structural constituent of ribosome	GO:0005840//GO:0005634//GO:0005622//GO:0005667	ribosome//nucleus//intracellular//transcription factor complex	--	--
comp81277_c0	125.996	23.4854	2.4235	3.23e-07	9.81e-05	1927	296082607	CBI21612.3	245	3.05e-20	unnamed protein product [Vitis vinifera]	333696915	HQ639415.1	150	1.59e-70	Corylus heterophylla nam-like protein (NAC1) mRNA, complete cds	--	--	--	--	Q9C598	157	2.94e-10	Protein ATAF2 OS=Arabidopsis thaliana GN=NAC081 PE=1 SV=1	PF02365	No apical meristem (NAM) protein	GO:0006355	regulation of transcription, DNA-dependent	GO:0003677	DNA binding	--	--	--	--
comp89574_c0	12.8802	72.1699	-2.4862	3.44e-07	0.00010406	1514	--	--	--	--	--	--	--	--	--	--	--	--	--	--	--	--	--	--	--	--	--	--	--	--	--	--	--	--
comp89777_c2	358.947	120.046	1.5802	3.47e-07	0.00010445	1657	224089841	XP_002308831.1	1677	0	predicted protein [Populus trichocarpa]	224141228	XM_002323941.1	171	2.88e-82	Populus trichocarpa predicted protein, mRNA	--	--	--	--	Q9LMF1	1410	0	UDP-glycosyltransferase 85A3 OS=Arabidopsis thaliana GN=UGT85A3 PE=2 SV=2	PF00201	UDP-glucoronosyl and UDP-glucosyl transferase	GO:0008152	metabolic process	GO:0016758	transferase activity, transferring hexosyl groups	--	--	KOG1192	UDP-glucuronosyl and UDP-glucosyl transferase
comp83563_c0	29.6672	1.36921	4.4375	3.73e-07	0.00011212	504	147860680	CAN79287.1	134	9.46e-08	hypothetical protein VITISV_044034 [Vitis vinifera]	--	--	--	--	--	--	--	--	--	--	--	--	--	--	--	--	--	--	--	--	--	--	--
comp87391_c1	74.9014	14.2827	2.3907	3.81e-07	0.00011414	2333	--	--	--	--	--	--	--	--	--	--	--	--	--	--	--	--	--	--	--	--	--	--	--	--	--	--	--	--
comp79218_c0	1.54004	32.2391	-4.3878	3.84e-07	0.00011462	1395	147834026	CAN70998.1	53	2.43e-10	hypothetical protein VITISV_023635 [Vitis vinifera]	--	--	--	--	--	--	--	--	--	--	--	--	--	--	--	--	--	--	--	--	--	--	--
comp91634_c3	7624.39	2957.37	1.3663	3.85e-07	0.00011462	4205	225455161	XP_002268370.1	653	1.22e-75	PREDICTED: uncharacterized protein LOC100262360 [Vitis vinifera]	123679850	AM473421.1	246	1.5e-123	Vitis vinifera, whole genome shotgun sequence, contig VV78X254193.18, clone ENTAV 115	--	--	--	--	Q75JW3	120	9.72e-06	Protein ORAOV1 homolog OS=Dictyostelium discoideum GN=DDB_G0272178 PE=3 SV=1	--	--	--	--	--	--	--	--	KOG4595	Uncharacterized conserved protein
comp18946_c0	38.0473	3.2172	3.5639	4.01e-07	0.00011915	329	--	--	--	--	--	--	--	--	--	--	--	--	--	--	--	--	--	--	--	--	--	--	--	--	--	--	--	--
comp54684_c1	27.0605	0.927719	4.8664	4.21e-07	0.00012474	225	--	--	--	--	--	--	--	--	--	--	--	--	--	--	--	--	--	--	--	--	--	--	--	--	--	--	--	--
comp84912_c0	140.523	37.6936	1.8984	4.36e-07	0.0001286	2339	225453947	XP_002274056.1	2536	0	PREDICTED: pentatricopeptide repeat-containing protein At2g45350, chloroplastic-like [Vitis vinifera]	225453946	XM_002274020.1	720	0	PREDICTED: Vitis vinifera pentatricopeptide repeat-containing protein At2g45350, chloroplastic-like (LOC100241999), mRNA	--	--	--	--	O22137	2027	0	Pentatricopeptide repeat-containing protein At2g45350, chloroplastic OS=Arabidopsis thaliana GN=CRR4 PE=2 SV=2	--	--	GO:0016556	mRNA modification	--	--	GO:0005773	vacuole	--	--
comp85675_c0	11.6936	68.1592	-2.5432	4.39e-07	0.00012922	975	--	--	--	--	--	--	--	--	--	--	--	--	--	--	--	--	--	--	--	--	--	--	--	--	--	--	--	--
comp83212_c0	35.834	2.76825	3.6943	4.49e-07	0.00013188	742	--	--	--	--	--	428135459	JQ790528.1	664	0	Camellia sinensis caffeoyl-CoA-O-methyltransferase (CCoAOMT) gene, complete cds	--	--	--	--	--	--	--	--	--	--	--	--	--	--	--	--	--	--
comp79681_c0	99.4352	23.0439	2.1094	4.77e-07	0.00013944	1393	225430388	XP_002285361.1	823	8.27e-103	PREDICTED: uncharacterized protein LOC100262872 [Vitis vinifera]	--	--	--	--	--	--	--	--	--	--	--	--	--	PF04889	Cwf15/Cwc15 cell cycle control protein	GO:0000398	mRNA splicing, via spliceosome	--	--	GO:0005681	spliceosomal complex	--	--
comp77351_c0	648.112	235.174	1.4625	4.88e-07	0.00014229	884	225460971	XP_002280065.1	430	7.57e-50	PREDICTED: protein translation factor SUI1 homolog isoform 1 [Vitis vinifera]	359494039	XM_002280029.2	176	2.51e-85	PREDICTED: Vitis vinifera protein translation factor SUI1 homolog-like, transcript variant 1 (LOC100243506), mRNA	--	--	--	--	P56330	418	3.04e-49	Protein translation factor SUI1 homolog OS=Zea mays GN=TIF PE=3 SV=1	PF01253	Translation initiation factor SUI1	GO:0006413//GO:0006446	translational initiation//regulation of translational initiation	GO:0003743	translation initiation factor activity	GO:0005840	ribosome	KOG1770	Translation initiation factor 1 (eIF-1/SUI1)
comp237697_c0	29.2339	1.39158	4.3928	4.9e-07	0.00014239	830	--	--	--	--	--	--	--	--	--	--	--	--	--	--	--	--	--	--	--	--	--	--	--	--	--	--	--	--
comp85210_c0	191.89	57.0117	1.751	4.93e-07	0.00014295	1325	224121532	XP_002318608.1	591	3.09e-70	porin/voltage-dependent anion-selective channel protein [Populus trichocarpa]	--	--	--	--	--	K15040	VDAC2	voltage-dependent anion channel protein 2	http://www.genome.jp/dbget-bin/www_bget?ko:K15040	P42056	499	1.93e-57	Mitochondrial outer membrane protein porin of 36 kDa OS=Solanum tuberosum PE=1 SV=2	PF01459	Eukaryotic porin	GO:0055085	transmembrane transport	--	--	GO:0005741	mitochondrial outer membrane	--	--
comp53658_c0	46.7408	2.76825	4.0776	5.03e-07	0.00014523	1414	255556414	XP_002519241.1	811	4.94e-101	conserved hypothetical protein [Ricinus communis]	--	--	--	--	--	K10581	UBE2O	ubiquitin-conjugating enzyme E2 O	http://www.genome.jp/dbget-bin/www_bget?ko:K10581	Q9LUQ5	633	3.41e-73	Probable ubiquitin-conjugating enzyme E2 25 OS=Arabidopsis thaliana GN=UBC25 PE=2 SV=1	PF00179//PF05773//PF05743	Ubiquitin-conjugating enzyme//RWD domain//UEV domain	GO:0015031//GO:0006464	protein transport//cellular protein modification process	GO:0005515//GO:0016881	protein binding//acid-amino acid ligase activity	--	--	KOG0895	Ubiquitin-conjugating enzyme
comp82353_c0	12866.4	5056.02	1.3475	5.04e-07	0.00014523	1094	111218904	ABH08753.1	723	2.19e-91	ubiquitin [Arabidopsis thaliana]	170287743	AP009383.1	364	0	Lotus japonicus genomic DNA, chromosome 5, clone: LjT06D07, TM1563b, complete sequence	K08770	UBC	ubiquitin C	http://www.genome.jp/dbget-bin/www_bget?ko:K08770	P0CH33	774	4.67e-100	Polyubiquitin 11 OS=Arabidopsis thaliana GN=UBQ11 PE=1 SV=1	PF00240//PF04452	Ubiquitin family//RNA methyltransferase	GO:0006364	rRNA processing	GO:0005515//GO:0008168	protein binding//methyltransferase activity	--	--	KOG0001	Ubiquitin and ubiquitin-like proteins
comp92714_c1	376.14	1206.33	-1.6813	5.25e-07	0.00015096	2180	--	--	--	--	--	--	--	--	--	--	--	--	--	--	--	--	--	--	--	--	--	--	--	--	--	--	--	--
comp88817_c0	109.515	26.6355	2.0397	5.47e-07	0.0001569	1824	225431655	XP_002263531.1	1404	0	PREDICTED: uncharacterized protein LOC100255141 [Vitis vinifera]	359476993	XM_002263459.2	131	5.47e-60	PREDICTED: Vitis vinifera uncharacterized LOC100260227 (LOC100260227), mRNA	--	--	--	--	O14197	148	9.62e-09	Uncharacterized transporter C5D6.04 OS=Schizosaccharomyces pombe (strain 972 / ATCC 24843) GN=SPAC5D6.04 PE=2 SV=1	PF03547	Membrane transport protein	GO:0055085	transmembrane transport	--	--	GO:0016021	integral to membrane	KOG2722	Predicted membrane protein
comp79088_c1	54.5878	187.225	-1.7781	5.66e-07	0.00016192	1141	255573384	XP_002527618.1	419	5.1e-47	hypothetical protein RCOM_1025320 [Ricinus communis]	--	--	--	--	--	--	--	--	--	Q94F39	359	2.84e-38	Ninja-family protein AFP3 OS=Arabidopsis thaliana GN=AFP3 PE=1 SV=1	--	--	--	--	--	--	--	--	--	--
comp83544_c0	70.8746	13.3177	2.4119	5.77e-07	0.00016454	673	--	--	--	--	--	--	--	--	--	--	--	--	--	--	--	--	--	--	--	--	--	--	--	--	--	--	--	--
comp66891_c0	117.202	9.21755	3.6685	6.34e-07	0.00017935	437	--	--	--	--	--	--	--	--	--	--	--	--	--	--	--	--	--	--	--	--	--	--	--	--	--	--	--	--
comp81138_c0	19.0804	88.8614	-2.2195	6.31e-07	0.00017935	634	--	--	--	--	--	--	--	--	--	--	--	--	--	--	--	--	--	--	--	--	--	--	--	--	--	--	--	--
comp90323_c3	2244.15	872.787	1.3625	6.35e-07	0.00017935	1216	255582044	XP_002531819.1	481	4.4e-55	calcium binding protein/cast, putative [Ricinus communis]	--	--	--	--	--	K13448	CML	calcium-binding protein CML	http://www.genome.jp/dbget-bin/www_bget?ko:K13448	P43187	469	2.56e-54	Calcium-binding allergen Bet v 3 OS=Betula pendula GN=BETVIII PE=1 SV=1	PF10591//PF00036//PF13202//PF13499//PF13405	Secreted protein acidic and rich in cysteine Ca binding region//EF hand//EF hand//EF-hand domain pair//EF-hand domain	GO:0007165	signal transduction	GO:0005509	calcium ion binding	GO:0005578	proteinaceous extracellular matrix	KOG0027	Calmodulin and related proteins (EF-Hand superfamily)
comp50038_c0	33.0273	2.30439	3.8412	6.43e-07	0.00018114	952	--	--	--	--	--	--	--	--	--	--	--	--	--	--	--	--	--	--	--	--	--	--	--	--	--	--	--	--
comp72568_c0	85.3349	18.3829	2.2148	6.46e-07	0.00018158	3283	359492322	XP_002278001.2	3458	0	PREDICTED: LRR receptor-like serine/threonine-protein kinase RCH1-like [Vitis vinifera]	224085082	XM_002307447.1	304	6.71e-156	Populus trichocarpa predicted protein, mRNA	--	--	--	--	C0LGV1	2374	0	LRR receptor-like serine/threonine-protein kinase RCH1 OS=Arabidopsis thaliana GN=RCH1 PE=2 SV=1	PF00560//PF00069//PF07714//PF03408	Leucine Rich Repeat//Protein kinase domain//Protein tyrosine kinase//Foamy virus envelope protein	GO:0009069//GO:0006468//GO:0016310	serine family amino acid metabolic process//protein phosphorylation//phosphorylation	GO:0005515//GO:0004674//GO:0005524//GO:0004672	protein binding//protein serine/threonine kinase activity//ATP binding//protein kinase activity	GO:0016021//GO:0019031	integral to membrane//viral envelope	--	--
comp83766_c3	43.7741	5.04282	3.1178	6.73e-07	0.00018864	401	--	--	--	--	--	--	--	--	--	--	--	--	--	--	--	--	--	--	--	--	--	--	--	--	--	--	--	--
comp93719_c0	74.948	235.265	-1.6503	6.84e-07	0.00019112	1198	--	--	--	--	--	--	--	--	--	--	--	--	--	--	--	--	--	--	--	--	--	--	--	--	--	--	--	--
comp38731_c0	30.6939	1.85544	4.0481	6.86e-07	0.00019125	549	--	--	--	--	--	--	--	--	--	--	--	--	--	--	--	--	--	--	--	--	--	--	--	--	--	--	--	--
comp116056_c0	36.5007	3.20229	3.5107	6.93e-07	0.00019266	331	--	--	--	--	--	--	--	--	--	--	--	--	--	--	--	--	--	--	--	--	--	--	--	--	--	--	--	--
comp88451_c1	930.504	350.358	1.4092	7.04e-07	0.00019464	2262	351727583	NP_001235886.1	2655	0	circadian clock-associated FKF1 [Glycine max]	147785351	AM475687.2	824	0	Vitis vinifera contig VV78X104031.7, whole genome shotgun sequence	K12116	FKF1	flavin-binding kelch repeat F-box protein 1	http://www.genome.jp/dbget-bin/www_bget?ko:K12116	Q9C9W9	2501	0	Adagio protein 3 OS=Arabidopsis thaliana GN=ADO3 PE=1 SV=1	PF01344//PF00646//PF13426//PF00989//PF08447//PF07646	Kelch motif//F-box domain//PAS domain//PAS fold//PAS fold//Kelch motif	GO:0007165//GO:0006355	signal transduction//regulation of transcription, DNA-dependent	GO:0005515//GO:0004871	protein binding//signal transducer activity	--	--	KOG0379	Kelch repeat-containing proteins
comp91913_c3	84.0748	257.862	-1.6169	7.03e-07	0.00019464	1099	--	--	--	--	--	--	--	--	--	--	--	--	--	--	--	--	--	--	--	--	--	--	--	--	--	--	--	--
comp89883_c1	8.02014	54.8191	-2.773	7.07e-07	0.00019486	448	--	--	--	--	--	--	--	--	--	--	--	--	--	--	--	--	--	--	--	--	--	--	--	--	--	--	--	--
comp18458_c0	55.981	8.73878	2.6794	7.15e-07	0.00019651	527	359472963	XP_003631222.1	134	2.99e-08	PREDICTED: uncharacterized protein LOC100243974 [Vitis vinifera]	--	--	--	--	--	--	--	--	--	--	--	--	--	--	--	--	--	--	--	--	--	--	--
comp65036_c0	90.075	20.2533	2.153	7.17e-07	0.0001966	340	--	--	--	--	--	--	--	--	--	--	--	--	--	--	--	--	--	--	PF01679	Proteolipid membrane potential modulator	--	--	--	--	GO:0016021	integral to membrane	--	--
comp65582_c1	80.4282	250.97	-1.6417	7.46e-07	0.00020353	1145	224082476	XP_002306707.1	903	1.59e-108	predicted protein [Populus trichocarpa]	359493122	XM_002265919.2	291	3.87e-149	PREDICTED: Vitis vinifera cellulose synthase A catalytic subunit 6 [UDP-forming]-like (LOC100255463), mRNA	K10999	CESA	cellulose synthase A	http://www.genome.jp/dbget-bin/www_bget?ko:K10999	O48947	866	1.82e-104	Cellulose synthase A catalytic subunit 2 [UDP-forming] OS=Arabidopsis thaliana GN=CESA2 PE=1 SV=1	PF03552	Cellulose synthase	GO:0030244//GO:0006011//GO:0005982//GO:0005985	cellulose biosynthetic process//UDP-glucose metabolic process//starch metabolic process//sucrose metabolic process	GO:0046872//GO:0008270//GO:0016760	metal ion binding//zinc ion binding//cellulose synthase (UDP-forming) activity	GO:0016020//GO:0016021	membrane//integral to membrane	--	--
comp73770_c0	28.9605	114.502	-1.9832	7.47e-07	0.00020353	838	--	--	--	--	--	--	--	--	--	--	--	--	--	--	--	--	--	--	--	--	--	--	--	--	--	--	--	--
comp89630_c1	373.181	56.069	2.7346	7.56e-07	0.00020547	1799	224122164	XP_002330556.1	175	7.43e-11	predicted protein [Populus trichocarpa]	--	--	--	--	--	--	--	--	--	--	--	--	--	--	--	--	--	--	--	--	--	--	--
comp91432_c0	131.362	35.4264	1.8907	7.72e-07	0.00020931	2515	147805812	CAN60544.1	53	8.22e-19	hypothetical protein VITISV_006250 [Vitis vinifera]	--	--	--	--	--	--	--	--	--	--	--	--	--	PF00228	Bowman-Birk serine protease inhibitor family	--	--	GO:0004867	serine-type endopeptidase inhibitor activity	GO:0005576	extracellular region	--	--
comp76140_c0	33.8606	1.38412	4.6126	7.87e-07	0.00021288	657	--	--	--	--	--	--	--	--	--	--	--	--	--	--	--	--	--	--	--	--	--	--	--	--	--	--	--	--
comp55016_c0	50.961	7.38448	2.7868	8.08e-07	0.00021796	927	--	--	--	--	--	--	--	--	--	--	--	--	--	--	--	--	--	--	--	--	--	--	--	--	--	--	--	--
comp91074_c1	429.055	153.302	1.4848	8.16e-07	0.00021946	2485	225444875	XP_002279373.1	1985	0	PREDICTED: uncharacterized protein LOC100256072 [Vitis vinifera]	356561924	XM_003549179.1	331	4.96e-171	PREDICTED: Glycine max uncharacterized protein LOC100776993 (LOC100776993), mRNA	--	--	--	--	--	--	--	--	PF00612	IQ calmodulin-binding motif	GO:0010200//GO:0010197	response to chitin//polar nucleus fusion	GO:0005515	protein binding	--	--	--	--
comp86279_c0	844.862	317.718	1.411	8.59e-07	0.00023034	2719	255563050	XP_002522529.1	172	5.19e-10	calmodulin, putative [Ricinus communis]	--	--	--	--	--	--	--	--	--	--	--	--	--	PF00528//PF13405//PF00602//PF10591//PF01699//PF13499//PF00036//PF13202	Binding-protein-dependent transport system inner membrane component//EF-hand domain//Influenza RNA-dependent RNA polymerase subunit PB1//Secreted protein acidic and rich in cysteine Ca binding region//Sodium/calcium exchanger protein//EF-hand domain pair//EF hand//EF hand	GO:0006810//GO:0055085//GO:0007165//GO:0006144//GO:0006351	transport//transmembrane transport//signal transduction//purine nucleobase metabolic process//transcription, DNA-dependent	GO:0003968//GO:0005509//GO:0005215	RNA-directed RNA polymerase activity//calcium ion binding//transporter activity	GO:0016020//GO:0031379//GO:0005578//GO:0016021	membrane//RNA-directed RNA polymerase complex//proteinaceous extracellular matrix//integral to membrane	--	--
comp74053_c0	17.7403	88.0008	-2.3105	8.7e-07	0.00023277	1045	--	--	--	--	--	--	--	--	--	--	--	--	--	--	--	--	--	--	PF05493	ATP synthase subunit H	GO:0015991//GO:0015992	ATP hydrolysis coupled proton transport//proton transport	GO:0015078	hydrogen ion transmembrane transporter activity	GO:0033179	proton-transporting V-type ATPase, V0 domain	--	--
comp81260_c0	88.055	18.0458	2.2867	8.8e-07	0.00023486	1101	225466173	XP_002263161.1	629	1.02e-76	PREDICTED: uncharacterized protein LOC100244374 [Vitis vinifera]	--	--	--	--	--	--	--	--	--	--	--	--	--	--	--	GO:0050896	response to stimulus	--	--	--	--	--	--
comp40566_c0	261.318	86.9538	1.5875	9.04e-07	0.00024048	803	225458808	XP_002285235.1	276	9.06e-28	PREDICTED: uncharacterized protein LOC100260909 [Vitis vinifera]	--	--	--	--	--	--	--	--	--	--	--	--	--	--	--	--	--	--	--	--	--	--	--
comp74798_c1	3866.98	1532.75	1.3351	9.1e-07	0.00024151	586	328835774	BAK19068.1	176	7.87e-14	ubiquitin [Ipomoea nil]	3603455	AF088848.1	162	9.89e-78	Capsicum chinense polyubiquitin (Ubi) mRNA, partial cds	K08770	UBC	ubiquitin C	http://www.genome.jp/dbget-bin/www_bget?ko:K08770	P0CG83	397	1.22e-46	Polyubiquitin (Fragment) OS=Hordeum vulgare PE=2 SV=1	PF05478//PF00240	Prominin//Ubiquitin family	--	--	GO:0005515	protein binding	GO:0016021	integral to membrane	KOG0003	Ubiquitin/60s ribosomal protein L40 fusion
comp90728_c0	647.439	2302.75	-1.8305	9.25e-07	0.00024478	1915	225462624	XP_002264437.1	801	1.43e-99	PREDICTED: probable glutathione S-transferase [Vitis vinifera]	283136059	GU065656.1	143	1.23e-66	Populus trichocarpa tau class glutathione transferase GSTU8 mRNA, complete cds	--	--	--	--	Q03666	754	9.27e-94	Probable glutathione S-transferase OS=Nicotiana tabacum PE=2 SV=1	PF02949//PF02798//PF13409//PF13417	7tm Odorant receptor//Glutathione S-transferase, N-terminal domain//Glutathione S-transferase, N-terminal domain//Glutathione S-transferase, N-terminal domain	GO:0007608//GO:0080167//GO:0006749//GO:0007187	sensory perception of smell//response to karrikin//glutathione metabolic process//G-protein coupled receptor signaling pathway, coupled to cyclic nucleotide second messenger	GO:0005549//GO:0004984//GO:0005515	odorant binding//olfactory receptor activity//protein binding	GO:0016020	membrane	KOG0406	Glutathione S-transferase
comp66381_c0	125.822	34.0498	1.8857	9.45e-07	0.00024881	759	--	--	--	--	--	--	--	--	--	--	--	--	--	--	--	--	--	--	--	--	--	--	--	--	--	--	--	--
comp86574_c0	159.21	445.272	-1.4838	9.43e-07	0.00024881	2158	255562838	XP_002522424.1	897	7.76e-109	conserved hypothetical protein [Ricinus communis]	--	--	--	--	--	--	--	--	--	Q9SWI1	454	8.53e-48	Protein PHYTOCHROME KINASE SUBSTRATE 1 OS=Arabidopsis thaliana GN=PKS1 PE=1 SV=2	--	--	--	--	--	--	--	--	--	--
comp55552_c0	116.256	15.1955	2.9356	9.74e-07	0.00025586	379	147860827	CAN83151.1	226	1.02e-20	hypothetical protein VITISV_031291 [Vitis vinifera]	359806175	NM_001254271.1	91	1.83e-38	Glycine max chlorophyll a-b binding protein 13, chloroplastic-like (LOC100790960), mRNA gi|255635332|gb|BT093662.1| Soybean clone JCVI-FLGm-17J7 unknown mRNA	K08914	LHCB3	light-harvesting complex II chlorophyll a/b binding protein 3	http://www.genome.jp/dbget-bin/www_bget?ko:K08914	P27489	224	1.91e-21	Chlorophyll a-b binding protein 13, chloroplastic OS=Solanum lycopersicum GN=CAB13 PE=1 SV=1	--	--	GO:0009765	photosynthesis, light harvesting	GO:0005198	structural molecule activity	GO:0009535	chloroplast thylakoid membrane	--	--
comp74428_c1	99.5886	24.4206	2.0279	9.8e-07	0.00025669	406	--	--	--	--	--	--	--	--	--	--	--	--	--	--	--	--	--	--	--	--	--	--	--	--	--	--	--	--
comp80603_c1	44.4009	5.04282	3.1383	1.01e-06	0.00026325	240	--	--	--	--	--	--	--	--	--	--	--	--	--	--	--	--	--	--	--	--	--	--	--	--	--	--	--	--
comp93675_c0	68.3079	214.856	-1.6532	1.04e-06	0.00027131	870	--	--	--	--	--	--	--	--	--	--	--	--	--	--	--	--	--	--	--	--	--	--	--	--	--	--	--	--
comp73279_c0	73.6747	15.2477	2.2726	1.08e-06	0.0002813	350	--	--	--	--	--	--	--	--	--	--	--	--	--	--	--	--	--	--	--	--	--	--	--	--	--	--	--	--
comp85986_c1	9.64017	58.3958	-2.5987	1.13e-06	0.00029162	826	--	--	--	--	--	--	--	--	--	--	--	--	--	--	--	--	--	--	--	--	--	--	--	--	--	--	--	--
comp66751_c0	110.529	322.728	-1.5459	1.13e-06	0.00029237	1272	356563828	XP_003550160.1	162	2.61e-32	PREDICTED: uncharacterized protein LOC100807655 isoform 1 [Glycine max]	--	--	--	--	--	--	--	--	--	--	--	--	--	PF00646	F-box domain	--	--	GO:0005515	protein binding	--	--	--	--
comp90891_c0	886.749	2230.48	-1.3308	1.14e-06	0.00029482	5337	255545090	XP_002513606.1	6113	0	multidrug resistance-associated protein 1, 3 (mrp1, 3), abc-transoprter, putative [Ricinus communis]	359490536	XM_002267614.2	1742	0	PREDICTED: Vitis vinifera ABC transporter C family member 10-like (LOC100245097), mRNA	--	--	--	--	Q9LYS2	5174	0	ABC transporter C family member 10 OS=Arabidopsis thaliana GN=ABCC10 PE=2 SV=2	PF03266//PF00005//PF00931//PF00664//PF01580//PF01926//PF00350//PF08477//PF03193//PF00437//PF01078//PF00009//PF03029	NTPase//ABC transporter//NB-ARC domain//ABC transporter transmembrane region//FtsK/SpoIIIE family//50S ribosome-binding GTPase//Dynamin family//Miro-like protein//Protein of unknown function, DUF258//Type II/IV secretion system protein//Magnesium chelatase, subunit ChlI//Elongation factor Tu GTP binding domain//Conserved hypothetical ATP binding protein	GO:0007049//GO:0006200//GO:0015979//GO:0015994//GO:0015995//GO:0007059//GO:0055114//GO:0051301//GO:0007264//GO:0006810//GO:0055085	cell cycle//ATP catabolic process//photosynthesis//chlorophyll metabolic process//chlorophyll biosynthetic process//chromosome segregation//oxidation-reduction process//cell division//small GTPase mediated signal transduction//transport//transmembrane transport	GO:0042626//GO:0003677//GO:0032440//GO:0016851//GO:0003924//GO:0000166//GO:0005524//GO:0005525//GO:0016887//GO:0043531	ATPase activity, coupled to transmembrane movement of substances//DNA binding//2-alkenal reductase [NAD(P)] activity//magnesium chelatase activity//GTPase activity//nucleotide binding//ATP binding//GTP binding//ATPase activity//ADP binding	GO:0016021//GO:0010007//GO:0005622	integral to membrane//magnesium chelatase complex//intracellular	KOG0054	Multidrug resistance-associated protein/mitoxantrone resistance protein, ABC superfamily
comp86950_c0	66.8013	12.9284	2.3693	1.16e-06	0.00029754	416	--	--	--	--	--	--	--	--	--	--	--	--	--	--	--	--	--	--	--	--	--	--	--	--	--	--	--	--
comp20473_c0	136.262	38.1649	1.8361	1.17e-06	0.00030016	554	--	--	--	--	--	--	--	--	--	--	--	--	--	--	--	--	--	--	PF01484	Nematode cuticle collagen N-terminal domain	--	--	GO:0042302	structural constituent of cuticle	--	--	--	--
comp91259_c0	97.6552	24.0014	2.0246	1.18e-06	0.00030183	845	300079018	ADJ67440.1	329	3.03e-33	ethylene response factor 11 [Actinidia deliciosa]	--	--	--	--	--	K09286	EREBP	EREBP-like factor	http://www.genome.jp/dbget-bin/www_bget?ko:K09286	Q40478	272	2.52e-26	Ethylene-responsive transcription factor 5 OS=Nicotiana tabacum GN=ERF5 PE=2 SV=1	PF00847	AP2 domain	GO:0006355	regulation of transcription, DNA-dependent	GO:0003700//GO:0003677	sequence-specific DNA binding transcription factor activity//DNA binding	GO:0005667//GO:0005634	transcription factor complex//nucleus	--	--
comp91010_c0	703.406	1781.16	-1.3404	1.21e-06	0.0003093	2966	255551493	XP_002516792.1	723	5.1e-85	endo-1,3-1,4-beta-d-glucanase, putative [Ricinus communis]	255551490	XM_002516745.1	115	7.02e-51	Ricinus communis endo-1,3-1,4-beta-d-glucanase, putative, mRNA	--	--	--	--	Q67ZU1	305	6.81e-28	Triacylglycerol lipase 2 OS=Arabidopsis thaliana GN=LIP2 PE=2 SV=1	PF08437//PF01738//PF06821	Glycosyl transferase family 8 C-terminal//Dienelactone hydrolase family//Serine hydrolase	GO:0009103//GO:0019261	lipopolysaccharide biosynthetic process//1,4-dichlorobenzene catabolic process	GO:0008806//GO:0008918//GO:0016787	carboxymethylenebutenolidase activity//lipopolysaccharide 3-alpha-galactosyltransferase activity//hydrolase activity	--	--	KOG3043	Predicted hydrolase related to dienelactone hydrolase
comp66505_c0	64.9413	5.08009	3.6762	1.22e-06	0.00031088	345	--	--	--	--	--	--	--	--	--	--	--	--	--	--	--	--	--	--	--	--	--	--	--	--	--	--	--	--
comp90038_c0	149.249	43.7014	1.772	1.26e-06	0.00032023	482	--	--	--	--	--	--	--	--	--	--	--	--	--	--	--	--	--	--	--	--	--	--	--	--	--	--	--	--
comp82522_c0	251.891	84.2377	1.5803	1.28e-06	0.0003245	793	--	--	--	--	--	--	--	--	--	--	--	--	--	--	--	--	--	--	--	--	--	--	--	--	--	--	--	--
comp18405_c0	69.4946	13.7518	2.3373	1.34e-06	0.00033721	581	255548327	XP_002515220.1	133	7.24e-08	conserved hypothetical protein [Ricinus communis]	--	--	--	--	--	--	--	--	--	--	--	--	--	--	--	--	--	--	--	--	--	--	--
comp83209_c2	1505.65	596.805	1.3351	1.36e-06	0.00034271	1069	3986110	BAA34919.1	1752	0	heat shock protein 70 cognate [Salix gilgiana]	224100968	XM_002312053.1	648	0	Populus trichocarpa predicted protein, mRNA	K03283	HSPA1_8	heat shock 70kDa protein 1/8	http://www.genome.jp/dbget-bin/www_bget?ko:K03283	P27322	1748	0	Heat shock cognate 70 kDa protein 2 OS=Solanum lycopersicum GN=HSC-2 PE=2 SV=1	PF02782	FGGY family of carbohydrate kinases, C-terminal domain	GO:0005975//GO:0006950	carbohydrate metabolic process//response to stress	GO:0016773//GO:0005524	phosphotransferase activity, alcohol group as acceptor//ATP binding	--	--	KOG0101	Molecular chaperones HSP70/HSC70, HSP70 superfamily
comp78795_c1	19.2803	0	Inf	1.44e-06	0.00036123	743	--	--	--	--	--	--	--	--	--	--	--	--	--	--	--	--	--	--	--	--	--	--	--	--	--	--	--	--
comp91470_c0	860.189	333.494	1.367	1.46e-06	0.00036523	2675	255586180	XP_002533749.1	1756	0	transcription factor, putative [Ricinus communis]	90970945	DQ449940.1	69	2.36e-25	Nicotiana tabacum GRAS1 mRNA, complete cds	--	--	--	--	P0C883	1443	0	Scarecrow-like protein 33 OS=Arabidopsis thaliana GN=SCL33 PE=3 SV=1	--	--	--	--	--	--	--	--	--	--
comp47514_c0	19.1604	0	Inf	1.48e-06	0.00036896	216	--	--	--	--	--	--	--	--	--	--	--	--	--	--	--	--	--	--	--	--	--	--	--	--	--	--	--	--
comp80102_c1	26.6272	105.277	-1.9832	1.48e-06	0.00036972	916	--	--	--	--	--	--	--	--	--	--	--	--	--	--	--	--	--	--	--	--	--	--	--	--	--	--	--	--
comp92460_c0	729.273	1832.21	-1.3291	1.5e-06	0.00037417	1794	225441120	XP_002265216.1	1525	0	PREDICTED: UDP-glycosyltransferase 73C2 [Vitis vinifera]	--	--	--	--	--	K13496	UGT73C	UDP-glucosyl transferase 73C	http://www.genome.jp/dbget-bin/www_bget?ko:K13496	Q9ZQ96	1255	3.01e-165	UDP-glycosyltransferase 73C3 OS=Arabidopsis thaliana GN=UGT73C3 PE=2 SV=1	PF00201	UDP-glucoronosyl and UDP-glucosyl transferase	GO:0008152	metabolic process	GO:0016758	transferase activity, transferring hexosyl groups	--	--	KOG1192	UDP-glucuronosyl and UDP-glucosyl transferase
comp85824_c0	75.3413	228.853	-1.6029	1.52e-06	0.00037597	5126	225436241	XP_002275171.1	2687	0	PREDICTED: putative disease resistance protein RGA4 [Vitis vinifera]	--	--	--	--	--	--	--	--	--	Q9LRR4	1058	2.26e-120	Putative disease resistance RPP13-like protein 1 OS=Arabidopsis thaliana GN=RPPL1 PE=2 SV=1	PF00005//PF00931	ABC transporter//NB-ARC domain	--	--	GO:0043531//GO:0005524//GO:0016887	ADP binding//ATP binding//ATPase activity	--	--	KOG0619	FOG: Leucine rich repeat
comp86606_c0	18.0603	81.3875	-2.172	1.52e-06	0.00037597	1302	--	--	--	--	--	--	--	--	--	--	--	--	--	--	--	--	--	--	--	--	--	--	--	--	--	--	--	--
comp84439_c1	315.219	817.543	-1.3749	1.59e-06	0.00039343	1647	225461355	XP_002284644.1	139	1.41e-06	PREDICTED: uncharacterized protein LOC100253839 [Vitis vinifera]	317174371	HQ526590.1	41	5.29e-10	Gossypium herbaceum clone NBRI_E2_733 simple sequence repeat marker, mRNA sequence	K13348	MPV17	protein Mpv17	http://www.genome.jp/dbget-bin/www_bget?ko:K13348	--	--	--	--	--	--	--	--	--	--	--	--	--	--
comp67378_c0	33.0673	2.75334	3.5862	1.64e-06	0.0004045	265	--	--	--	--	--	--	--	--	--	--	--	--	--	--	--	--	--	--	--	--	--	--	--	--	--	--	--	--
comp83528_c0	61.6278	11.4847	2.4239	1.68e-06	0.00041396	1570	--	--	--	--	--	--	--	--	--	--	--	--	--	--	--	--	--	--	--	--	--	--	--	--	--	--	--	--
comp87051_c0	139.156	382.163	-1.4575	1.73e-06	0.00042415	2379	147788196	CAN62743.1	86	3.78e-71	hypothetical protein VITISV_033107 [Vitis vinifera]	--	--	--	--	--	--	--	--	--	P0C2F6	247	2.58e-20	Putative ribonuclease H protein At1g65750 OS=Arabidopsis thaliana GN=At1g65750 PE=3 SV=1	PF00737	Photosystem II 10 kDa phosphoprotein	GO:0015979//GO:0050821	photosynthesis//protein stabilization	GO:0042301	phosphate ion binding	GO:0016020//GO:0009523	membrane//photosystem II	--	--
comp81835_c1	48.9876	7.3472	2.7371	1.75e-06	0.00042691	1212	--	--	--	--	--	--	--	--	--	--	--	--	--	--	--	--	--	--	--	--	--	--	--	--	--	--	--	--
comp54906_c0	74.548	16.1158	2.2097	1.87e-06	0.00045676	1024	325071960	ADY76022.1	55	2.17e-09	PsbA [Cornus walteri]	374304755	JQ248601.1	45	1.94e-12	Vaccinium macrocarpon chloroplast, complete genome	K02703	psbA	photosystem II P680 reaction center D1 protein	http://www.genome.jp/dbget-bin/www_bget?ko:K02703	A9L976	55	3e-10	Photosystem Q(B) protein OS=Lemna minor GN=psbA PE=3 SV=1	PF00124	Photosynthetic reaction centre protein	GO:0006091//GO:0055114//GO:0015979//GO:0009772//GO:0006118//GO:0019684	generation of precursor metabolites and energy//oxidation-reduction process//photosynthesis//photosynthetic electron transport in photosystem II//electron transport//photosynthesis, light reaction	GO:0045156	electron transporter, transferring electrons within the cyclic electron transport pathway of photosynthesis activity	GO:0016020//GO:0009536//GO:0009579	membrane//plastid//thylakoid	--	--
comp68294_c0	36.3473	3.6736	3.3066	1.91e-06	0.00046415	1094	--	--	--	--	--	--	--	--	--	--	--	--	--	--	--	--	--	--	--	--	--	--	--	--	--	--	--	--
comp91550_c0	131.356	37.6936	1.8011	1.95e-06	0.00047353	3878	255571463	XP_002526679.1	655	1.15e-159	DNA-damage-inducible protein f, putative [Ricinus communis]	359481266	XM_002264397.2	618	0	PREDICTED: Vitis vinifera MATE efflux family protein-like (LOC100258511), mRNA	--	--	--	--	Q84K71	594	3.5e-145	MATE efflux family protein 2, chloroplastic OS=Arabidopsis thaliana GN=DTX44 PE=2 SV=1	PF01554//PF00847//PF03323//PF00758	MatE//AP2 domain//Bacillus/Clostridium GerA spore germination protein//Erythropoietin/thrombopoietin	GO:0006355//GO:0009847//GO:0007165//GO:0055085//GO:0006855//GO:0006810//GO:0015893	regulation of transcription, DNA-dependent//spore germination//signal transduction//transmembrane transport//drug transmembrane transport//transport//drug transport	GO:0015238//GO:0015297//GO:0005179//GO:0003700	drug transmembrane transporter activity//antiporter activity//hormone activity//sequence-specific DNA binding transcription factor activity	GO:0005667//GO:0005576//GO:0016021//GO:0016020	transcription factor complex//extracellular region//integral to membrane//membrane	--	--
comp36546_c0	2.09338	31.2741	-3.9011	1.97e-06	0.00047587	618	--	--	--	--	--	--	--	--	--	--	--	--	--	--	--	--	--	--	--	--	--	--	--	--	--	--	--	--
comp78590_c0	166.936	445.894	-1.4174	1.97e-06	0.00047623	1609	--	--	--	--	--	--	--	--	--	--	--	--	--	--	--	--	--	--	PF12798//PF00037	4Fe-4S binding domain//4Fe-4S binding domain	--	--	GO:0051536	iron-sulfur cluster binding	--	--	--	--
comp83209_c0	904.184	335.317	1.4311	1.98e-06	0.00047643	833	255573627	XP_002527736.1	1279	1.3e-170	heat shock protein, putative [Ricinus communis]	359486798	XM_002283496.2	397	0	PREDICTED: Vitis vinifera heat shock 70kDa protein 1/8-like, transcript variant 2 (LOC100254725), mRNA	K03283	HSPA1_8	heat shock 70kDa protein 1/8	http://www.genome.jp/dbget-bin/www_bget?ko:K03283	P27322	1277	1.47e-171	Heat shock cognate 70 kDa protein 2 OS=Solanum lycopersicum GN=HSC-2 PE=2 SV=1	PF06723//PF01968	MreB/Mbl protein//Hydantoinase/oxoprolinase	GO:0006950//GO:0055114//GO:0000902	response to stress//oxidation-reduction process//cell morphogenesis	GO:0016787//GO:0032440//GO:0005524	hydrolase activity//2-alkenal reductase [NAD(P)] activity//ATP binding	--	--	KOG0101	Molecular chaperones HSP70/HSC70, HSP70 superfamily
comp91932_c0	83.8282	248.62	-1.5684	1.98e-06	0.00047692	2626	356515310	XP_003526344.1	71	3.81e-86	PREDICTED: uncharacterized protein LOC100799415 [Glycine max]	--	--	--	--	--	--	--	--	--	P08548	68	1.48e-13	LINE-1 reverse transcriptase homolog OS=Nycticebus coucang PE=1 SV=1	PF06220//PF00078	U1 zinc finger//Reverse transcriptase (RNA-dependent DNA polymerase)	GO:0006278	RNA-dependent DNA replication	GO:0003723//GO:0008270//GO:0003964	RNA binding//zinc ion binding//RNA-directed DNA polymerase activity	--	--	--	--
comp85784_c0	240.704	82.0973	1.5519	2.06e-06	0.00049346	1877	225451024	XP_002284899.1	866	1.42e-106	PREDICTED: E3 ubiquitin-protein ligase ATL6 isoform 1 [Vitis vinifera]	297826152	XM_002880913.1	34	4.71e-06	Arabidopsis lyrata subsp. lyrata predicted protein, mRNA	--	--	--	--	Q8RXX9	637	2.43e-74	E3 ubiquitin-protein ligase ATL6 OS=Arabidopsis thaliana GN=ATL6 PE=1 SV=2	PF12678//PF01916//PF14634//PF00097//PF00628//PF12906//PF00428//PF12861//PF03869//PF13639	RING-H2 zinc finger//Deoxyhypusine synthase//zinc-RING finger domain//Zinc finger, C3HC4 type (RING finger)//PHD-finger//RING-variant domain//60s Acidic ribosomal protein//Anaphase-promoting complex subunit 11 RING-H2 finger//Arc-like DNA binding domain//Ring finger domain	GO:0016567//GO:0042254//GO:0008612//GO:0006414	protein ubiquitination//ribosome biogenesis//peptidyl-lysine modification to hypusine//translational elongation	GO:0008270//GO:0005515//GO:0003677//GO:0046872//GO:0003735//GO:0004842	zinc ion binding//protein binding//DNA binding//metal ion binding//structural constituent of ribosome//ubiquitin-protein ligase activity	GO:0005680//GO:0005840//GO:0005622	anaphase-promoting complex//ribosome//intracellular	KOG0800	FOG: Predicted E3 ubiquitin ligase
comp86333_c0	104.102	27.159	1.9385	2.07e-06	0.00049463	1163	--	--	--	--	--	--	--	--	--	--	--	--	--	--	--	--	--	--	--	--	--	--	--	--	--	--	--	--
comp78852_c0	229.564	601.868	-1.3905	2.13e-06	0.00050893	894	351727545	NP_001238444.1	452	1.06e-52	peroxisomal small heat shock protein [Glycine max]	225449560	XM_002283824.1	122	2.65e-55	PREDICTED: Vitis vinifera 15.7 kDa heat shock protein, peroxisomal-like (LOC100254799), mRNA	K13993	HSP20	HSP20 family protein	http://www.genome.jp/dbget-bin/www_bget?ko:K13993	Q9FHQ3	374	2.28e-42	15.7 kDa heat shock protein, peroxisomal OS=Arabidopsis thaliana GN=HSP15.7 PE=2 SV=1	PF04316//PF01287	Anti-sigma-28 factor, FlgM//Eukaryotic elongation factor 5A hypusine, DNA-binding OB fold	GO:0006452//GO:0006448//GO:0045901//GO:0045892//GO:0045905//GO:0006950	translational frameshifting//regulation of translational elongation//positive regulation of translational elongation//negative regulation of transcription, DNA-dependent//positive regulation of translational termination//response to stress	GO:0003723//GO:0043022//GO:0003746	RNA binding//ribosome binding//translation elongation factor activity	GO:0005840	ribosome	KOG0710	Molecular chaperone (small heat-shock protein Hsp26/Hsp42)
comp81220_c0	81.4215	18.8468	2.1111	2.23e-06	0.0005306	1256	--	--	--	--	--	--	--	--	--	--	--	--	--	--	--	--	--	--	--	--	--	--	--	--	--	--	--	--
comp91175_c1	8203.79	3395.56	1.2726	2.24e-06	0.00053141	2542	284437902	ADB85572.1	1931	0	GDP-L-galactose phosphorylase [Actinidia deliciosa]	284437901	GU339036.1	836	0	Actinidia deliciosa cultivar qinmei GDP-L-galactose phosphorylase (GGP) mRNA, complete cds	K14190	VTC2_5	GDP-L-galactose phosphorylase	http://www.genome.jp/dbget-bin/www_bget?ko:K14190	Q8RWE8	1598	0	GDP-L-galactose phosphorylase 1 OS=Arabidopsis thaliana GN=VTC2 PE=1 SV=1	--	--	--	--	--	--	--	--	KOG2720	Predicted hydrolase (HIT family)
comp92012_c3	325.552	109.863	1.5672	2.26e-06	0.00053622	2363	297739057	CBI28546.3	359	1.24e-33	unnamed protein product [Vitis vinifera]	--	--	--	--	--	--	--	--	--	--	--	--	--	--	--	--	--	--	--	--	--	--	--
comp75485_c0	476.915	131.471	1.859	2.29e-06	0.0005412	3749	225462238	XP_002263178.1	4305	0	PREDICTED: ATP-dependent zinc metalloprotease FTSH 12, chloroplastic-like [Vitis vinifera]	359494644	XM_002263142.2	1360	0	PREDICTED: Vitis vinifera ATP-dependent zinc metalloprotease FTSH 12, chloroplastic-like (LOC100244978), mRNA	--	--	--	--	Q9SAJ3	4064	0	ATP-dependent zinc metalloprotease FTSH 12, chloroplastic OS=Arabidopsis thaliana GN=FTSH12 PE=2 SV=2	PF07728//PF06068//PF00004//PF07724//PF01434//PF00158//PF01078//PF01695//PF08082//PF05496//PF00910	AAA domain (dynein-related subfamily)//TIP49 C-terminus//ATPase family associated with various cellular activities (AAA)//AAA domain (Cdc48 subfamily)//Peptidase family M41//Sigma-54 interaction domain//Magnesium chelatase, subunit ChlI//IstB-like ATP binding protein//PRO8NT (NUC069), PrP8 N-terminal domain//Holliday junction DNA helicase ruvB N-terminus//RNA helicase	GO:0006508//GO:0006355//GO:0006310//GO:0009793//GO:0015994//GO:0015979//GO:0015995//GO:0006281//GO:0000398	proteolysis//regulation of transcription, DNA-dependent//DNA recombination//embryo development ending in seed dormancy//chlorophyll metabolic process//photosynthesis//chlorophyll biosynthetic process//DNA repair//mRNA splicing, via spliceosome	GO:0008134//GO:0017111//GO:0016851//GO:0003678//GO:0003723//GO:0003724//GO:0009378//GO:0005524//GO:0004222//GO:0016887	transcription factor binding//nucleoside-triphosphatase activity//magnesium chelatase activity//DNA helicase activity//RNA binding//RNA helicase activity//four-way junction helicase activity//ATP binding//metalloendopeptidase activity//ATPase activity	GO:0009379//GO:0005739//GO:0009507//GO:0005657//GO:0010007//GO:0005667	Holliday junction helicase complex//mitochondrion//chloroplast//replication fork//magnesium chelatase complex//transcription factor complex	KOG0731	AAA+-type ATPase containing the peptidase M41 domain
comp72467_c0	30.5005	2.31184	3.7217	2.4e-06	0.00056577	509	--	--	--	--	--	--	--	--	--	--	--	--	--	--	--	--	--	--	--	--	--	--	--	--	--	--	--	--
comp92676_c1	17.7803	78.7012	-2.1461	2.43e-06	0.00057293	683	--	--	--	--	--	--	--	--	--	--	--	--	--	--	--	--	--	--	--	--	--	--	--	--	--	--	--	--
comp55470_c0	49.5743	2.29693	4.4318	2.5e-06	0.00058633	891	--	--	--	--	--	--	--	--	--	--	--	--	--	--	--	--	--	--	--	--	--	--	--	--	--	--	--	--
comp83409_c2	47.7609	7.33975	2.702	2.6e-06	0.00060962	404	--	--	--	--	--	--	--	--	--	--	--	--	--	--	--	--	--	--	--	--	--	--	--	--	--	--	--	--
comp84031_c0	179.57	45.9983	1.9649	2.68e-06	0.00062565	277	--	--	--	--	--	--	--	--	--	--	--	--	--	--	--	--	--	--	PF02416	mttA/Hcf106 family	GO:0015031	protein transport	GO:0008565	protein transporter activity	--	--	--	--
comp67313_c0	354.287	130.236	1.4438	2.79e-06	0.00065097	2131	225464549	XP_002272471.1	1536	0	PREDICTED: scarecrow-like protein 8-like [Vitis vinifera]	225464548	XM_002272435.1	193	2.19e-94	PREDICTED: Vitis vinifera scarecrow-like protein 8-like (LOC100261057), mRNA	--	--	--	--	Q9FYR7	1134	1.74e-143	Scarecrow-like protein 8 OS=Arabidopsis thaliana GN=SCL8 PE=2 SV=1	PF05478	Prominin	--	--	--	--	GO:0016021	integral to membrane	--	--
comp93628_c0	2424.7	5796.81	-1.2575	2.85e-06	0.00066345	7093	359490794	XP_002267865.2	4934	0	PREDICTED: glutamate synthase 1 [NADH], chloroplastic-like [Vitis vinifera]	359490793	XM_002267829.2	1709	0	PREDICTED: Vitis vinifera glutamate synthase 1 [NADH], chloroplastic-like (LOC100246868), mRNA	K00264	GLT1	glutamate synthase (NADPH/NADH)	http://www.genome.jp/dbget-bin/www_bget?ko:K00264	Q03460	4507	0	Glutamate synthase [NADH], amyloplastic OS=Medicago sativa PE=1 SV=1	PF01593//PF02826//PF11744//PF04898//PF01266//PF11575//PF01493//PF00743//PF01645//PF10538//PF08120//PF00070//PF01134//PF13241//PF07473//PF00899//PF00310//PF07992	Flavin containing amine oxidoreductase//D-isomer specific 2-hydroxyacid dehydrogenase, NAD binding domain//Aluminium activated malate transporter//Glutamate synthase central domain//FAD dependent oxidoreductase//FhuF 2Fe-2S C-terminal domain//GXGXG motif//Flavin-binding monooxygenase-like//Conserved region in glutamate synthase//Immunoreceptor tyrosine-based activation motif//Tamulustoxin family/…	GO:0015743//GO:0006810//GO:0055114//GO:0019354//GO:0008152//GO:0008033//GO:0006779//GO:0006807//GO:0007165//GO:0006118//GO:0006537//GO:0009405	malate transport//transport//oxidation-reduction process//siroheme biosynthetic process//metabolic process//tRNA processing//porphyrin-containing compound biosynthetic process//nitrogen compound metabolic process//signal transduction//electron transport//glutamate biosynthetic process//pathogenesis	GO:0016491//GO:0004499//GO:0019870//GO:0043115//GO:0015930//GO:0051536//GO:0050661//GO:0050660//GO:0003824//GO:0010181//GO:0051537//GO:0048037//GO:0005506//GO:0016638//GO:0016040//GO:0016616	oxidoreductase activity//N,N-dimethylaniline monooxygenase activity//potassium channel inhibitor activity//precorrin-2 dehydrogenase activity//glutamate synthase activity//iron-sulfur cluster binding//NADP binding//flavin adenine dinucleotide binding//catalytic activity//FMN binding//2 iron, 2 sulfur cluster binding//cofactor binding//iron ion binding//oxidoreductase activity, acting on the CH-NH…	GO:0005576	extracellular region	KOG0399	Glutamate synthase
comp75778_c0	18.1737	0	Inf	2.96e-06	0.00068767	894	--	--	--	--	--	--	--	--	--	--	--	--	--	--	--	--	--	--	--	--	--	--	--	--	--	--	--	--
comp86433_c0	630.225	2214.67	-1.8132	3.05e-06	0.00070529	898	1235896	AAB63310.1	516	4.55e-62	18.6 kDa heat-shock protein [Helianthus annuus]	283482265	FM172923.1	162	1.55e-77	Rhododendron kanehirai partial CTsHSP2 gene for cytosolic class I small heat shock protein type 2	K13993	HSP20	HSP20 family protein	http://www.genome.jp/dbget-bin/www_bget?ko:K13993	P27880	474	5.69e-57	18.2 kDa class I heat shock protein OS=Medicago sativa GN=HSP18.2 PE=2 SV=1	--	--	--	--	--	--	--	--	KOG0710	Molecular chaperone (small heat-shock protein Hsp26/Hsp42)
comp22350_c0	689.573	214.565	1.6843	3.14e-06	0.00072426	688	--	--	--	--	--	118482500	EF144971.1	47	9.93e-14	Populus trichocarpa clone WS0111_D14 unknown mRNA	--	--	--	--	--	--	--	--	--	--	--	--	--	--	--	--	--	--
comp84102_c1	35.7874	168.162	-2.2323	3.17e-06	0.00072978	753	--	--	--	--	--	--	--	--	--	--	--	--	--	--	--	--	--	--	--	--	--	--	--	--	--	--	--	--
comp83009_c0	87.3083	21.5628	2.0176	3.2e-06	0.00073463	663	--	--	--	--	--	--	--	--	--	--	--	--	--	--	--	--	--	--	--	--	--	--	--	--	--	--	--	--
comp55552_c1	248.231	32.688	2.9249	3.27e-06	0.00074954	505	225461315	XP_002284493.1	650	1.05e-82	PREDICTED: chlorophyll a-b binding protein 13, chloroplastic-like [Vitis vinifera]	359493896	XM_002284457.2	262	2.17e-133	PREDICTED: Vitis vinifera chlorophyll a-b binding protein 13, chloroplastic-like (LOC100260599), mRNA	K08914	LHCB3	light-harvesting complex II chlorophyll a/b binding protein 3	http://www.genome.jp/dbget-bin/www_bget?ko:K08914	P27489	593	2.6e-75	Chlorophyll a-b binding protein 13, chloroplastic OS=Solanum lycopersicum GN=CAB13 PE=1 SV=1	--	--	GO:0009765	photosynthesis, light harvesting	GO:0005198	structural molecule activity	GO:0009535	chloroplast thylakoid membrane	--	--
comp78181_c0	31.6072	2.76079	3.5171	3.5e-06	0.00080033	405	--	--	--	--	--	--	--	--	--	--	--	--	--	--	--	--	--	--	--	--	--	--	--	--	--	--	--	--
comp23876_c0	57.8344	11.0506	2.3878	3.54e-06	0.00080757	211	--	--	--	--	--	--	--	--	--	--	--	--	--	--	--	--	--	--	--	--	--	--	--	--	--	--	--	--
comp76882_c0	27.7338	1.84053	3.9135	3.55e-06	0.00080797	378	359476882	XP_003631904.1	253	8.14e-25	PREDICTED: uncharacterized protein LOC100254788 [Vitis vinifera]	--	--	--	--	--	--	--	--	--	--	--	--	--	--	--	--	--	--	--	--	--	--	--
comp81111_c0	48.3542	7.82597	2.6273	3.58e-06	0.00081276	1515	--	--	--	--	--	--	--	--	--	--	--	--	--	--	--	--	--	--	--	--	--	--	--	--	--	--	--	--
comp90530_c0	822.368	330.006	1.3173	3.69e-06	0.00083588	2543	338173749	AEI83421.1	461	1.67e-46	chlorophyllide a oxygenase [Camellia sinensis]	338173748	HQ660369.1	177	2.06e-85	Camellia sinensis chlorophyllide a oxygenase mRNA, complete cds	K13600	CAO	chlorophyllide a oxygenase	http://www.genome.jp/dbget-bin/www_bget?ko:K13600	Q9MBA1	254	2.73e-111	Chlorophyllide a oxygenase, chloroplastic OS=Arabidopsis thaliana GN=CAO PE=1 SV=1	PF04977//PF00355//PF10392//PF08417	Septum formation initiator//Rieske [2Fe-2S] domain//Golgi transport complex subunit 5//Pheophorbide a oxygenase	GO:0006891//GO:0055114//GO:0007049	intra-Golgi vesicle-mediated transport//oxidation-reduction process//cell cycle	GO:0051537//GO:0005506//GO:0010277//GO:0016705//GO:0016491	2 iron, 2 sulfur cluster binding//iron ion binding//chlorophyllide a oxygenase [overall] activity//oxidoreductase activity, acting on paired donors, with incorporation or reduction of molecular oxygen//oxidoreductase activity	GO:0017119	Golgi transport complex	--	--
comp65529_c0	15896.2	6426.71	1.3065	3.72e-06	0.00084181	1332	225463428	XP_002274942.1	1265	2.38e-171	PREDICTED: chlorophyll a-b binding protein 40, chloroplastic isoform 1 [Vitis vinifera]	226358408	FJ797564.1	423	0	Gossypium hirsutum chloroplast chlorophyll A-B binding protein (CBP2) mRNA, complete cds; nuclear gene for chloroplast product	K08912	LHCB1	light-harvesting complex II chlorophyll a/b binding protein 1	http://www.genome.jp/dbget-bin/www_bget?ko:K08912	P27495	1221	7.98e-166	Chlorophyll a-b binding protein 40, chloroplastic OS=Nicotiana tabacum GN=CAB40 PE=2 SV=1	PF10143	2,3-bisphosphoglycerate-independent phosphoglycerate mutase	GO:0009637//GO:0010114//GO:0009765//GO:0010218	response to blue light//response to red light//photosynthesis, light harvesting//response to far red light	GO:0003824//GO:0046872	catalytic activity//metal ion binding	GO:0009535//GO:0048046//GO:0009941//GO:0005739//GO:0010287	chloroplast thylakoid membrane//apoplast//chloroplast envelope//mitochondrion//plastoglobule	--	--
comp85575_c0	41.1674	5.51413	2.9003	3.77e-06	0.0008499	870	--	--	--	--	--	--	--	--	--	--	--	--	--	--	--	--	--	--	--	--	--	--	--	--	--	--	--	--
comp73806_c1	59.3011	11.4325	2.3749	3.78e-06	0.00085041	1093	225424779	XP_002269424.1	1286	4.62e-173	PREDICTED: IAA-amino acid hydrolase ILR1-like 4-like [Vitis vinifera]	23617127	AP005183.3	41	3.48e-10	Oryza sativa Japonica Group genomic DNA, chromosome 7, PAC clone:P0021G06	K14664	ILR1	IAA-amino acid hydrolase	http://www.genome.jp/dbget-bin/www_bget?ko:K14664	O04373	905	8.2e-117	IAA-amino acid hydrolase ILR1-like 4 OS=Arabidopsis thaliana GN=ILL4 PE=1 SV=2	PF04389//PF01546	Peptidase family M28//Peptidase family M20/M25/M40	GO:0006508//GO:0008152	proteolysis//metabolic process	GO:0008233//GO:0016787	peptidase activity//hydrolase activity	--	--	--	--
comp78818_c0	48.861	157.941	-1.6926	3.82e-06	0.00085809	487	255581263	XP_002531443.1	144	1.98e-08	serine-threonine protein kinase, plant-type, putative [Ricinus communis]	--	--	--	--	--	--	--	--	--	C0LGQ5	113	9.31e-06	LRR receptor-like serine/threonine-protein kinase GSO1 OS=Arabidopsis thaliana GN=GSO1 PE=2 SV=1	PF00560	Leucine Rich Repeat	--	--	GO:0003824//GO:0005515	catalytic activity//protein binding	--	--	--	--
comp91481_c0	496.776	1219.08	-1.2951	3.88e-06	0.00087013	1537	356536435	XP_003536743.1	242	6.82e-20	PREDICTED: E3 ubiquitin-protein ligase CIP8-like isoform 1 [Glycine max]	--	--	--	--	--	--	--	--	--	Q9SPL2	142	2.86e-08	E3 ubiquitin-protein ligase CIP8 OS=Arabidopsis thaliana GN=CIP8 PE=1 SV=1	PF01155//PF00097//PF14634//PF12678//PF03604//PF12861//PF00130//PF13639	Hydrogenase expression/synthesis hypA family//Zinc finger, C3HC4 type (RING finger)//zinc-RING finger domain//RING-H2 zinc finger//DNA directed RNA polymerase, 7 kDa subunit//Anaphase-promoting complex subunit 11 RING-H2 finger//Phorbol esters/diacylglycerol binding domain (C1 domain)//Ring finger domain	GO:0006206//GO:0035556//GO:0016567//GO:0006144//GO:0006464//GO:0006351	pyrimidine nucleobase metabolic process//intracellular signal transduction//protein ubiquitination//purine nucleobase metabolic process//cellular protein modification process//transcription, DNA-dependent	GO:0046872//GO:0003677//GO:0003899//GO:0004842//GO:0016151//GO:0008270//GO:0005515	metal ion binding//DNA binding//DNA-directed RNA polymerase activity//ubiquitin-protein ligase activity//nickel cation binding//zinc ion binding//protein binding	GO:0005730//GO:0005680	nucleolus//anaphase-promoting complex	KOG0800	FOG: Predicted E3 ubiquitin ligase
comp84664_c0	214.544	74.1148	1.5334	3.97e-06	0.00088714	1469	--	--	--	--	--	147845752	AM427583.2	118	7.39e-53	Vitis vinifera contig VV78X031872.8, whole genome shotgun sequence	--	--	--	--	--	--	--	--	--	--	--	--	--	--	--	--	--	--
comp91102_c0	34.6073	3.68851	3.23	3.97e-06	0.00088714	645	--	--	--	--	--	--	--	--	--	--	--	--	--	--	--	--	--	--	--	--	--	--	--	--	--	--	--	--
comp87937_c0	579.451	133.256	2.1205	4.12e-06	0.00091686	2366	225438410	XP_002275881.1	120	0	PREDICTED: amino acid permease 2 isoform 1 [Vitis vinifera]	164565494	AC216466.1	176	6.88e-85	Populus trichocarpa clone POP027-H05, complete sequence	--	--	--	--	Q39134	55	0	Amino acid permease 3 OS=Arabidopsis thaliana GN=AAP3 PE=1 SV=2	--	--	--	--	--	--	--	--	--	--
comp91851_c0	1225.88	504.806	1.28	4.16e-06	0.00092547	2976	297737151	CBI26352.3	880	0	unnamed protein product [Vitis vinifera]	225432881	XM_002280050.1	892	0	PREDICTED: Vitis vinifera ion channel CASTOR-like (LOC100259579), mRNA	--	--	--	--	Q940Y9	830	0	Putative ion channel POLLUX-like 2 OS=Arabidopsis thaliana GN=At5g43745 PE=2 SV=1	PF05011//PF02080	Lariat debranching enzyme, C-terminal domain//TrkA-C domain	GO:0006812//GO:0006397//GO:0006813	cation transport//mRNA processing//potassium ion transport	GO:0016788//GO:0008324//GO:0000166	hydrolase activity, acting on ester bonds//cation transmembrane transporter activity//nucleotide binding	--	--	--	--
comp88115_c0	53.4609	194.865	-1.8659	4.22e-06	0.00093612	4152	147800264	CAN70932.1	721	1.42e-75	hypothetical protein VITISV_040966 [Vitis vinifera]	147845786	AM427262.2	321	3.01e-165	Vitis vinifera contig VV78X020732.10, whole genome shotgun sequence	--	--	--	--	P10978	242	5.29e-19	Retrovirus-related Pol polyprotein from transposon TNT 1-94 OS=Nicotiana tabacum PE=2 SV=1	PF13742//PF01312//PF00078//PF00665	OB-fold nucleic acid binding domain//FlhB HrpN YscU SpaS Family//Reverse transcriptase (RNA-dependent DNA polymerase)//Integrase core domain	GO:0015074//GO:0009306//GO:0006278	DNA integration//protein secretion//RNA-dependent DNA replication	GO:0043169//GO:0003964//GO:0003723//GO:0003676	cation binding//RNA-directed DNA polymerase activity//RNA binding//nucleic acid binding	GO:0016020	membrane	--	--
comp87697_c2	17.6203	0	Inf	4.27e-06	0.0009437	582	--	--	--	--	--	--	--	--	--	--	--	--	--	--	--	--	--	--	--	--	--	--	--	--	--	--	--	--
comp67087_c0	47.9609	7.85579	2.61	4.28e-06	0.00094566	313	--	--	--	--	--	--	--	--	--	--	--	--	--	--	--	--	--	--	--	--	--	--	--	--	--	--	--	--
comp23040_c0	1352.27	67.2538	4.3296	4.49e-06	0.00098918	1088	--	--	--	--	--	--	--	--	--	--	--	--	--	--	--	--	--	--	--	--	--	--	--	--	--	--	--	--
comp50880_c1	55.821	10.5793	2.3996	4.54e-06	0.00099837	575	--	--	--	--	--	--	--	--	--	--	--	--	--	--	--	--	--	--	--	--	--	--	--	--	--	--	--	--
comp86365_c0	72.2547	16.5722	2.1243	4.58e-06	0.0010044	457	--	--	--	--	--	--	--	--	--	--	--	--	--	--	--	--	--	--	--	--	--	--	--	--	--	--	--	--
comp131464_c0	34.8407	2.75334	3.6615	4.69e-06	0.001026	453	--	--	--	--	--	--	--	--	--	--	--	--	--	--	--	--	--	--	--	--	--	--	--	--	--	--	--	--
comp73577_c1	78.3014	18.9213	2.049	4.85e-06	0.0010596	882	--	--	--	--	--	--	--	--	--	--	--	--	--	--	--	--	--	--	--	--	--	--	--	--	--	--	--	--
comp90157_c0	25.2071	1.38412	4.1868	4.9e-06	0.001068	413	--	--	--	--	--	--	--	--	--	--	--	--	--	--	--	--	--	--	--	--	--	--	--	--	--	--	--	--
comp81711_c0	29.8672	107.192	-1.8436	5.08e-06	0.001101	691	--	--	--	--	--	--	--	--	--	--	--	--	--	--	--	--	--	--	--	--	--	--	--	--	--	--	--	--
comp91826_c0	102.368	28.0494	1.8677	5.07e-06	0.001101	2524	255544067	XP_002513096.1	1155	9.69e-142	conserved hypothetical protein [Ricinus communis]	--	--	--	--	--	--	--	--	--	--	--	--	--	--	--	--	--	--	--	--	--	--	--
comp55005_c0	24.9271	1.39158	4.1629	5.1e-06	0.0011048	760	--	--	--	--	--	--	--	--	--	--	--	--	--	--	--	--	--	--	PF04121	Nuclear pore protein 84 / 107	GO:0006810	transport	--	--	GO:0005643	nuclear pore	--	--
comp124721_c0	80.5148	19.7894	2.0245	5.19e-06	0.0011213	1374	--	--	--	--	--	--	--	--	--	--	--	--	--	--	--	--	--	--	--	--	--	--	--	--	--	--	--	--
comp78375_c0	286.212	101.851	1.4906	5.41e-06	0.0011654	796	--	--	--	--	--	--	--	--	--	--	--	--	--	--	--	--	--	--	--	--	--	--	--	--	--	--	--	--
comp194238_c0	20.267	0.456405	5.4727	5.48e-06	0.0011781	1051	--	--	--	--	--	--	--	--	--	--	--	--	--	--	--	--	--	--	--	--	--	--	--	--	--	--	--	--
comp75493_c0	20.227	0.456405	5.4698	5.52e-06	0.0011845	492	--	--	--	--	--	--	--	--	--	--	--	--	--	--	--	--	--	--	--	--	--	--	--	--	--	--	--	--
comp24265_c1	356.013	874.482	-1.2965	5.55e-06	0.0011889	717	359487271	XP_003633555.1	364	4.69e-40	PREDICTED: zinc finger A20 and AN1 domain-containing stress-associated protein 5-like [Vitis vinifera]	393716179	AB623923.1	609	0	Camellia sinensis DNA, SSR marker, MSE0217	--	--	--	--	Q9LHJ8	323	2.98e-35	Zinc finger A20 and AN1 domain-containing stress-associated protein 5 OS=Arabidopsis thaliana GN=SAP5 PE=2 SV=1	PF01428	AN1-like Zinc finger	--	--	GO:0008270	zinc ion binding	--	--	KOG3173	Predicted Zn-finger protein
comp92490_c1	67.4012	196.974	-1.5472	5.6e-06	0.0011969	905	--	--	--	--	--	--	--	--	--	--	--	--	--	--	--	--	--	--	--	--	--	--	--	--	--	--	--	--
comp84539_c1	76.0015	7.36211	3.3678	5.68e-06	0.0012106	1041	--	--	--	--	--	--	--	--	--	--	--	--	--	--	--	--	--	--	--	--	--	--	--	--	--	--	--	--
comp84118_c0	1280.01	3890.11	-1.6037	5.77e-06	0.0012269	1363	225433670	XP_002265927.1	1429	0	PREDICTED: auxin-induced protein PCNT115 isoform 1 [Vitis vinifera]	225433673	XM_002265991.1	393	0	PREDICTED: Vitis vinifera auxin-induced protein PCNT115-like, transcript variant 1 (LOC100241166), mRNA	--	--	--	--	A2XRZ0	1377	0	Probable aldo-keto reductase 2 OS=Oryza sativa subsp. indica GN=OsI_15387 PE=3 SV=1	PF01402	Ribbon-helix-helix protein, copG family	GO:0006355	regulation of transcription, DNA-dependent	--	--	--	--	KOG1575	Voltage-gated shaker-like K+ channel, subunit beta/KCNAB
comp84741_c2	389.114	148.904	1.3858	5.86e-06	0.0012414	2085	255540859	XP_002511494.1	1877	0	ATP binding protein, putative [Ricinus communis]	147855392	AM480194.2	326	2.5e-168	Vitis vinifera contig VV78X010452.7, whole genome shotgun sequence	--	--	--	--	Q54DY9	315	1.93e-29	Probable mitochondrial chaperone BCS1-B OS=Dictyostelium discoideum GN=bcsl1b PE=3 SV=1	PF00910//PF05496//PF12467//PF01078//PF01637//PF00005//PF00004//PF07728	RNA helicase//Holliday junction DNA helicase ruvB N-terminus//Cucumber mosaic virus 1a protein family//Magnesium chelatase, subunit ChlI//Archaeal ATPase//ABC transporter//ATPase family associated with various cellular activities (AAA)//AAA domain (dynein-related subfamily)	GO:0015994//GO:0006281//GO:0015995//GO:0015979//GO:0006310	chlorophyll metabolic process//DNA repair//chlorophyll biosynthetic process//photosynthesis//DNA recombination	GO:0005524//GO:0009378//GO:0003724//GO:0016817//GO:0016887//GO:0008168//GO:0003723//GO:0016851//GO:0017111	ATP binding//four-way junction helicase activity//RNA helicase activity//hydrolase activity, acting on acid anhydrides//ATPase activity//methyltransferase activity//RNA binding//magnesium chelatase activity//nucleoside-triphosphatase activity	GO:0010007//GO:0005657//GO:0009379	magnesium chelatase complex//replication fork//Holliday junction helicase complex	KOG0743	AAA+-type ATPase
comp91432_c1	120.935	35.8605	1.7538	5.86e-06	0.0012414	1490	147805812	CAN60544.1	156	1.54e-08	hypothetical protein VITISV_006250 [Vitis vinifera]	--	--	--	--	--	--	--	--	--	--	--	--	--	--	--	--	--	--	--	--	--	--	--
comp85308_c0	156.576	34.5807	2.1788	5.88e-06	0.001244	612	297746178	CBI16234.3	538	5.81e-63	unnamed protein product [Vitis vinifera]	--	--	--	--	--	K12129	PRR7	pseudo-response regulator 7	http://www.genome.jp/dbget-bin/www_bget?ko:K12129	A2YQ93	280	6.6e-27	Two-component response regulator-like PRR37 OS=Oryza sativa subsp. indica GN=PRR37 PE=2 SV=2	--	--	GO:0050794	regulation of cellular process	--	--	--	--	--	--
comp84207_c0	222.284	63.9174	1.7981	5.95e-06	0.0012542	1876	297734237	CBI15484.3	1521	0	unnamed protein product [Vitis vinifera]	225315995	AK321949.1	129	7.28e-59	Solanum lycopersicum cDNA, clone: LEFL1031CC07, HTC in leaf	--	--	--	--	--	--	--	--	--	--	--	--	--	--	--	--	--	--
comp1017_c0	17.147	0	Inf	6.04e-06	0.0012716	309	--	--	--	--	--	--	--	--	--	--	--	--	--	--	--	--	--	--	--	--	--	--	--	--	--	--	--	--
comp89725_c0	1277.92	2993.52	-1.228	6.13e-06	0.0012884	2765	296088977	CBI38680.3	239	1.07e-18	unnamed protein product [Vitis vinifera]	--	--	--	--	--	--	--	--	--	--	--	--	--	--	--	--	--	--	--	--	--	--	--
comp44894_c0	26.7471	1.83307	3.867	6.15e-06	0.0012899	499	359472965	XP_003631223.1	114	9.93e-06	PREDICTED: protein NIM1-INTERACTING 2-like [Vitis vinifera]	--	--	--	--	--	--	--	--	--	--	--	--	--	--	--	--	--	--	--	--	--	--	--
comp77871_c0	213.904	57.0713	1.9061	6.17e-06	0.0012909	1898	284437809	ADB85561.1	313	1.61e-28	O-methyltransferase-like protein [Prunus mume]	224128072	XM_002320201.1	36	3.68e-07	Populus trichocarpa catechol o-methyltransferase related (COMT4), mRNA	K05279	E2.1.1.76	flavonol 3-O-methyltransferase	http://www.genome.jp/dbget-bin/www_bget?ko:K05279	Q8GU25	256	1.97e-22	Caffeic acid 3-O-methyltransferase OS=Rosa chinensis GN=COMT1 PE=2 SV=1	PF00891	O-methyltransferase	--	--	GO:0008171	O-methyltransferase activity	--	--	--	--
comp82406_c0	86.6349	22.4906	1.9456	6.19e-06	0.001291	749	224126577	XP_002329589.1	485	1.32e-57	predicted protein [Populus trichocarpa]	--	--	--	--	--	--	--	--	--	Q8GT41	286	1.74e-29	Putative invertase inhibitor OS=Platanus acerifolia PE=1 SV=1	PF06009//PF04043	Laminin Domain II//Plant invertase/pectin methylesterase inhibitor	GO:0007155//GO:0005985//GO:0005982	cell adhesion//sucrose metabolic process//starch metabolic process	GO:0004857//GO:0030599	enzyme inhibitor activity//pectinesterase activity	GO:0005604	basement membrane	--	--
comp38706_c0	26.6272	1.84053	3.8547	6.25e-06	0.0013013	524	--	--	--	--	--	--	--	--	--	--	--	--	--	--	--	--	--	--	--	--	--	--	--	--	--	--	--	--
comp93244_c0	247.198	613.36	-1.3111	6.34e-06	0.0013169	3312	--	--	--	--	--	--	--	--	--	--	--	--	--	--	--	--	--	--	--	--	--	--	--	--	--	--	--	--
comp130246_c0	42.6274	6.4493	2.7246	6.42e-06	0.0013317	726	255559521	XP_002520780.1	684	4.58e-88	LOB domain-containing protein, putative [Ricinus communis]	224098729	XM_002311210.1	234	1.17e-117	Populus trichocarpa predicted protein, mRNA	--	--	--	--	Q8LBW3	547	3.43e-68	LOB domain-containing protein 12 OS=Arabidopsis thaliana GN=LBD12 PE=2 SV=2	--	--	--	--	--	--	--	--	--	--
comp46853_c0	2.09338	39.1895	-4.2266	6.51e-06	0.0013477	440	--	--	--	--	--	--	--	--	--	--	--	--	--	--	--	--	--	--	--	--	--	--	--	--	--	--	--	--
comp9975_c0	2.68671	30.8326	-3.5205	6.58e-06	0.0013586	693	--	--	--	--	--	--	--	--	--	--	--	--	--	--	--	--	--	--	--	--	--	--	--	--	--	--	--	--
comp83699_c0	7.70018	48.3474	-2.6505	6.59e-06	0.0013587	1329	--	--	--	--	--	--	--	--	--	--	--	--	--	--	--	--	--	--	--	--	--	--	--	--	--	--	--	--
comp51811_c0	24.6138	1.39158	4.1447	6.63e-06	0.0013645	985	--	--	--	--	--	--	--	--	--	--	--	--	--	--	--	--	--	--	--	--	--	--	--	--	--	--	--	--
comp21043_c0	114.962	34.005	1.7573	6.78e-06	0.0013883	366	--	--	--	--	--	--	--	--	--	--	--	--	--	--	--	--	--	--	--	--	--	--	--	--	--	--	--	--
comp66339_c0	62.1012	13.4147	2.2108	6.77e-06	0.0013883	603	--	--	--	--	--	--	--	--	--	--	--	--	--	--	--	--	--	--	--	--	--	--	--	--	--	--	--	--
comp85308_c5	71.2746	16.5498	2.1066	6.84e-06	0.0013977	470	297746178	CBI16234.3	474	2.94e-54	unnamed protein product [Vitis vinifera]	356542578	XM_003539696.1	166	4.68e-80	PREDICTED: Glycine max two-component response regulator-like PRR37-like (LOC100803462), mRNA	K12129	PRR7	pseudo-response regulator 7	http://www.genome.jp/dbget-bin/www_bget?ko:K12129	Q9LVG4	352	5.21e-38	Two-component response regulator-like APRR3 OS=Arabidopsis thaliana GN=APRR3 PE=1 SV=1	PF00072	Response regulator receiver domain	GO:0006355//GO:0007165//GO:0000160	regulation of transcription, DNA-dependent//signal transduction//phosphorelay signal transduction system	GO:0000156	phosphorelay response regulator activity	--	--	--	--
comp87895_c0	563.891	227.663	1.3085	6.85e-06	0.0013977	2033	356537930	XP_003537459.1	968	2.09e-121	PREDICTED: E3 ubiquitin-protein ligase RING1-like [Glycine max]	359486783	XM_002283064.2	160	4.62e-76	PREDICTED: Vitis vinifera E3 ubiquitin-protein ligase RING1-like (LOC100256404), mRNA	--	--	--	--	P0CH30	319	1.5e-30	E3 ubiquitin-protein ligase RING1 OS=Gossypium hirsutum GN=RING1 PE=2 SV=1	PF04423//PF13639//PF03790//PF12861//PF03604//PF00097//PF14634//PF12678	Rad50 zinc hook motif//Ring finger domain//KNOX1 domain//Anaphase-promoting complex subunit 11 RING-H2 finger//DNA directed RNA polymerase, 7 kDa subunit//Zinc finger, C3HC4 type (RING finger)//zinc-RING finger domain//RING-H2 zinc finger	GO:0006206//GO:0006351//GO:0006281//GO:0016567//GO:0006144	pyrimidine nucleobase metabolic process//transcription, DNA-dependent//DNA repair//protein ubiquitination//purine nucleobase metabolic process	GO:0046872//GO:0003899//GO:0005515//GO:0005524//GO:0008270//GO:0004518//GO:0003677//GO:0004842//GO:0043169	metal ion binding//DNA-directed RNA polymerase activity//protein binding//ATP binding//zinc ion binding//nuclease activity//DNA binding//ubiquitin-protein ligase activity//cation binding	GO:0005730//GO:0005634//GO:0005680	nucleolus//nucleus//anaphase-promoting complex	KOG0800	FOG: Predicted E3 ubiquitin ligase
comp84505_c0	48.0009	8.28238	2.5349	6.97e-06	0.001419	873	--	--	--	--	--	--	--	--	--	--	--	--	--	--	--	--	--	--	--	--	--	--	--	--	--	--	--	--
comp52275_c0	3.12007	32.6806	-3.3888	7.05e-06	0.0014335	597	78708690	ABB47665.1	144	1.29e-40	retrotransposon protein, putative, unclassified, expressed [Oryza sativa Japonica Group]	--	--	--	--	--	--	--	--	--	P92519	205	3.2e-18	Uncharacterized mitochondrial protein AtMg00810 OS=Arabidopsis thaliana GN=AtMg00810 PE=4 SV=1	--	--	--	--	GO:0097159//GO:1901363	organic cyclic compound binding//heterocyclic compound binding	--	--	--	--
comp66178_c0	13.2736	63.1238	-2.2496	7.1e-06	0.0014404	777	--	--	--	--	--	--	--	--	--	--	--	--	--	--	--	--	--	--	--	--	--	--	--	--	--	--	--	--
comp81919_c0	1808.79	4201.77	-1.216	7.31e-06	0.0014786	1912	297745954	CBI16010.3	386	4e-40	unnamed protein product [Vitis vinifera]	147791021	AM462535.2	78	1.66e-30	Vitis vinifera contig VV78X133766.3, whole genome shotgun sequence	--	--	--	--	Q10422	163	5.75e-11	Uncharacterized RNA-binding protein C25G10.01 OS=Schizosaccharomyces pombe (strain 972 / ATCC 24843) GN=SPAC25G10.01 PE=1 SV=1	PF00076//PF00937	RNA recognition motif. (a.k.a. RRM, RBD, or RNP domain)//Coronavirus nucleocapsid protein	--	--	GO:0003676	nucleic acid binding	GO:0019013	viral nucleocapsid	KOG4661	Hsp27-ERE-TATA-binding protein/Scaffold attachment factor (SAF-B)
comp63539_c0	60.9211	12.8837	2.2414	7.39e-06	0.0014926	222	110224772	CAL07986.1	81	5.22e-08	FtsH protease, chloroplast precursor [Platanus x acerifolia]	160950056	CU228826.1	48	8.06e-15	Populus EST from severe drought-stressed leaves	--	--	--	--	Q9BAE0	80	4.38e-09	ATP-dependent zinc metalloprotease FTSH, chloroplastic OS=Medicago sativa GN=FTSH PE=2 SV=1	--	--	--	--	--	--	--	--	--	--
comp161339_c0	25.8404	0.46386	5.7998	7.55e-06	0.001522	380	--	--	--	--	--	--	--	--	--	--	--	--	--	--	--	--	--	--	--	--	--	--	--	--	--	--	--	--
comp52952_c2	55.5011	9.22501	2.5889	7.57e-06	0.0015234	846	--	--	--	--	--	--	--	--	--	--	--	--	--	--	--	--	--	--	--	--	--	--	--	--	--	--	--	--
comp92954_c0	1214.07	3394.42	-1.4833	7.64e-06	0.0015333	2566	--	--	--	--	--	--	--	--	--	--	--	--	--	--	--	--	--	--	PF01830	Peptidase C7 family	GO:0006508	proteolysis	GO:0004197	cysteine-type endopeptidase activity	--	--	--	--
comp73450_c0	29.8272	2.75334	3.4374	7.75e-06	0.0015528	460	414870593	DAA49150.1	169	1.33e-12	TPA: hypothetical protein ZEAMMB73_281239 [Zea mays]	--	--	--	--	--	--	--	--	--	--	--	--	--	--	--	--	--	--	--	--	--	--	--
comp83112_c0	31.4872	3.20229	3.2976	8.03e-06	0.0016062	970	225466173	XP_002263161.1	797	1.17e-102	PREDICTED: uncharacterized protein LOC100244374 [Vitis vinifera]	--	--	--	--	--	--	--	--	--	--	--	--	--	--	--	GO:0009814//GO:0009863	defense response, incompatible interaction//salicylic acid mediated signaling pathway	--	--	--	--	--	--
comp92908_c0	29.7472	104.357	-1.8107	8.56e-06	0.0017075	1610	--	--	--	--	--	--	--	--	--	--	--	--	--	--	--	--	--	--	--	--	--	--	--	--	--	--	--	--
comp89516_c0	79.6481	292.119	-1.8748	8.92e-06	0.0017762	2159	224139150	XP_002326780.1	2045	0	predicted protein [Populus trichocarpa]	224139149	XM_002326744.1	180	3.75e-87	Populus trichocarpa predicted protein, mRNA	--	--	--	--	Q6CGU8	143	5.77e-08	Probable transporter MCH1 OS=Yarrowia lipolytica (strain CLIB 122 / E 150) GN=MCH1 PE=3 SV=1	PF07690//PF01529	Major Facilitator Superfamily//DHHC palmitoyltransferase	GO:0055085	transmembrane transport	GO:0008270	zinc ion binding	GO:0016021	integral to membrane	--	--
comp83409_c0	21.8871	0.920264	4.5719	9.02e-06	0.0017928	296	--	--	--	--	--	--	--	--	--	--	--	--	--	--	--	--	--	--	--	--	--	--	--	--	--	--	--	--
comp76385_c0	16.3537	0	Inf	9.21e-06	0.0018263	406	255582585	XP_002532075.1	165	5.36e-13	conserved hypothetical protein [Ricinus communis]	--	--	--	--	--	--	--	--	--	--	--	--	--	--	--	--	--	--	--	--	--	--	--
comp89300_c0	11.4202	56.1659	-2.2981	9.54e-06	0.001889	1541	147768742	CAN66987.1	340	9.1e-33	hypothetical protein VITISV_044466 [Vitis vinifera]	--	--	--	--	--	--	--	--	--	--	--	--	--	PF00098	Zinc knuckle	--	--	GO:0005488//GO:0008270//GO:0003676	binding//zinc ion binding//nucleic acid binding	--	--	--	--
comp62457_c0	41.4808	6.44185	2.6869	9.71e-06	0.0019161	312	--	--	--	--	--	--	--	--	--	--	--	--	--	--	--	--	--	--	--	--	--	--	--	--	--	--	--	--
comp89293_c4	63.8746	185.908	-1.5413	9.73e-06	0.0019161	3480	147852781	CAN81672.1	152	1.78e-07	hypothetical protein VITISV_000588 [Vitis vinifera]	--	--	--	--	--	--	--	--	--	--	--	--	--	--	--	--	--	--	--	--	--	--	--
comp93127_c0	2340.32	1014.31	1.2062	9.74e-06	0.0019161	1613	--	--	--	--	--	393716296	AB624040.1	295	3.28e-151	Camellia sinensis DNA, SSR marker, MSG0380	--	--	--	--	--	--	--	--	PF15202	Adipogenin	GO:0045444	fat cell differentiation	--	--	--	--	--	--
comp91663_c0	85.0215	22.5502	1.9147	9.85e-06	0.001934	1381	--	--	--	--	--	429503499	JX647700.1	1338	0	Camellia sinensis inosine-5&apos;-monophosphate dehydrogenase 1 (TIDH1) gene, complete cds	--	--	--	--	--	--	--	--	--	--	--	--	--	--	--	--	--	--
comp47015_c0	1.54004	25.7972	-4.0662	1e-05	0.0019632	351	--	--	--	--	--	--	--	--	--	--	--	--	--	--	--	--	--	--	--	--	--	--	--	--	--	--	--	--
comp79234_c0	33.774	2.3193	3.8642	1.01e-05	0.0019826	449	--	--	--	--	--	--	--	--	--	--	--	--	--	--	--	--	--	--	--	--	--	--	--	--	--	--	--	--
comp67267_c0	116.216	306.807	-1.4005	1.02e-05	0.0019876	2060	255588371	XP_002534584.1	134	6.95e-06	zinc finger protein, putative [Ricinus communis]	--	--	--	--	--	--	--	--	--	Q9SYF5	571	1.13e-64	GDSL esterase/lipase 3 OS=Arabidopsis thaliana GN=GLIP3 PE=2 SV=2	PF00657	GDSL-like Lipase/Acylhydrolase	GO:0006629	lipid metabolic process	GO:0016788//GO:0016787	hydrolase activity, acting on ester bonds//hydrolase activity	--	--	--	--
comp91496_c1	1938.14	4925.44	-1.3456	1.02e-05	0.0019929	1491	225436805	XP_002269763.1	1444	0	PREDICTED: flavin-containing monooxygenase YUCCA10 [Vitis vinifera]	--	--	--	--	--	--	--	--	--	Q9FVQ0	1103	1.92e-145	Flavin-containing monooxygenase YUCCA10 OS=Arabidopsis thaliana GN=YUC10 PE=2 SV=1	PF00743//PF01210//PF00070//PF07992//PF02826//PF00899//PF13241//PF01134//PF02558//PF01266	Flavin-binding monooxygenase-like//NAD-dependent glycerol-3-phosphate dehydrogenase N-terminus//Pyridine nucleotide-disulphide oxidoreductase//Pyridine nucleotide-disulphide oxidoreductase//D-isomer specific 2-hydroxyacid dehydrogenase, NAD binding domain//ThiF family//Putative NAD(P)-binding//Glucose inhibited division protein A//Ketopantoate reductase PanE/ApbA//FAD dependent oxidoreductase	GO:0015940//GO:0055114//GO:0019354//GO:0006779//GO:0008033//GO:0046168	pantothenate biosynthetic process//oxidation-reduction process//siroheme biosynthetic process//porphyrin-containing compound biosynthetic process//tRNA processing//glycerol-3-phosphate catabolic process	GO:0008677//GO:0043115//GO:0004499//GO:0016491//GO:0051287//GO:0050660//GO:0050661//GO:0003824//GO:0016616//GO:0048037	2-dehydropantoate 2-reductase activity//precorrin-2 dehydrogenase activity//N,N-dimethylaniline monooxygenase activity//oxidoreductase activity//NAD binding//flavin adenine dinucleotide binding//NADP binding//catalytic activity//oxidoreductase activity, acting on the CH-OH group of donors, NAD or NADP as acceptor//cofactor binding	GO:0005737	cytoplasm	KOG1399	Flavin-containing monooxygenase
comp87629_c0	12.9602	60.199	-2.2157	1.03e-05	0.0019971	2280	147860973	CAN82939.1	88	3.55e-15	hypothetical protein VITISV_013126 [Vitis vinifera]	--	--	--	--	--	--	--	--	--	--	--	--	--	--	--	--	--	GO:0005488	binding	--	--	--	--
comp161793_c0	67.7612	5.03536	3.7503	1.03e-05	0.0020021	1954	224062882	XP_002300917.1	304	4.89e-27	predicted protein [Populus trichocarpa]	--	--	--	--	--	--	--	--	--	--	--	--	--	--	--	--	--	--	--	--	--	--	--
comp90756_c0	360.493	859.27	-1.2531	1.04e-05	0.002012	2130	225465208	XP_002265141.1	1326	1.39e-174	PREDICTED: uncharacterized protein LOC100243774 [Vitis vinifera]	359486144	XM_002265105.2	577	0	PREDICTED: Vitis vinifera uncharacterized LOC100243774 (LOC100243774), mRNA	--	--	--	--	--	--	--	--	--	--	--	--	--	--	--	--	--	--
comp81836_c1	95.4752	258.579	-1.4374	1.08e-05	0.0020866	1415	147787952	CAN67227.1	1323	5.16e-178	hypothetical protein VITISV_000872 [Vitis vinifera]	--	--	--	--	--	--	--	--	--	Q84MB3	1134	9.28e-151	1-aminocyclopropane-1-carboxylate oxidase homolog 1 OS=Arabidopsis thaliana GN=At1g06620 PE=2 SV=1	PF03171	2OG-Fe(II) oxygenase superfamily	GO:0055114	oxidation-reduction process	GO:0016706//GO:0016491	oxidoreductase activity, acting on paired donors, with incorporation or reduction of molecular oxygen, 2-oxoglutarate as one donor, and incorporation of one atom each of oxygen into both donors//oxidoreductase activity	--	--	KOG0143	Iron/ascorbate family oxidoreductases
comp82849_c0	42.7874	6.89825	2.6329	1.08e-05	0.0020866	328	--	--	--	--	--	--	--	--	--	--	--	--	--	--	--	--	--	--	--	--	--	--	--	--	--	--	--	--
comp80475_c0	10.6269	54.2732	-2.3525	1.09e-05	0.0021089	444	--	--	--	--	--	--	--	--	--	--	--	--	--	--	--	--	--	--	--	--	--	--	--	--	--	--	--	--
comp88451_c3	4772.8	2096.86	1.1866	1.1e-05	0.0021237	1802	359489368	XP_003633913.1	1459	0	PREDICTED: rho GTPase-activating protein 4-like [Vitis vinifera]	359489367	XM_003633865.1	403	0	PREDICTED: Vitis vinifera rho GTPase-activating protein 4-like (LOC100245390), mRNA	--	--	--	--	Q54Y72	275	5.45e-25	Rho GTPase-activating protein gacA OS=Dictyostelium discoideum GN=gacA PE=3 SV=1	PF00335//PF01699//PF00620//PF01529	Tetraspanin family//Sodium/calcium exchanger protein//RhoGAP domain//DHHC palmitoyltransferase	GO:0007165//GO:0055085	signal transduction//transmembrane transport	GO:0008270	zinc ion binding	GO:0016021	integral to membrane	KOG4270	GTPase-activator protein
comp21371_c0	118.209	36.3914	1.6997	1.11e-05	0.0021318	541	356511236	XP_003524333.1	267	4.03e-24	PREDICTED: lon protease homolog 2, peroxisomal-like [Glycine max]	--	--	--	--	--	K01338	lon	ATP-dependent Lon protease	http://www.genome.jp/dbget-bin/www_bget?ko:K01338	O64948	247	9.22e-23	Lon protease homolog 2, peroxisomal OS=Arabidopsis thaliana GN=LON2 PE=2 SV=1	PF05362	Lon protease (S16) C-terminal proteolytic domain	GO:0006508//GO:0006510	proteolysis//ATP-dependent proteolysis	GO:0004176//GO:0004252	ATP-dependent peptidase activity//serine-type endopeptidase activity	--	--	--	--
comp92072_c4	398.027	158.099	1.332	1.11e-05	0.0021318	1964	225424754	XP_002266408.1	2011	0	PREDICTED: DEAD-box ATP-dependent RNA helicase 22 [Vitis vinifera]	255558387	XM_002520175.1	286	4.04e-146	Ricinus communis dead box ATP-dependent RNA helicase, putative, mRNA	--	--	--	--	Q6H601	1622	0	DEAD-box ATP-dependent RNA helicase 22 OS=Oryza sativa subsp. japonica GN=Os09g0383400 PE=2 SV=2	PF00270//PF00271	DEAD/DEAH box helicase//Helicase conserved C-terminal domain	--	--	GO:0003676//GO:0005524//GO:0008026//GO:0004386	nucleic acid binding//ATP binding//ATP-dependent helicase activity//helicase activity	--	--	KOG0333	U5 snRNP-like RNA helicase subunit
comp79324_c0	110.455	33.5636	1.7185	1.18e-05	0.0022574	1149	297734031	CBI15278.3	771	2.74e-98	unnamed protein product [Vitis vinifera]	359491742	XM_002267057.2	259	2.39e-131	PREDICTED: Vitis vinifera uncharacterized LOC100260399, transcript variant 1 (LOC100260399), mRNA	--	--	--	--	Q55EF8	128	7.78e-07	Transmembrane protein DDB_G0269096 OS=Dictyostelium discoideum GN=DDB_G0269096 PE=4 SV=1	PF05393	Human adenovirus early E3A glycoprotein	--	--	--	--	GO:0016021	integral to membrane	--	--
comp83295_c0	73.3214	18.3904	1.9953	1.18e-05	0.0022574	532	--	--	--	--	--	--	--	--	--	--	--	--	--	--	--	--	--	--	--	--	--	--	--	--	--	--	--	--
comp88647_c2	98.9284	28.5431	1.7932	1.19e-05	0.0022574	794	--	--	--	--	--	--	--	--	--	--	--	--	--	--	--	--	--	--	--	--	--	--	--	--	--	--	--	--
comp200215_c0	23.5071	1.39158	4.0783	1.2e-05	0.0022884	533	--	--	--	--	--	--	--	--	--	--	--	--	--	--	--	--	--	--	--	--	--	--	--	--	--	--	--	--
comp88644_c0	205.384	74.5563	1.4619	1.21e-05	0.0022888	1544	225424254	XP_002280818.1	1425	0	PREDICTED: uncharacterized transporter AF_0788 [Vitis vinifera]	225424253	XM_002280782.1	475	0	PREDICTED: Vitis vinifera uncharacterized LOC100257599 (LOC100257599), mRNA	--	--	--	--	O29470	150	2.78e-09	Uncharacterized transporter AF_0788 OS=Archaeoglobus fulgidus (strain ATCC 49558 / VC-16 / DSM 4304 / JCM 9628 / NBRC 100126) GN=AF_0788 PE=3 SV=1	PF00892//PF06027	EamA-like transporter family//Eukaryotic protein of unknown function (DUF914)	GO:0006810	transport	--	--	GO:0016020//GO:0016021	membrane//integral to membrane	--	--
comp92814_c0	250.444	93.3509	1.4238	1.21e-05	0.0022947	3620	--	--	--	--	--	--	--	--	--	--	--	--	--	--	--	--	--	--	PF01119	DNA mismatch repair protein, C-terminal domain	GO:0006298	mismatch repair	GO:0030983//GO:0005524	mismatched DNA binding//ATP binding	--	--	--	--
comp102969_c0	63.9278	181.21	-1.5031	1.22e-05	0.0023019	1309	--	--	--	--	--	123680440	AM456125.1	39	5.41e-09	Vitis vinifera contig VV78X148510.10, whole genome shotgun sequence	--	--	--	--	--	--	--	--	PF07700	Heme NO binding	--	--	GO:0020037	heme binding	--	--	--	--
comp84538_c0	46.3009	8.26001	2.4868	1.23e-05	0.0023139	847	--	--	--	--	--	--	--	--	--	--	--	--	--	--	--	--	--	--	--	--	--	--	--	--	--	--	--	--
comp93039_c1	319.199	124.99	1.3526	1.23e-05	0.0023185	2838	409032145	AFV08637.1	2681	0	AGO2A2 [Solanum lycopersicum]	224115501	XM_002332114.1	194	8.15e-95	Populus trichocarpa argonaute protein group (AGO908), mRNA	K11593	ELF2C	eukaryotic translation initiation factor 2C	http://www.genome.jp/dbget-bin/www_bget?ko:K11593	Q9SHF3	2282	0	Protein argonaute 2 OS=Arabidopsis thaliana GN=AGO2 PE=1 SV=1	PF08047//PF02171//PF02170	Histidine operon leader peptide//Piwi domain//PAZ domain	GO:0000105	histidine biosynthetic process	GO:0005515	protein binding	--	--	KOG1041	Translation initiation factor 2C (eIF-2C) and related proteins
comp82163_c0	1.10668	23.0439	-4.3801	1.23e-05	0.0023189	490	--	--	--	--	--	--	--	--	--	--	--	--	--	--	--	--	--	--	PF09515	Thiamine transporter protein (Thia_YuaJ)	GO:0015888	thiamine transport	GO:0015234	thiamine transmembrane transporter activity	GO:0005886	plasma membrane	--	--
comp78035_c0	60.0078	13.3028	2.1734	1.25e-05	0.0023481	501	224125482	XP_002329816.1	343	4e-37	predicted protein [Populus trichocarpa]	--	--	--	--	--	--	--	--	--	Q940P5	312	5.92e-34	Tetraspanin-19 OS=Arabidopsis thaliana GN=At2g20740 PE=2 SV=1	PF00335//PF03601	Tetraspanin family//Conserved hypothetical protein 698	--	--	--	--	GO:0016021	integral to membrane	--	--
comp40177_c0	59.8878	13.3177	2.1689	1.26e-05	0.0023518	767	--	--	--	--	--	--	--	--	--	--	--	--	--	--	--	--	--	--	--	--	--	--	--	--	--	--	--	--
comp211398_c0	16.0003	0	Inf	1.27e-05	0.002378	297	--	--	--	--	--	--	--	--	--	--	--	--	--	--	--	--	--	--	--	--	--	--	--	--	--	--	--	--
comp49981_c1	86.5348	0	Inf	1.28e-05	0.0023807	388	225428806	XP_002282169.1	208	3.87e-18	PREDICTED: ethylene-responsive transcription factor ERF109 [Vitis vinifera]	357163136	XM_003579587.1	36	7.03e-08	PREDICTED: Brachypodium distachyon ethylene-responsive transcription factor ERF110-like (LOC100842811), mRNA	--	--	--	--	Q9SZ06	142	4.07e-10	Ethylene-responsive transcription factor ERF109 OS=Arabidopsis thaliana GN=ERF109 PE=1 SV=1	PF00847	AP2 domain	GO:0006355	regulation of transcription, DNA-dependent	GO:0003700	sequence-specific DNA binding transcription factor activity	GO:0005667	transcription factor complex	--	--
comp156160_c0	1.54004	25.2737	-4.0366	1.28e-05	0.0023817	470	--	--	--	--	--	--	--	--	--	--	--	--	--	--	--	--	--	--	--	--	--	--	--	--	--	--	--	--
comp46692_c0	15.9603	0	Inf	1.28e-05	0.0023817	391	--	--	--	--	--	--	--	--	--	--	--	--	--	--	--	--	--	--	--	--	--	--	--	--	--	--	--	--
comp91774_c0	130.522	42.28	1.6263	1.28e-05	0.0023817	757	--	--	--	--	--	--	--	--	--	--	--	--	--	--	--	--	--	--	--	--	--	--	--	--	--	--	--	--
comp144845_c0	32.2006	3.68851	3.126	1.29e-05	0.0023861	888	--	--	--	--	--	--	--	--	--	--	--	--	--	--	--	--	--	--	--	--	--	--	--	--	--	--	--	--
comp37625_c0	194.084	69.9848	1.4716	1.29e-05	0.0023861	1529	296087176	CBI33550.3	1462	0	unnamed protein product [Vitis vinifera]	47105386	BT013971.1	444	0	Lycopersicon esculentum clone 133015R, mRNA sequence	--	--	--	--	Q8W1X2	1411	0	Pyridoxal kinase OS=Arabidopsis thaliana GN=PK PE=1 SV=2	--	--	GO:0042816//GO:0009443	vitamin B6 metabolic process//pyridoxal 5'-phosphate salvage	GO:0008478	pyridoxal kinase activity	--	--	KOG2599	Pyridoxal/pyridoxine/pyridoxamine kinase
comp153470_c0	26.8605	0.46386	5.8557	1.3e-05	0.0024035	443	--	--	--	--	--	--	--	--	--	--	--	--	--	--	--	--	--	--	--	--	--	--	--	--	--	--	--	--
comp96137_c0	218.464	80.4001	1.4421	1.32e-05	0.0024332	683	297739070	CBI28559.3	400	1.75e-46	unnamed protein product [Vitis vinifera]	255568841	XM_002525346.1	90	1.23e-37	Ricinus communis conserved hypothetical protein, mRNA	--	--	--	--	--	--	--	--	--	--	--	--	--	--	--	--	--	--
comp67040_c0	599.405	250.595	1.2582	1.33e-05	0.0024383	732	224129628	XP_002320633.1	186	2.75e-15	predicted protein [Populus trichocarpa]	--	--	--	--	--	--	--	--	--	--	--	--	--	PF00010	Helix-loop-helix DNA-binding domain	--	--	GO:0046983	protein dimerization activity	--	--	--	--
comp73232_c0	23.4271	86.475	-1.8841	1.33e-05	0.0024383	575	--	--	--	--	--	--	--	--	--	--	--	--	--	--	--	--	--	--	--	--	--	--	--	--	--	--	--	--
comp83692_c0	129.409	19.8341	2.7059	1.36e-05	0.00248	1313	359475340	XP_003631663.1	1274	2.77e-169	PREDICTED: 3-ketoacyl-CoA synthase 4-like [Vitis vinifera]	297844919	XM_002890295.1	121	1.42e-54	Arabidopsis lyrata subsp. lyrata hypothetical protein, mRNA	K15397	KCS	3-ketoacyl-CoA synthase	http://www.genome.jp/dbget-bin/www_bget?ko:K15397	Q9LN49	1212	6.71e-161	3-ketoacyl-CoA synthase 4 OS=Arabidopsis thaliana GN=KCS4 PE=2 SV=1	PF08392//PF00195//PF08545	FAE1/Type III polyketide synthase-like protein//Chalcone and stilbene synthases, N-terminal domain//3-Oxoacyl-[acyl-carrier-protein (ACP)] synthase III	GO:0000038//GO:0006633//GO:0009058//GO:0042967//GO:0042335	very long-chain fatty acid metabolic process//fatty acid biosynthetic process//biosynthetic process//acyl-carrier-protein biosynthetic process//cuticle development	GO:0004315//GO:0016746//GO:0016747	3-oxoacyl-[acyl-carrier-protein] synthase activity//transferase activity, transferring acyl groups//transferase activity, transferring acyl groups other than amino-acyl groups	GO:0016020//GO:0005835	membrane//fatty acid synthase complex	--	--
comp85316_c0	81.3881	21.6374	1.9113	1.36e-05	0.00248	743	--	--	--	--	--	--	--	--	--	--	--	--	--	--	--	--	--	--	--	--	--	--	--	--	--	--	--	--
comp92468_c1	524.89	176.225	1.5746	1.38e-05	0.0025088	1025	225437541	XP_002275863.1	484	1.3e-56	PREDICTED: universal stress protein A-like protein [Vitis vinifera]	--	--	--	--	--	--	--	--	--	Q8LGG8	135	2.42e-08	Universal stress protein A-like protein OS=Arabidopsis thaliana GN=At3g01520 PE=1 SV=2	PF00582	Universal stress protein family	GO:0006950	response to stress	--	--	--	--	--	--
comp83573_c0	71.268	197.879	-1.4733	1.49e-05	0.0027194	3578	147786908	CAN62318.1	151	2.7e-07	hypothetical protein VITISV_026527 [Vitis vinifera]	--	--	--	--	--	--	--	--	--	P0C2F6	95	3.01e-09	Putative ribonuclease H protein At1g65750 OS=Arabidopsis thaliana GN=At1g65750 PE=3 SV=1	--	--	--	--	--	--	--	--	--	--
comp89523_c0	4427.9	1965.71	1.1716	1.5e-05	0.0027304	4496	225470820	XP_002264755.1	4896	0	PREDICTED: protein GIGANTEA-like [Vitis vinifera]	225470819	XM_002264719.1	1687	0	PREDICTED: Vitis vinifera protein GIGANTEA-like (LOC100254197), mRNA	K12124	GI	GIGANTEA	http://www.genome.jp/dbget-bin/www_bget?ko:K12124	Q9SQI2	4392	0	Protein GIGANTEA OS=Arabidopsis thaliana GN=GI PE=1 SV=2	PF05115//PF04813	Cytochrome B6-F complex subunit VI (PetL)//Hepatocyte nuclear factor 1 (HNF-1), alpha isoform C terminus	GO:0010378//GO:0080167//GO:0009637//GO:0045893//GO:0009409//GO:0042542//GO:0048578//GO:0010218//GO:0010229//GO:0006118	temperature compensation of the circadian clock//response to karrikin//response to blue light//positive regulation of transcription, DNA-dependent//response to cold//response to hydrogen peroxide//positive regulation of long-day photoperiodism, flowering//response to far red light//inflorescence development//electron transport	GO:0009055	electron carrier activity	GO:0005654//GO:0009512//GO:0005634	nucleoplasm//cytochrome b6f complex//nucleus	--	--
comp91952_c3	102.568	266.182	-1.3758	1.51e-05	0.0027442	2346	--	--	--	--	--	--	--	--	--	--	--	--	--	--	--	--	--	--	--	--	--	--	--	--	--	--	--	--
comp223173_c0	18.567	0.46386	5.3229	1.52e-05	0.0027485	429	--	--	--	--	--	--	--	--	--	--	--	--	--	--	--	--	--	--	--	--	--	--	--	--	--	--	--	--
comp50442_c0	8.49349	135.121	-3.9917	1.54e-05	0.0027774	710	--	--	--	--	--	--	--	--	--	--	--	--	--	--	--	--	--	--	--	--	--	--	--	--	--	--	--	--
comp79944_c2	81.7415	22.0118	1.8928	1.56e-05	0.0028195	1743	--	--	--	--	--	--	--	--	--	--	--	--	--	--	--	--	--	--	--	--	--	--	--	--	--	--	--	--
comp76917_c0	73.2414	18.8915	1.9549	1.57e-05	0.0028354	2089	--	--	--	--	--	--	--	--	--	--	--	--	--	--	--	--	--	--	--	--	--	--	--	--	--	--	--	--
comp78953_c1	236.018	53.2693	2.1475	1.61e-05	0.0029018	818	300079016	ADJ67439.1	602	1.31e-74	ethylene response factor 10 [Actinidia deliciosa]	--	--	--	--	--	K14516	ERF1	ethylene-responsive transcription factor 1	http://www.genome.jp/dbget-bin/www_bget?ko:K14516	Q8LDC8	470	6.22e-56	Ethylene-responsive transcription factor 1B OS=Arabidopsis thaliana GN=ERF1B PE=1 SV=2	PF00847	AP2 domain	GO:0006355//GO:0006351	regulation of transcription, DNA-dependent//transcription, DNA-dependent	GO:0003700	sequence-specific DNA binding transcription factor activity	GO:0005667	transcription factor complex	--	--
comp92274_c0	1315.74	577.03	1.1892	1.67e-05	0.0030057	3114	317106706	BAJ53206.1	1758	0	JHL06B08.8 [Jatropha curcas]	225441879	XM_002284271.1	370	0	PREDICTED: Vitis vinifera uncharacterized LOC100245312, transcript variant 1 (LOC100245312), mRNA	--	--	--	--	Q5NDE3	131	3.27e-06	Glycosyltransferase-like domain-containing protein 2 OS=Tetraodon nigroviridis GN=gtdc2 PE=2 SV=1	PF05439//PF04577	Jumping translocation breakpoint protein (JTB)//Protein of unknown function (DUF563)	--	--	GO:0016757	transferase activity, transferring glycosyl groups	GO:0016021	integral to membrane	--	--
comp93549_c0	168.116	26.7175	2.6536	1.7e-05	0.0030529	1732	147853856	CAN83805.1	170	8.74e-11	hypothetical protein VITISV_015738 [Vitis vinifera]	--	--	--	--	--	--	--	--	--	--	--	--	--	--	--	--	--	--	--	--	--	--	--
comp117004_c0	4.82008	35.8829	-2.8962	1.73e-05	0.0030941	375	--	--	--	--	--	--	--	--	--	--	--	--	--	--	--	--	--	--	--	--	--	--	--	--	--	--	--	--
comp79142_c0	245.051	584.621	-1.2544	1.78e-05	0.0031656	2786	359487356	XP_003633575.1	2434	0	PREDICTED: uncharacterized protein LOC100855398 [Vitis vinifera]	359487355	XM_003633527.1	180	4.85e-87	PREDICTED: Vitis vinifera uncharacterized LOC100855398 (LOC100855398), mRNA	--	--	--	--	A6NDY0	198	3.53e-15	Embryonic polyadenylate-binding protein 2 OS=Homo sapiens GN=PABPN1L PE=2 SV=1	PF00076//PF01480	RNA recognition motif. (a.k.a. RRM, RBD, or RNP domain)//PWI domain	GO:0006397	mRNA processing	GO:1901363//GO:0003676//GO:0097159	heterocyclic compound binding//nucleic acid binding//organic cyclic compound binding	--	--	KOG3702	Nuclear polyadenylated RNA binding protein
comp88005_c0	132.469	43.5746	1.6041	1.77e-05	0.0031656	4323	296084032	CBI24420.3	347	1.53e-30	unnamed protein product [Vitis vinifera]	359479227	XM_002273971.2	160	9.91e-76	PREDICTED: Vitis vinifera serine/threonine-protein kinase Nek5-like (LOC100258125), mRNA	K08857	NEK	NIMA (never in mitosis gene a)-related kinase	http://www.genome.jp/dbget-bin/www_bget?ko:K08857	Q0WPH8	467	6.31e-46	Serine/threonine-protein kinase Nek5 OS=Arabidopsis thaliana GN=NEK5 PE=1 SV=1	PF07714//PF00069	Protein tyrosine kinase//Protein kinase domain	GO:0006468	protein phosphorylation	GO:0005524//GO:0004672	ATP binding//protein kinase activity	--	--	KOG0589	Serine/threonine protein kinase
comp198047_c0	0.513345	19.8118	-5.2703	1.8e-05	0.0031943	322	--	--	--	--	--	--	--	--	--	--	--	--	--	--	--	--	--	--	--	--	--	--	--	--	--	--	--	--
comp32561_c0	15.4469	0	Inf	1.84e-05	0.003273	369	--	--	--	--	--	--	--	--	--	--	--	--	--	--	--	--	--	--	--	--	--	--	--	--	--	--	--	--
comp91736_c0	76.1681	206.461	-1.4386	1.86e-05	0.003297	2655	--	--	--	--	--	--	--	--	--	--	--	--	--	--	--	--	--	--	--	--	--	--	--	--	--	--	--	--
comp88607_c4	1025.78	446.919	1.1986	1.89e-05	0.0033453	1405	225446674	XP_002281976.1	1248	2.21e-167	PREDICTED: uncharacterized protein LOC100260760 [Vitis vinifera]	225446673	XM_002281940.1	430	0	PREDICTED: Vitis vinifera uncharacterized LOC100260760 (LOC100260760), mRNA	--	--	--	--	Q3AF07	163	7.66e-11	Chaperone protein DnaJ OS=Carboxydothermus hydrogenoformans (strain Z-2901 / DSM 6008) GN=dnaJ PE=3 SV=1	PF13187//PF07688//PF12797//PF13183//PF13237//PF00037//PF12838	4Fe-4S dicluster domain//KaiA domain//4Fe-4S binding domain//4Fe-4S dicluster domain//4Fe-4S dicluster domain//4Fe-4S binding domain//4Fe-4S dicluster domain	GO:0006457//GO:0006468//GO:0006118//GO:0007623	protein folding//protein phosphorylation//electron transport//circadian rhythm	GO:0005506//GO:0031072//GO:0051536//GO:0051082//GO:0009055	iron ion binding//heat shock protein binding//iron-sulfur cluster binding//unfolded protein binding//electron carrier activity	--	--	KOG0716	Molecular chaperone (DnaJ superfamily)
comp85701_c0	1177.97	250.847	2.2314	1.98e-05	0.0034902	3436	225459284	XP_002285786.1	232	0	PREDICTED: uncharacterized protein LOC100252301 [Vitis vinifera]	--	--	--	--	--	--	--	--	--	--	--	--	--	PF06495//PF00560	Fruit fly transformer protein//Leucine Rich Repeat	GO:0046660//GO:0006397	female sex differentiation//mRNA processing	GO:0005515	protein binding	GO:0005634	nucleus	KOG0531	Protein phosphatase 1, regulatory subunit, and related proteins
comp75093_c0	949.111	367.875	1.3674	2.02e-05	0.0035637	1963	225451699	XP_002279098.1	1043	4.8e-135	PREDICTED: F-box protein At5g39250 isoform 3 [Vitis vinifera]	255570291	XM_002526060.1	222	1.53e-110	Ricinus communis conserved hypothetical protein, mRNA	--	--	--	--	Q9FL82	819	8.68e-103	F-box protein At5g39250 OS=Arabidopsis thaliana GN=At5g39250 PE=2 SV=1	PF00646	F-box domain	--	--	GO:0005515	protein binding	--	--	--	--
comp92055_c0	155.436	15.6445	3.3126	2.05e-05	0.0036155	1103	224101141	XP_002312158.1	870	1.22e-111	predicted protein [Populus trichocarpa]	224101140	XM_002312122.1	231	8.41e-116	Populus trichocarpa predicted protein, mRNA	--	--	--	--	Q9LY50	783	1.62e-94	Putative serine/threonine-protein kinase-like protein CCR3 OS=Arabidopsis thaliana GN=CCR3 PE=2 SV=1	PF00069//PF07714	Protein kinase domain//Protein tyrosine kinase	GO:0009069//GO:0006468//GO:0016310	serine family amino acid metabolic process//protein phosphorylation//phosphorylation	GO:0005524//GO:0004672//GO:0004674	ATP binding//protein kinase activity//protein serine/threonine kinase activity	--	--	--	--
comp108038_c0	36.7807	5.52904	2.7338	2.11e-05	0.003699	271	--	--	--	--	--	--	--	--	--	--	--	--	--	--	--	--	--	--	--	--	--	--	--	--	--	--	--	--
comp93678_c0	147.563	484.244	-1.7144	2.11e-05	0.0037052	2303	147792776	CAN62233.1	143	1.67e-06	hypothetical protein VITISV_010121 [Vitis vinifera]	--	--	--	--	--	--	--	--	--	Q7LHG5	318	1.63e-28	Transposon Ty3-I Gag-Pol polyprotein OS=Saccharomyces cerevisiae (strain ATCC 204508 / S288c) GN=TY3B-I PE=3 SV=2	PF00098//PF09668	Zinc knuckle//Aspartyl protease	GO:0006508	proteolysis	GO:0004190//GO:0003676//GO:0008270	aspartic-type endopeptidase activity//nucleic acid binding//zinc ion binding	--	--	KOG0017	FOG: Transposon-encoded proteins with TYA, reverse transcriptase, integrase domains in various combinations
comp57222_c0	34.0874	110.918	-1.7022	2.12e-05	0.0037064	228	118484260	ABK94010.1	151	5.33e-11	unknown [Populus trichocarpa]	--	--	--	--	--	--	--	--	--	--	--	--	--	--	--	--	--	--	--	--	--	--	--
comp21562_c0	108.502	1.84053	5.8815	2.14e-05	0.0037363	846	--	--	--	--	--	--	--	--	--	--	--	--	--	--	--	--	--	--	--	--	--	--	--	--	--	--	--	--
comp76775_c0	52.4276	11.0655	2.2443	2.16e-05	0.0037706	538	224058393	XP_002299492.1	502	9.77e-57	predicted protein [Populus trichocarpa]	--	--	--	--	--	--	--	--	--	P63155	318	2.06e-32	Crooked neck-like protein 1 OS=Rattus norvegicus GN=Crnkl1 PE=2 SV=1	--	--	--	--	--	--	--	--	KOG1915	Cell cycle control protein (crooked neck)
comp90948_c0	16.4736	67.224	-2.0288	2.17e-05	0.0037828	480	--	--	--	--	--	--	--	--	--	--	--	--	--	--	--	--	--	--	--	--	--	--	--	--	--	--	--	--
comp53685_c0	51.9476	11.0134	2.2378	2.21e-05	0.0038376	878	--	--	--	--	--	--	--	--	--	--	--	--	--	--	--	--	--	--	PF06419	Conserved oligomeric complex COG6	GO:0006891	intra-Golgi vesicle-mediated transport	--	--	GO:0017119	Golgi transport complex	--	--
comp97668_c0	69.8479	17.9265	1.9621	2.23e-05	0.0038677	249	--	--	--	--	--	--	--	--	--	--	--	--	--	--	--	--	--	--	--	--	--	--	--	--	--	--	--	--
comp54234_c0	8.02014	44.6142	-2.4758	2.26e-05	0.0039107	590	--	--	--	--	--	--	--	--	--	--	--	--	--	--	--	--	--	--	--	--	--	--	--	--	--	--	--	--
comp83859_c0	129.569	30.7655	2.0743	2.28e-05	0.0039369	1398	225424649	XP_002285512.1	1609	0	PREDICTED: GDSL esterase/lipase At3g26430 [Vitis vinifera]	357508948	XM_003624715.1	225	2.32e-112	Medicago truncatula GDSL esterase/lipase (MTR_7g087190) mRNA, complete cds	--	--	--	--	Q9LIN2	1316	4.46e-178	GDSL esterase/lipase At3g26430 OS=Arabidopsis thaliana GN=At3g26430 PE=2 SV=1	PF00657	GDSL-like Lipase/Acylhydrolase	GO:0006629	lipid metabolic process	GO:0016788	hydrolase activity, acting on ester bonds	--	--	--	--
comp92953_c1	213.284	1019.93	-2.2576	2.3e-05	0.0039686	2525	296089503	CBI39322.3	157	3.22e-09	unnamed protein product [Vitis vinifera]	359493314	XM_002271354.2	130	2.74e-59	PREDICTED: Vitis vinifera transcription factor bHLH80-like (LOC100252707), mRNA	--	--	--	--	Q9C8P8	181	3.7e-13	Transcription factor bHLH80 OS=Arabidopsis thaliana GN=BHLH80 PE=1 SV=1	PF00010	Helix-loop-helix DNA-binding domain	--	--	GO:0046983	protein dimerization activity	--	--	--	--
comp55185_c0	16.1603	0	Inf	2.32e-05	0.0039933	311	--	--	--	--	--	--	--	--	--	--	--	--	--	--	--	--	--	--	--	--	--	--	--	--	--	--	--	--
comp91326_c1	56.3744	160.104	-1.5059	2.34e-05	0.0040206	1604	400131576	CCH50976.1	141	1.29e-06	T4.15 [Malus x robusta]	--	--	--	--	--	--	--	--	--	--	--	--	--	PF00876	Innexin	--	--	--	--	GO:0005921	gap junction	--	--
comp93024_c1	243.571	569.578	-1.2256	2.34e-05	0.0040239	2682	359488708	XP_002274748.2	122	8.63e-65	PREDICTED: UDP-glycosyltransferase 90A1-like [Vitis vinifera]	262073160	AC238621.1	69	2.36e-25	Carica papaya BAC clone 72L16, complete sequence	--	--	--	--	Q9ZVX4	182	1.28e-45	UDP-glycosyltransferase 90A1 OS=Arabidopsis thaliana GN=UGT90A1 PE=2 SV=1	PF00201	UDP-glucoronosyl and UDP-glucosyl transferase	GO:0008152	metabolic process	GO:0016758	transferase activity, transferring hexosyl groups	--	--	KOG1192	UDP-glucuronosyl and UDP-glucosyl transferase
comp61479_c0	1190.1	2912.42	-1.2911	2.37e-05	0.0040547	1466	147793149	CAN73090.1	847	4.64e-107	hypothetical protein VITISV_028723 [Vitis vinifera]	351725782	NM_001251711.1	95	4.5e-40	Glycine max MYB transcription factor MYB173 (MYB175), mRNA gi|110931729|gb|DQ822923.1| Glycine max MYB transcription factor MYB173 (MYB175) mRNA, complete cds	--	--	--	--	Q2V9B0	455	1.67e-50	Transcription factor MYB1R1 OS=Solanum tuberosum PE=2 SV=1	PF00249//PF11590	Myb-like DNA-binding domain//DNA polymerase catalytic subunit Pol	GO:0006260//GO:0051252	DNA replication//regulation of RNA metabolic process	GO:0003887//GO:0004523//GO:0003676//GO:0003682	DNA-directed DNA polymerase activity//ribonuclease H activity//nucleic acid binding//chromatin binding	GO:0000785//GO:0042575	chromatin//DNA polymerase complex	--	--
comp74482_c1	3.20006	29.9421	-3.226	2.38e-05	0.0040815	1414	--	--	--	--	--	322394252	HQ874649.1	35	9.8e-07	Ricinus communis mitochondrion, complete genome	--	--	--	--	--	--	--	--	--	--	--	--	--	--	--	--	--	--
comp50880_c0	24.0204	1.84798	3.7002	2.53e-05	0.0043188	298	--	--	--	--	--	--	--	--	--	--	--	--	--	--	--	--	--	--	--	--	--	--	--	--	--	--	--	--
comp88804_c0	131.449	30.7953	2.0937	2.54e-05	0.0043289	2895	297744033	CBI37003.3	3143	0	unnamed protein product [Vitis vinifera]	225437676	XM_002272539.1	948	0	PREDICTED: Vitis vinifera probable boron transporter 2-like (LOC100247044), mRNA	--	--	--	--	Q9M1P7	2912	0	Probable boron transporter 2 OS=Arabidopsis thaliana GN=BOR2 PE=2 SV=1	PF08804//PF01694//PF02431//PF01091//PF00955	gp32 DNA binding protein like//Rhomboid family//Chalcone-flavanone isomerase//PTN/MK heparin-binding protein family, C-terminal domain//HCO3- transporter family	GO:0006821//GO:0006820//GO:0015701//GO:0007165//GO:0040007//GO:0008283	chloride transport//anion transport//bicarbonate transport//signal transduction//growth//cell proliferation	GO:0008083//GO:0004252//GO:0016872//GO:0005452//GO:0003697	growth factor activity//serine-type endopeptidase activity//intramolecular lyase activity//inorganic anion exchanger activity//single-stranded DNA binding	GO:0016021	integral to membrane	KOG1172	Na+-independent Cl/HCO3 exchanger AE1 and related transporters (SLC4 family)
comp53325_c0	1.06669	35.052	-5.0383	2.56e-05	0.0043566	330	--	--	--	--	--	--	--	--	--	--	--	--	--	--	--	--	--	--	--	--	--	--	--	--	--	--	--	--
comp89097_c0	115.089	287.938	-1.323	2.57e-05	0.004368	1480	--	--	--	--	--	--	--	--	--	--	--	--	--	--	--	--	--	--	--	--	--	--	--	--	--	--	--	--
comp90875_c0	31.3273	102.149	-1.7052	2.62e-05	0.0044476	1746	--	--	--	--	--	--	--	--	--	--	--	--	--	--	--	--	--	--	--	--	--	--	--	--	--	--	--	--
comp87375_c0	61.8612	14.7317	2.0701	2.65e-05	0.0044893	1138	--	--	--	--	--	--	--	--	--	--	--	--	--	--	--	--	--	--	--	--	--	--	--	--	--	--	--	--
comp134328_c0	30.5005	3.69597	3.0448	2.68e-05	0.0045393	400	--	--	--	--	--	--	--	--	--	--	--	--	--	--	--	--	--	--	PF04494	WD40 associated region in TFIID subunit	GO:0006355	regulation of transcription, DNA-dependent	--	--	GO:0005634	nucleus	--	--
comp87486_c0	61.0345	169.515	-1.4737	2.82e-05	0.0047547	1693	225459718	XP_002284727.1	196	2.9e-14	PREDICTED: uncharacterized protein LOC100252353 [Vitis vinifera]	449517750	XM_004165860.1	93	6.75e-39	PREDICTED: Cucumis sativus uncharacterized LOC101229994 (LOC101229994), mRNA	--	--	--	--	--	--	--	--	--	--	--	--	--	--	--	--	--	--
comp38033_c0	27.1805	2.74588	3.3072	2.82e-05	0.0047549	319	--	--	--	--	--	--	--	--	--	--	--	--	--	--	--	--	--	--	--	--	--	--	--	--	--	--	--	--
comp32311_c0	79.2147	22.0938	1.8421	2.83e-05	0.0047623	666	--	--	--	--	--	--	--	--	--	--	--	--	--	--	--	--	--	--	--	--	--	--	--	--	--	--	--	--
comp175111_c0	17.7403	0.46386	5.2572	2.84e-05	0.0047646	835	--	--	--	--	--	--	--	--	--	--	--	--	--	--	--	--	--	--	--	--	--	--	--	--	--	--	--	--
comp78546_c0	430.262	98.5876	2.1257	2.84e-05	0.0047646	1526	345104746	AEN71143.1	205	3.71e-15	WRKY3 transcription factor [Vitis pseudoreticulata]	357437104	XM_003588780.1	105	1.29e-45	Medicago truncatula WRKY transcription factor (MTR_1g013760) mRNA, complete cds	--	--	--	--	Q9SAH7	161	9.93e-11	Probable WRKY transcription factor 40 OS=Arabidopsis thaliana GN=WRKY40 PE=1 SV=1	PF00804	Syntaxin	--	--	--	--	GO:0016020	membrane	--	--
comp81209_c0	339.046	139.02	1.2862	2.94e-05	0.0049158	1523	255549307	XP_002515707.1	455	3.15e-48	transcription regulator, putative [Ricinus communis]	--	--	--	--	--	--	--	--	--	Q9SB42	268	2.73e-24	Mediator-associated protein 1 OS=Arabidopsis thaliana GN=At4g25210 PE=1 SV=1	--	--	--	--	--	--	--	--	--	--
comp91600_c0	17.5803	68.5485	-1.9632	2.98e-05	0.0049783	655	147859212	CAN81839.1	238	2.63e-72	hypothetical protein VITISV_033739 [Vitis vinifera]	147767025	AM451450.2	122	1.92e-55	Vitis vinifera contig VV78X097899.6, whole genome shotgun sequence	--	--	--	--	P10978	129	4.11e-31	Retrovirus-related Pol polyprotein from transposon TNT 1-94 OS=Nicotiana tabacum PE=2 SV=1	PF08541//PF15200	3-Oxoacyl-[acyl-carrier-protein (ACP)] synthase III C terminal//Keratinocyte differentiation-associated	GO:0008610//GO:0015074	lipid biosynthetic process//DNA integration	GO:0016747//GO:0008270//GO:0003676	transferase activity, transferring acyl groups other than amino-acyl groups//zinc ion binding//nucleic acid binding	GO:0005576	extracellular region	--	--
comp74798_c0	1982.45	897.239	1.1437	3.01e-05	0.0050238	301	3158372	AAC39466.1	172	4.95e-14	polyubiquitin [Arabidopsis thaliana]	194866180	XM_001971760.1	133	6.36e-62	Drosophila erecta GG14240 (Dere\GG14240), mRNA	K08770	UBC	ubiquitin C	http://www.genome.jp/dbget-bin/www_bget?ko:K08770	P0CH33	414	4.43e-50	Polyubiquitin 11 OS=Arabidopsis thaliana GN=UBQ11 PE=1 SV=1	PF00240//PF04452	Ubiquitin family//RNA methyltransferase	GO:0006364	rRNA processing	GO:0008168//GO:0005515	methyltransferase activity//protein binding	--	--	KOG0001	Ubiquitin and ubiquitin-like proteins
comp85607_c0	2047.08	7332.92	-1.8408	3.02e-05	0.0050264	2215	225458725	XP_002285015.1	841	4.63e-103	PREDICTED: transcription factor MYB44-like [Vitis vinifera]	340396209	HQ841074.1	144	3.96e-67	Citrus sinensis putative R2R3-MYB transcription factor mRNA, complete cds	K09422	MYBP	myb proto-oncogene protein, plant	http://www.genome.jp/dbget-bin/www_bget?ko:K09422	Q9FDW1	580	2.24e-66	Transcription factor MYB44 OS=Arabidopsis thaliana GN=MYB44 PE=2 SV=1	PF00249//PF10461	Myb-like DNA-binding domain//Peptidase S68	GO:0009725//GO:0006915//GO:1901700//GO:0006974	response to hormone stimulus//apoptotic process//response to oxygen-containing compound//response to DNA damage stimulus	GO:0003682//GO:0005488	chromatin binding//binding	GO:0000785	chromatin	KOG0048	Transcription factor, Myb superfamily
comp92028_c2	1414.36	3166.71	-1.1628	3.06e-05	0.0050876	2799	359492366	XP_002284607.2	1451	0	PREDICTED: NAD kinase 2, chloroplastic-like [Vitis vinifera]	123679920	AM473491.1	442	0	Vitis vinifera, whole genome shotgun sequence, contig VV78X098240.6, clone ENTAV 115	--	--	--	--	Q9C5W3	1267	2.91e-156	NAD kinase 2, chloroplastic OS=Arabidopsis thaliana GN=NADK2 PE=1 SV=1	PF15138//PF04273//PF00782	Syncollin//Putative phosphatase (DUF442)//Dual specificity phosphatase, catalytic domain	GO:0006887//GO:0006470//GO:0046496	exocytosis//protein dephosphorylation//nicotinamide nucleotide metabolic process	GO:0008138//GO:0016787	protein tyrosine/serine/threonine phosphatase activity//hydrolase activity	GO:0030667	secretory granule membrane	--	--
comp91714_c0	95.9617	244.649	-1.3502	3.1e-05	0.0051453	2296	225451275	XP_002277583.1	601	1.97e-67	PREDICTED: pollen-specific protein SF21 [Vitis vinifera]	225451274	XM_002277547.1	379	0	PREDICTED: Vitis vinifera pollen-specific protein SF21-like (LOC100262295), mRNA	--	--	--	--	O23969	391	7.86e-40	Pollen-specific protein SF21 OS=Helianthus annuus GN=SF21 PE=2 SV=1	PF07859//PF03320	alpha/beta hydrolase fold//Bacterial fructose-1,6-bisphosphatase, glpX-encoded	GO:0006000//GO:0015976//GO:0006098//GO:0006096//GO:0006071//GO:0006094//GO:0006013//GO:0008152	fructose metabolic process//carbon utilization//pentose-phosphate shunt//glycolysis//glycerol metabolic process//gluconeogenesis//mannose metabolic process//metabolic process	GO:0016787//GO:0042132	hydrolase activity//fructose 1,6-bisphosphate 1-phosphatase activity	--	--	--	--
comp93647_c0	491.269	1099.29	-1.162	3.1e-05	0.0051453	3217	359495085	XP_003634909.1	217	0	PREDICTED: putative disease resistance protein At3g14460-like [Vitis vinifera]	379067773	JN972554.1	254	4.1e-128	Rhododendron formosanum isolate for_888 nucleotide-binding site leucine-rich repeat protein gene, partial cds	--	--	--	--	Q9LRR5	510	4.35e-51	Putative disease resistance protein At3g14460 OS=Arabidopsis thaliana GN=At3g14460 PE=2 SV=1	PF00560//PF00931	Leucine Rich Repeat//NB-ARC domain	--	--	GO:0005515//GO:0043531	protein binding//ADP binding	--	--	KOG0619	FOG: Leucine rich repeat
comp66677_c0	375.614	852.828	-1.183	3.19e-05	0.0052768	2143	255538200	XP_002510165.1	2016	0	skip-2, putative [Ricinus communis]	359492011	XM_002284962.2	526	0	PREDICTED: Vitis vinifera F-box protein At1g47056-like (LOC100259063), mRNA	--	--	--	--	Q9C626	1607	0	F-box protein At1g47056 OS=Arabidopsis thaliana GN=At1g47056 PE=2 SV=1	PF00560//PF00646	Leucine Rich Repeat//F-box domain	--	--	GO:0005515	protein binding	--	--	KOG1947	Leucine rich repeat proteins, some proteins contain F-box
comp90067_c0	80.7948	23.0141	1.8117	3.23e-05	0.0053387	1529	225451024	XP_002284899.1	695	1.5e-82	PREDICTED: E3 ubiquitin-protein ligase ATL6 isoform 1 [Vitis vinifera]	--	--	--	--	--	--	--	--	--	Q8LGA5	555	7.26e-64	E3 ubiquitin-protein ligase ATL31 OS=Arabidopsis thaliana GN=ATL31 PE=1 SV=2	PF13639//PF12861//PF03869//PF12906//PF00628//PF00097//PF14634//PF12678	Ring finger domain//Anaphase-promoting complex subunit 11 RING-H2 finger//Arc-like DNA binding domain//RING-variant domain//PHD-finger//Zinc finger, C3HC4 type (RING finger)//zinc-RING finger domain//RING-H2 zinc finger	GO:0016567	protein ubiquitination	GO:0005515//GO:0003677//GO:0046872//GO:0008270//GO:0004842	protein binding//DNA binding//metal ion binding//zinc ion binding//ubiquitin-protein ligase activity	GO:0005680	anaphase-promoting complex	KOG0800	FOG: Predicted E3 ubiquitin ligase
comp51662_c0	38.3607	6.46421	2.5691	3.27e-05	0.0053895	296	--	--	--	--	--	--	--	--	--	--	--	--	--	--	--	--	--	--	--	--	--	--	--	--	--	--	--	--
comp90454_c2	59.1411	14.2455	2.0537	3.29e-05	0.00541	518	--	--	--	--	--	--	--	--	--	--	--	--	--	--	--	--	--	--	--	--	--	--	--	--	--	--	--	--
comp99932_c0	106.902	34.6031	1.6273	3.32e-05	0.0054493	533	225461271	XP_002284268.1	445	8.84e-54	PREDICTED: calcium-binding protein PBP1 [Vitis vinifera]	224117301	XM_002317498.1	101	7.26e-44	Populus trichocarpa predicted protein, mRNA	--	--	--	--	Q9LSQ6	302	2.7e-33	Calcium-binding protein PBP1 OS=Arabidopsis thaliana GN=PBP1 PE=1 SV=1	PF00036//PF13202	EF hand//EF hand	--	--	GO:0005509	calcium ion binding	--	--	KOG0028	Ca2+-binding protein (centrin/caltractin), EF-Hand superfamily protein
comp85076_c0	17.5003	68.1145	-1.9606	3.34e-05	0.0054882	310	255584168	XP_002532823.1	212	4.46e-19	glutathione s-transferase, putative [Ricinus communis]	--	--	--	--	--	--	--	--	--	Q9C8M3	194	1.03e-17	Glutathione S-transferase U28 OS=Arabidopsis thaliana GN=GSTU28 PE=3 SV=1	--	--	GO:0006090//GO:0005975	pyruvate metabolic process//carbohydrate metabolic process	GO:0016740//GO:0004462	transferase activity//lactoylglutathione lyase activity	--	--	--	--
comp91493_c0	278.758	112.421	1.3101	3.39e-05	0.0055529	1498	297740074	CBI30256.3	1503	0	unnamed protein product [Vitis vinifera]	--	--	--	--	--	--	--	--	--	Q9SD53	769	4.22e-94	UPF0481 protein At3g47200 OS=Arabidopsis thaliana GN=At3g47200 PE=1 SV=1	--	--	--	--	--	--	--	--	--	--
comp47107_c0	23.3871	1.84053	3.6675	3.4e-05	0.0055602	391	--	--	--	--	--	--	--	--	--	--	--	--	--	--	--	--	--	--	--	--	--	--	--	--	--	--	--	--
comp67058_c1	1392.27	631.286	1.1411	3.41e-05	0.0055628	2047	359483949	XP_002263658.2	1689	0	PREDICTED: ferredoxin--NADP reductase, root isozyme, chloroplastic-like [Vitis vinifera]	359483948	XM_002263622.2	560	0	PREDICTED: Vitis vinifera ferredoxin--NADP reductase, root isozyme, chloroplastic-like (LOC100242418), mRNA	K02641	petH	ferredoxin--NADP+ reductase	http://www.genome.jp/dbget-bin/www_bget?ko:K02641	Q41014	1655	0	Ferredoxin--NADP reductase, root isozyme, chloroplastic OS=Pisum sativum PE=2 SV=2	PF00667//PF00175	FAD binding domain//Oxidoreductase NAD-binding domain	GO:0006118//GO:0055114	electron transport//oxidation-reduction process	GO:0016491//GO:0050660//GO:0004324//GO:0050661	oxidoreductase activity//flavin adenine dinucleotide binding//ferredoxin-NADP+ reductase activity//NADP binding	GO:0042651	thylakoid membrane	KOG1158	NADP/FAD dependent oxidoreductase
comp21117_c0	234.164	91.6893	1.3527	3.44e-05	0.005611	701	--	--	--	--	--	--	--	--	--	--	--	--	--	--	--	--	--	--	PF01721	Class II bacteriocin	GO:0042742	defense response to bacterium	--	--	GO:0005576	extracellular region	--	--
comp92198_c0	769.055	311.206	1.3052	3.46e-05	0.0056242	2744	224099309	XP_002334494.1	2336	0	predicted protein [Populus trichocarpa]	109676361	DQ536170.1	360	0	Populus trichocarpa clone 19095523 CCHC-type integrase mRNA, complete cds	--	--	--	--	Q39202	1669	0	G-type lectin S-receptor-like serine/threonine-protein kinase RLK1 OS=Arabidopsis thaliana GN=RLK1 PE=2 SV=2	PF00954//PF00069//PF07714//PF05445	S-locus glycoprotein family//Protein kinase domain//Protein tyrosine kinase//Poxvirus serine/threonine protein kinase	GO:0048544//GO:0007165//GO:0044238//GO:0006468//GO:0044260	recognition of pollen//signal transduction//primary metabolic process//protein phosphorylation//cellular macromolecule metabolic process	GO:0000166//GO:0005524//GO:0004672	nucleotide binding//ATP binding//protein kinase activity	--	--	--	--
comp78818_c2	61.3012	211.406	-1.786	3.46e-05	0.0056259	570	359476165	XP_002283141.2	459	1.8e-49	PREDICTED: LRR receptor-like serine/threonine-protein kinase GSO1-like [Vitis vinifera]	--	--	--	--	--	--	--	--	--	Q9LRT1	156	7.41e-11	Probably inactive leucine-rich repeat receptor-like protein kinase At3g28040 OS=Arabidopsis thaliana GN=At3g28040 PE=2 SV=1	PF00560	Leucine Rich Repeat	--	--	GO:0005515	protein binding	--	--	KOG0619	FOG: Leucine rich repeat
comp79923_c2	34.3339	5.05773	2.7631	3.48e-05	0.0056388	256	--	--	--	--	--	--	--	--	--	--	--	--	--	--	--	--	--	--	--	--	--	--	--	--	--	--	--	--
comp77594_c0	25.1271	2.30439	3.4468	3.55e-05	0.0057551	548	225436892	XP_002273759.1	337	1.27e-34	PREDICTED: uncharacterized protein LOC100252855 [Vitis vinifera]	393716232	AB623976.1	489	0	Camellia sinensis DNA, SSR marker, MSE0327	--	--	--	--	--	--	--	--	--	--	--	--	--	--	--	--	--	--
comp89239_c0	63.0479	16.1158	1.968	3.61e-05	0.0058307	1058	--	--	--	--	--	--	--	--	--	--	--	--	--	--	--	--	--	--	--	--	--	--	--	--	--	--	--	--
comp78607_c0	91.0551	28.0792	1.6972	3.75e-05	0.0060503	903	225426934	XP_002265485.1	453	1.25e-52	PREDICTED: uncharacterized protein LOC100255700 [Vitis vinifera]	255537018	XM_002509530.1	58	1.01e-19	Ricinus communis Auxin-induced protein X10A, putative, mRNA	K14488	SAUR	SAUR family protein	http://www.genome.jp/dbget-bin/www_bget?ko:K14488	P33080	186	4.45e-16	Auxin-induced protein X10A OS=Glycine max PE=2 SV=1	--	--	--	--	--	--	--	--	--	--
comp87712_c3	247.178	99.0141	1.3198	3.77e-05	0.0060726	813	148279681	ABQ53935.1	821	1.89e-105	geranylgeranyl pyrophosphate synthase [Nicotiana attenuata]	356538044	XM_003537467.1	152	5.05e-72	PREDICTED: Glycine max geranylgeranyl pyrophosphate synthase, chloroplastic-like (LOC100778289), mRNA	K13789	GGPS	geranylgeranyl diphosphate synthase, type II	http://www.genome.jp/dbget-bin/www_bget?ko:K13789	Q94ID7	772	2.78e-99	Geranylgeranyl pyrophosphate synthase, chloroplastic OS=Hevea brasiliensis GN=GGPS PE=1 SV=1	PF00348	Polyprenyl synthetase	GO:0008299	isoprenoid biosynthetic process	GO:0016740	transferase activity	--	--	KOG0776	Geranylgeranyl pyrophosphate synthase/Polyprenyl synthetase
comp18492_c1	69.9279	18.8617	1.8904	3.87e-05	0.0062137	1126	225464021	XP_002265863.1	816	1.39e-103	PREDICTED: flavonol sulfotransferase-like [Vitis vinifera]	--	--	--	--	--	--	--	--	--	Q8L5A7	740	5.71e-93	Cytosolic sulfotransferase 15 OS=Arabidopsis thaliana GN=SOT15 PE=1 SV=1	PF00685//PF08447	Sulfotransferase domain//PAS fold	--	--	GO:0005515//GO:0008146	protein binding//sulfotransferase activity	--	--	KOG1584	Sulfotransferase
comp84783_c0	113.902	37.7532	1.5931	3.86e-05	0.0062137	2050	--	--	--	--	--	--	--	--	--	--	--	--	--	--	--	--	--	--	--	--	--	--	--	--	--	--	--	--
comp50366_c0	32.3939	4.60878	2.8133	3.87e-05	0.0062139	746	224066247	XP_002302045.1	513	6.78e-61	predicted protein [Populus trichocarpa]	359480269	XM_002278747.2	111	2.86e-49	PREDICTED: Vitis vinifera R2R3 Myb14 transcription factor (MYB14), mRNA	K09422	MYBP	myb proto-oncogene protein, plant	http://www.genome.jp/dbget-bin/www_bget?ko:K09422	Q7XBH4	337	3.33e-36	Myb-related protein Myb4 OS=Oryza sativa subsp. japonica GN=MYB4 PE=2 SV=2	PF05923//PF01552//PF00249	APC cysteine-rich region//Picornavirus 2B protein//Myb-like DNA-binding domain	GO:0018144//GO:0006508//GO:0006144//GO:0016055	RNA-protein covalent cross-linking//proteolysis//purine nucleobase metabolic process//Wnt receptor signaling pathway	GO:0005198//GO:0016740//GO:0016779//GO:0003682//GO:0008233//GO:0008234//GO:0016787//GO:0003968//GO:0000166	structural molecule activity//transferase activity//nucleotidyltransferase activity//chromatin binding//peptidase activity//cysteine-type peptidase activity//hydrolase activity//RNA-directed RNA polymerase activity//nucleotide binding	GO:0019012//GO:0000785//GO:0031379	virion//chromatin//RNA-directed RNA polymerase complex	KOG0048	Transcription factor, Myb superfamily
comp56048_c0	571.291	170.368	1.7456	3.89e-05	0.006236	1249	3913439	Q96471.1	1214	1.16e-162	RecName: Full=S-adenosylmethionine decarboxylase proenzyme; Short=AdoMetDC; Short=SAMDC; Contains: RecName: Full=S-adenosylmethionine decarboxylase alpha chain; Contains: RecName: Full=S-adenosylmethionine decarboxylase beta chain; Flags: Precursor	224077543	XM_002305259.1	234	2.05e-117	Populus trichocarpa predicted protein, mRNA	--	--	--	--	Q96471	1214	7.85e-164	S-adenosylmethionine decarboxylase proenzyme OS=Ipomoea nil GN=SAMDC PE=3 SV=1	PF01536	Adenosylmethionine decarboxylase	GO:0006557//GO:0006597//GO:0008295//GO:0006560//GO:0006525	S-adenosylmethioninamine biosynthetic process//spermine biosynthetic process//spermidine biosynthetic process//proline metabolic process//arginine metabolic process	GO:0004014	adenosylmethionine decarboxylase activity	--	--	KOG0788	S-adenosylmethionine decarboxylase
comp75133_c0	74.8548	6.42694	3.5419	3.93e-05	0.0062771	630	--	--	--	--	--	--	--	--	--	--	--	--	--	--	--	--	--	--	--	--	--	--	--	--	--	--	--	--
comp90647_c1	3528.92	1634.8	1.1101	3.93e-05	0.0062771	4285	359479415	XP_002270787.2	1944	0	PREDICTED: uncharacterized protein LOC100255054 [Vitis vinifera]	359479414	XM_002270751.2	571	0	PREDICTED: Vitis vinifera uncharacterized LOC100255054 (LOC100255054), mRNA	K15634	gpmB	probable phosphoglycerate mutase	http://www.genome.jp/dbget-bin/www_bget?ko:K15634	Q949P1	602	1.14e-65	Abscisic acid 8&apos;-hydroxylase 1 OS=Arabidopsis thaliana GN=CYP707A1 PE=2 SV=1	PF00067	Cytochrome P450	GO:0055114	oxidation-reduction process	GO:0005506//GO:0020037//GO:0016705	iron ion binding//heme binding//oxidoreductase activity, acting on paired donors, with incorporation or reduction of molecular oxygen	--	--	KOG0157	Cytochrome P450 CYP4/CYP19/CYP26 subfamilies
comp79162_c1	40.2541	7.35466	2.4524	3.96e-05	0.0063087	344	--	--	--	--	--	--	--	--	--	--	--	--	--	--	--	--	--	--	PF00895	ATP synthase protein 8	GO:0015986//GO:0015992	ATP synthesis coupled proton transport//proton transport	GO:0015078	hydrogen ion transmembrane transporter activity	GO:0000276	mitochondrial proton-transporting ATP synthase complex, coupling factor F(o)	--	--
comp72640_c0	165.397	34.5733	2.2582	4e-05	0.0063498	3250	118488325	ABK95981.1	935	8.5e-115	unknown [Populus trichocarpa]	224088843	XM_002308529.1	253	1.49e-127	Populus trichocarpa predicted protein, mRNA	--	--	--	--	F4ITL6	803	6.63e-97	Protein REVERSION-TO-ETHYLENE SENSITIVITY1 OS=Arabidopsis thaliana GN=RTE1 PE=1 SV=1	--	--	GO:0010105	negative regulation of ethylene mediated signaling pathway	--	--	GO:0005783//GO:0005794	endoplasmic reticulum//Golgi apparatus	--	--
comp79328_c0	74.2347	20.7022	1.8423	3.99e-05	0.0063498	860	--	--	--	--	--	--	--	--	--	--	--	--	--	--	--	--	--	--	PF03540	Transcription initiation factor TFIID 23-30kDa subunit	GO:0006352	DNA-dependent transcription, initiation	--	--	GO:0005634	nucleus	--	--
comp57931_c0	397.22	167.585	1.245	4.01e-05	0.006363	666	225432360	XP_002275384.1	340	1.54e-37	PREDICTED: monothiol glutaredoxin-S2 [Vitis vinifera]	--	--	--	--	--	--	--	--	--	Q8L8Z8	318	2.2e-35	Monothiol glutaredoxin-S2 OS=Arabidopsis thaliana GN=GRXS2 PE=2 SV=1	PF13417//PF00462	Glutathione S-transferase, N-terminal domain//Glutaredoxin	GO:0006118//GO:0045454	electron transport//cell redox homeostasis	GO:0005515//GO:0009055//GO:0015035	protein binding//electron carrier activity//protein disulfide oxidoreductase activity	--	--	KOG1752	Glutaredoxin and related proteins
comp78310_c0	43.8875	8.73133	2.3295	4.04e-05	0.0063917	741	224146675	XP_002326094.1	586	6.24e-68	predicted protein [Populus trichocarpa]	--	--	--	--	--	--	--	--	--	Q8RWU5	442	1.04e-48	F-box/LRR-repeat protein 3 OS=Arabidopsis thaliana GN=FBL3 PE=2 SV=1	PF00560	Leucine Rich Repeat	--	--	GO:0005515	protein binding	--	--	KOG1947	Leucine rich repeat proteins, some proteins contain F-box
comp57216_c0	554.737	1526.49	-1.4603	4.16e-05	0.00658	2441	359473103	XP_002282444.2	2515	0	PREDICTED: BTB/POZ domain-containing protein At1g67900-like [Vitis vinifera]	359473102	XM_002282408.2	681	0	PREDICTED: Vitis vinifera BTB/POZ domain-containing protein At1g67900-like (LOC100267978), mRNA	--	--	--	--	Q9C9V6	2113	0	BTB/POZ domain-containing protein At1g67900 OS=Arabidopsis thaliana GN=At1g67900 PE=1 SV=1	--	--	GO:0009416//GO:0007165	response to light stimulus//signal transduction	GO:0004871	signal transducer activity	GO:0005886	plasma membrane	--	--
comp84280_c0	15.8003	69.8283	-2.1439	4.21e-05	0.0066402	1539	--	--	--	--	--	--	--	--	--	--	--	--	--	--	--	--	--	--	--	--	--	--	--	--	--	--	--	--
comp90462_c2	429.421	184.576	1.2182	4.26e-05	0.0067149	2562	255574782	XP_002528298.1	1004	1.82e-126	tryptophan biosynthesis protein, putative [Ricinus communis]	255574781	XM_002528252.1	253	1.17e-127	Ricinus communis tryptophan biosynthesis protein, putative, mRNA	K01817	trpF	phosphoribosylanthranilate isomerase	http://www.genome.jp/dbget-bin/www_bget?ko:K01817	Q42440	821	9.99e-101	N-(5&apos;-phosphoribosyl)anthranilate isomerase 1, chloroplastic OS=Arabidopsis thaliana GN=PAI1 PE=1 SV=1	PF00487//PF00697	Fatty acid desaturase//N-(5'phosphoribosyl)anthranilate (PRA) isomerase	GO:0006629//GO:0006571//GO:0000162//GO:0006568//GO:0009094	lipid metabolic process//tyrosine biosynthetic process//tryptophan biosynthetic process//tryptophan metabolic process//L-phenylalanine biosynthetic process	GO:0004640	phosphoribosylanthranilate isomerase activity	--	--	KOG4202	Phosphoribosylanthranilate isomerase
comp56048_c1	156.59	46.0654	1.7652	4.28e-05	0.0067252	448	33340508	AAQ14849.1	237	2.9e-23	S-adenosylmethionine decarboxylase [Nicotiana tabacum]	--	--	--	--	--	--	--	--	--	O80402	238	6.54e-23	S-adenosylmethionine decarboxylase proenzyme OS=Nicotiana sylvestris GN=SAMDC1 PE=2 SV=1	PF01536	Adenosylmethionine decarboxylase	GO:0006597//GO:0006525//GO:0008295//GO:0006560	spermine biosynthetic process//arginine metabolic process//spermidine biosynthetic process//proline metabolic process	GO:0004014	adenosylmethionine decarboxylase activity	--	--	--	--
comp82898_c0	362.3	813.19	-1.1664	4.28e-05	0.0067252	1446	147789556	CAN60849.1	435	3.76e-47	hypothetical protein VITISV_023571 [Vitis vinifera]	--	--	--	--	--	--	--	--	--	--	--	--	--	PF06743//PF07415	FAST kinase-like protein, subdomain 1//Gammaherpesvirus latent membrane protein (LMP2) protein	GO:0019042	viral latency	GO:0004672	protein kinase activity	GO:0033644	host cell membrane	--	--
comp67388_c0	861.155	2053.96	-1.2541	4.35e-05	0.0068292	2894	225424089	XP_002283405.1	1448	0	PREDICTED: uncharacterized protein LOC100250808 [Vitis vinifera]	356575591	XM_003555875.1	129	1.13e-58	PREDICTED: Glycine max uncharacterized protein LOC100784396 (LOC100784396), mRNA	--	--	--	--	--	--	--	--	PF01425//PF06450//PF00564	Amidase//Bacterial Na+/H+ antiporter B (NhaB)//PB1 domain	GO:0015992//GO:0006885//GO:0006814	proton transport//regulation of pH//sodium ion transport	GO:0005515//GO:0016884//GO:0015385	protein binding//carbon-nitrogen ligase activity, with glutamine as amido-N-donor//sodium:hydrogen antiporter activity	GO:0016021	integral to membrane	--	--
comp219042_c0	19.1604	0.927719	4.3683	4.37e-05	0.0068372	447	--	--	--	--	--	--	--	--	--	--	--	--	--	--	--	--	--	--	--	--	--	--	--	--	--	--	--	--
comp116481_c0	87.3817	26.7548	1.7075	4.39e-05	0.0068702	1182	--	--	--	--	--	--	--	--	--	--	--	--	--	--	--	--	--	--	PF11575	FhuF 2Fe-2S C-terminal domain	--	--	GO:0051537	2 iron, 2 sulfur cluster binding	--	--	--	--
comp61874_c0	284.799	116.724	1.2868	4.4e-05	0.0068733	511	225435321	XP_002285165.1	319	2.24e-34	PREDICTED: uncharacterized protein LOC100253658 [Vitis vinifera]	349716304	FQ397286.1	47	7.25e-14	Vitis vinifera clone SS0AEB7YE13	--	--	--	--	--	--	--	--	--	--	--	--	--	--	--	--	--	--
comp65793_c0	132.776	46.9782	1.4989	4.42e-05	0.0068751	837	226713185	A7Q6G6.1	415	1.11e-46	RecName: Full=CASP-like protein VIT_11s0052g01140	--	--	--	--	--	--	--	--	--	A7Q6G6	415	7.51e-48	CASP-like protein VIT_11s0052g01140 OS=Vitis vinifera GN=VIT_11s0052g01140 PE=2 SV=1	--	--	--	--	--	--	GO:0016020	membrane	--	--
comp87948_c0	100.895	252.108	-1.3212	4.41e-05	0.0068751	1960	--	--	--	--	--	--	--	--	--	--	--	--	--	--	--	--	--	--	--	--	--	--	--	--	--	--	--	--
comp80969_c0	46.1409	9.65159	2.2572	4.46e-05	0.0069286	619	--	--	--	--	--	--	--	--	--	--	--	--	--	--	--	--	--	--	--	--	--	--	--	--	--	--	--	--
comp86071_c0	15.8803	63.1015	-1.9904	4.47e-05	0.0069316	1209	--	--	--	--	--	--	--	--	--	--	--	--	--	--	--	--	--	--	--	--	--	--	--	--	--	--	--	--
comp72882_c0	33.3006	5.04282	2.7232	4.5e-05	0.0069752	1143	--	--	--	--	--	--	--	--	--	--	--	--	--	--	--	--	--	--	--	--	--	--	--	--	--	--	--	--
comp74286_c0	80.2814	23.4481	1.7756	4.59e-05	0.0071054	2131	--	--	--	--	--	--	--	--	--	--	--	--	--	--	--	--	--	--	--	--	--	--	--	--	--	--	--	--
comp83474_c0	284.372	39.5639	2.8455	4.72e-05	0.0072914	667	--	--	--	--	--	--	--	--	--	--	--	--	--	--	--	--	--	--	PF15281//PF03598	Consortin C-terminus//CO dehydrogenase/acetyl-CoA synthase complex beta subunit	GO:0015947//GO:0006084//GO:0042998	methane metabolic process//acetyl-CoA metabolic process//positive regulation of Golgi to plasma membrane protein transport	GO:0071253//GO:0018492	connexin binding//carbon-monoxide dehydrogenase (acceptor) activity	GO:0005802	trans-Golgi network	--	--
comp82686_c0	183.437	425.065	-1.2124	4.75e-05	0.0073292	1896	225442495	XP_002278380.1	272	1.72e-24	PREDICTED: uncharacterized protein LOC100254824 [Vitis vinifera]	--	--	--	--	--	--	--	--	--	--	--	--	--	--	--	--	--	--	--	--	--	--	--
comp87213_c1	24.3738	2.30439	3.4029	4.78e-05	0.0073556	401	224146317	XP_002325962.1	141	3.17e-08	predicted protein [Populus trichocarpa]	--	--	--	--	--	--	--	--	--	Q9FIJ6	113	5.58e-06	Serine/threonine-protein kinase-like protein CCR4 OS=Arabidopsis thaliana GN=CCR4 PE=1 SV=1	--	--	--	--	GO:0016772	transferase activity, transferring phosphorus-containing groups	--	--	--	--
comp150011_c0	43.4542	8.75369	2.3115	4.81e-05	0.0073949	836	--	--	--	--	--	--	--	--	--	--	--	--	--	--	--	--	--	--	--	--	--	--	--	--	--	--	--	--
comp80399_c1	197.57	76.816	1.3629	4.87e-05	0.0074825	1261	255583381	XP_002532451.1	1211	1.27e-160	UDP-glucosyltransferase, putative [Ricinus communis]	242199343	GQ221688.1	100	6.41e-43	Citrus sinensis UDP-glucosyltransferase family 1 protein (UGT3) gene, complete cds	K13691	SGT1	pathogen-inducible salicylic acid glucosyltransferase	http://www.genome.jp/dbget-bin/www_bget?ko:K13691	O22822	929	2.03e-119	UDP-glycosyltransferase 74F2 OS=Arabidopsis thaliana GN=UGT74F2 PE=1 SV=1	PF04101//PF00201//PF03033	Glycosyltransferase family 28 C-terminal domain//UDP-glucoronosyl and UDP-glucosyl transferase//Glycosyltransferase family 28 N-terminal domain	GO:0008152//GO:0030259//GO:0005975	metabolic process//lipid glycosylation//carbohydrate metabolic process	GO:0016758//GO:0030246	transferase activity, transferring hexosyl groups//carbohydrate binding	--	--	KOG1192	UDP-glucuronosyl and UDP-glucosyl transferase
comp64387_c0	304.679	126.533	1.2678	4.91e-05	0.0075146	2765	225445704	XP_002269428.1	2149	0	PREDICTED: probable E3 ubiquitin-protein ligase XBOS32 [Vitis vinifera]	359484831	XM_002269392.2	664	0	PREDICTED: Vitis vinifera probable E3 ubiquitin-protein ligase XBOS32-like (LOC100263815), mRNA	--	--	--	--	Q6KAE5	1669	0	Probable E3 ubiquitin-protein ligase XBOS32 OS=Oryza sativa subsp. japonica GN=XBOS32 PE=2 SV=2	PF00097//PF12678//PF13639//PF13606//PF00023	Zinc finger, C3HC4 type (RING finger)//RING-H2 zinc finger//Ring finger domain//Ankyrin repeat//Ankyrin repeat	--	--	GO:0005515//GO:0046872//GO:0008270	protein binding//metal ion binding//zinc ion binding	--	--	KOG0504	FOG: Ankyrin repeat
comp68402_c0	34.7673	5.5365	2.6507	4.91e-05	0.0075146	1359	388521063	AFK48593.1	71	3.42e-07	unknown [Lotus japonicus]	--	--	--	--	--	--	--	--	--	--	--	--	--	PF00498	FHA domain	--	--	GO:0005515	protein binding	--	--	--	--
comp90619_c1	175.79	59.2489	1.569	4.93e-05	0.0075295	1976	225424775	XP_002266929.1	1403	0	PREDICTED: uncharacterized protein LOC100241586 [Vitis vinifera]	--	--	--	--	--	--	--	--	--	--	--	--	--	--	--	--	--	--	--	--	--	--	--
comp14727_c0	32.7873	4.6386	2.8214	4.98e-05	0.0075877	345	--	--	--	--	--	--	--	--	--	--	--	--	--	--	--	--	--	--	--	--	--	--	--	--	--	--	--	--
comp54514_c0	77.7015	16.0562	2.2748	4.98e-05	0.0075877	943	--	--	--	--	--	--	--	--	--	--	--	--	--	--	--	--	--	--	--	--	--	--	--	--	--	--	--	--
comp77465_c0	1545.64	558.647	1.4682	5.07e-05	0.0077112	2444	359491749	XP_002270558.2	2276	0	PREDICTED: probable peptide/nitrate transporter At5g62680-like [Vitis vinifera]	351721223	NM_001251041.1	196	5.42e-96	Glycine max nitrate transporter NRT1-2 (NRT1-2), mRNA gi|11933399|dbj|AB052785.1| Glycine max mRNA for nitrate transporter NRT1-2, complete cds	--	--	--	--	Q9LV10	1869	0	Probable peptide/nitrate transporter At5g62680 OS=Arabidopsis thaliana GN=At5g62680 PE=2 SV=1	PF00854	POT family	GO:0006810	transport	GO:0005215	transporter activity	GO:0016020	membrane	KOG1237	H+/oligopeptide symporter
comp84567_c0	87.8216	27.1813	1.692	5.13e-05	0.0077849	479	357749473	AET87472.1	549	1.52e-65	Ca2+/H+ exchanging protein [Morus alba var. multicaulis]	224140414	XM_002323542.1	145	2.26e-68	Populus trichocarpa Ca2+ antiporter/cation exchanger, mRNA	--	--	--	--	Q93Z81	442	6.66e-51	Vacuolar cation/proton exchanger 3 OS=Arabidopsis thaliana GN=CAX3 PE=1 SV=1	PF01699	Sodium/calcium exchanger protein	GO:0055085//GO:0006812//GO:0006885//GO:0006816	transmembrane transport//cation transport//regulation of pH//calcium ion transport	GO:0015369	calcium:hydrogen antiporter activity	GO:0016021	integral to membrane	KOG1397	Ca2+/H+ antiporter VCX1 and related proteins
comp87830_c1	337.346	1018.08	-1.5936	5.14e-05	0.0077943	3646	147791289	CAN65607.1	730	1.97e-77	hypothetical protein VITISV_042269 [Vitis vinifera]	359480794	XM_002278292.2	372	0	PREDICTED: Vitis vinifera filament-like plant protein 7-like (LOC100262983), mRNA	--	--	--	--	Q9SLN1	1213	2e-146	Filament-like plant protein 7 OS=Arabidopsis thaliana GN=FPP7 PE=2 SV=2	--	--	--	--	--	--	--	--	--	--
comp79261_c0	3.7134	29.9049	-3.0096	5.17e-05	0.0078318	1696	--	--	--	--	--	--	--	--	--	--	--	--	--	--	--	--	--	--	--	--	--	--	--	--	--	--	--	--
comp89026_c0	1172.14	540.037	1.118	5.21e-05	0.0078733	2661	225461808	XP_002285634.1	3299	0	PREDICTED: probable rhamnose biosynthetic enzyme 1 [Vitis vinifera]	225461807	XM_002285598.1	1051	0	PREDICTED: Vitis vinifera probable rhamnose biosynthetic enzyme 1-like (LOC100260586), mRNA	K12450	RHM	UDP-glucose 4,6-dehydratase	http://www.genome.jp/dbget-bin/www_bget?ko:K12450	Q9SYM5	3183	0	Probable rhamnose biosynthetic enzyme 1 OS=Arabidopsis thaliana GN=RHM1 PE=1 SV=1	PF01370//PF02719//PF00106//PF01073//PF04321	NAD dependent epimerase/dehydratase family//Polysaccharide biosynthesis protein//short chain dehydrogenase//3-beta hydroxysteroid dehydrogenase/isomerase family//RmlD substrate binding domain	GO:0006694//GO:0009117//GO:0009225//GO:0010192//GO:0008209//GO:0051555//GO:0008210//GO:0010253//GO:0030639//GO:0008152//GO:0008207//GO:0055114//GO:0009058//GO:0044237//GO:0010315//GO:0045226//GO:0019872//GO:0010214	steroid biosynthetic process//nucleotide metabolic process//nucleotide-sugar metabolic process//mucilage biosynthetic process//androgen metabolic process//flavonol biosynthetic process//estrogen metabolic process//UDP-rhamnose biosynthetic process//polyketide biosynthetic process//metabolic process//C21-steroid hormone metabolic process//oxidation-reduction process//biosynthetic process//cellular…	GO:0016616//GO:0010280//GO:0003824//GO:0050662//GO:0050377//GO:0003854//GO:0000166//GO:0016491//GO:0008831	oxidoreductase activity, acting on the CH-OH group of donors, NAD or NADP as acceptor//UDP-L-rhamnose synthase activity//catalytic activity//coenzyme binding//UDP-glucose 4,6-dehydratase activity//3-beta-hydroxy-delta5-steroid dehydrogenase activity//nucleotide binding//oxidoreductase activity//dTDP-4-dehydrorhamnose reductase activity	--	--	KOG0747	Putative NAD+-dependent epimerases
comp64367_c0	77.7415	17.8892	2.1196	5.37e-05	0.0081089	293	359479516	XP_002275749.2	312	1.65e-34	PREDICTED: ferredoxin-3, chloroplastic-like isoform 1 [Vitis vinifera]	255565638	XM_002523763.1	57	1.09e-19	Ricinus communis Ferredoxin-3, chloroplast precursor, putative, mRNA	K02639	petF	ferredoxin	http://www.genome.jp/dbget-bin/www_bget?ko:K02639	P27788	223	1.71e-22	Ferredoxin-3, chloroplastic OS=Zea mays GN=FDX3 PE=2 SV=1	PF00111	2Fe-2S iron-sulfur cluster binding domain	GO:0006118	electron transport	GO:0051536//GO:0009055	iron-sulfur cluster binding//electron carrier activity	--	--	--	--
comp19098_c0	20.6604	1.39158	3.8921	5.44e-05	0.0081899	219	--	--	--	--	--	--	--	--	--	--	--	--	--	--	--	--	--	--	--	--	--	--	--	--	--	--	--	--
comp87090_c1	1039.63	5176.03	-2.3158	5.44e-05	0.0081899	1041	255571441	XP_002526668.1	846	9.91e-110	ferritin, plant, putative [Ricinus communis]	5758040	AF133814.1	264	3.59e-134	Solanum tuberosum ferritin 1 mRNA, partial cds	K00522	FTH1	ferritin heavy chain	http://www.genome.jp/dbget-bin/www_bget?ko:K00522	Q948P6	802	3.59e-104	Ferritin-3, chloroplastic OS=Glycine max PE=2 SV=1	PF00210//PF02915	Ferritin-like domain//Rubrerythrin	GO:0055114//GO:0006826//GO:0006879	oxidation-reduction process//iron ion transport//cellular iron ion homeostasis	GO:0046872//GO:0016491//GO:0008199	metal ion binding//oxidoreductase activity//ferric iron binding	--	--	KOG2332	Ferritin
comp65489_c0	7931.68	2791.64	1.5065	5.46e-05	0.0082024	1785	225452472	XP_002278444.1	1806	0	PREDICTED: formate dehydrogenase, mitochondrial [Vitis vinifera]	349730911	FQ394233.1	626	0	Vitis vinifera clone SS0AFA21YO15	K00122	FDH	formate dehydrogenase	http://www.genome.jp/dbget-bin/www_bget?ko:K00122	Q07511	1773	0	Formate dehydrogenase, mitochondrial OS=Solanum tuberosum GN=FDH1 PE=1 SV=2	PF00389//PF02826//PF03446//PF03525	D-isomer specific 2-hydroxyacid dehydrogenase, catalytic domain//D-isomer specific 2-hydroxyacid dehydrogenase, NAD binding domain//NAD binding domain of 6-phosphogluconate dehydrogenase//Meiotic recombination protein rec114	GO:0006098//GO:0019521//GO:0055114//GO:0007131//GO:0008152	pentose-phosphate shunt//D-gluconate metabolic process//oxidation-reduction process//reciprocal meiotic recombination//metabolic process	GO:0051287//GO:0048037//GO:0016616//GO:0004616	NAD binding//cofactor binding//oxidoreductase activity, acting on the CH-OH group of donors, NAD or NADP as acceptor//phosphogluconate dehydrogenase (decarboxylating) activity	--	--	KOG0069	Glyoxylate/hydroxypyruvate reductase (D-isomer-specific 2-hydroxy acid dehydrogenase superfamily)
comp21979_c0	182.857	43.2077	2.0814	5.5e-05	0.0082409	472	255566161	XP_002524068.1	452	1.35e-52	syntaxin, putative [Ricinus communis]	--	--	--	--	--	K08486	STX1B_2_3	syntaxin 1B/2/3	http://www.genome.jp/dbget-bin/www_bget?ko:K08486	Q9ZSD4	419	1.6e-48	Syntaxin-121 OS=Arabidopsis thaliana GN=SYP121 PE=1 SV=1	PF04472//PF09445//PF00804	Protein of unknown function (DUF552)//RNA cap guanine-N2 methyltransferase//Syntaxin	GO:0001510//GO:0016192//GO:0000917//GO:0006810//GO:0009452//GO:0006886	RNA methylation//vesicle-mediated transport//barrier septum assembly//transport//7-methylguanosine RNA capping//intracellular protein transport	GO:0008168//GO:0005484	methyltransferase activity//SNAP receptor activity	GO:0016020//GO:0005622	membrane//intracellular	--	--
comp86203_c1	65.4946	12.4124	2.3996	5.49e-05	0.0082409	252	--	--	--	--	--	--	--	--	--	--	--	--	--	--	--	--	--	--	--	--	--	--	--	--	--	--	--	--
comp92055_c1	313.426	120.547	1.3785	5.54e-05	0.008294	2701	225458729	XP_002283062.1	2277	0	PREDICTED: putative receptor protein kinase ZmPK1-like [Vitis vinifera]	359492569	XM_002283052.2	237	9.68e-119	PREDICTED: Vitis vinifera putative receptor protein kinase ZmPK1-like (LOC100257449), mRNA	--	--	--	--	P17801	1423	0	Putative receptor protein kinase ZmPK1 OS=Zea mays GN=PK1 PE=2 SV=2	PF00954//PF07714//PF00069	S-locus glycoprotein family//Protein tyrosine kinase//Protein kinase domain	GO:0006468//GO:0048544	protein phosphorylation//recognition of pollen	GO:0004672//GO:0005524	protein kinase activity//ATP binding	--	--	--	--
comp73450_c1	16.6336	0.456405	5.1876	5.63e-05	0.0084087	302	--	--	--	--	--	--	--	--	--	--	--	--	--	--	--	--	--	--	--	--	--	--	--	--	--	--	--	--
comp92920_c0	719.433	1610.34	-1.1624	5.68e-05	0.0084765	1794	359495826	XP_002265825.2	2251	0	PREDICTED: protease Do-like 10, mitochondrial-like [Vitis vinifera]	359495825	XM_002265789.2	722	0	PREDICTED: Vitis vinifera protease Do-like 10, mitochondrial-like (LOC100250366), mRNA	--	--	--	--	Q9FIV6	2113	0	Protease Do-like 10, mitochondrial OS=Arabidopsis thaliana GN=DEGP10 PE=2 SV=1	PF13180//PF00089	PDZ domain//Trypsin	GO:0006508	proteolysis	GO:0005515//GO:0004252	protein binding//serine-type endopeptidase activity	--	--	KOG1320	Serine protease
comp66635_c0	104.289	34.97	1.5764	5.75e-05	0.0085588	1282	--	--	--	--	--	--	--	--	--	--	--	--	--	--	--	--	--	--	PF02044	Bombesin-like peptide	GO:0007218	neuropeptide signaling pathway	--	--	--	--	--	--
comp41557_c0	16.4736	0.456405	5.1737	5.8e-05	0.0086094	409	--	--	--	--	--	--	--	--	--	--	--	--	--	--	--	--	--	--	--	--	--	--	--	--	--	--	--	--
comp56841_c0	126.163	322.72	-1.355	5.81e-05	0.0086094	299	302143276	CBI21837.3	135	5.4e-08	unnamed protein product [Vitis vinifera]	--	--	--	--	--	--	--	--	--	--	--	--	--	PF02070	Neuromedin U	GO:0006940	regulation of smooth muscle contraction	--	--	--	--	--	--
comp88435_c0	38.2007	113.185	-1.567	5.79e-05	0.0086094	1696	224092631	XP_002334881.1	304	4.77e-29	predicted protein [Populus trichocarpa]	--	--	--	--	--	--	--	--	--	--	--	--	--	PF08516	ADAM cysteine-rich	GO:0006508	proteolysis	GO:0004222	metalloendopeptidase activity	--	--	--	--
comp46339_c0	22.4804	1.83307	3.6163	5.86e-05	0.0086206	564	--	--	--	--	--	--	--	--	--	--	--	--	--	--	--	--	--	--	--	--	--	--	--	--	--	--	--	--
comp61874_c2	73.3614	21.1213	1.7963	5.82e-05	0.0086206	307	--	--	--	--	--	--	--	--	--	--	--	--	--	--	--	--	--	--	--	--	--	--	--	--	--	--	--	--
comp67906_c1	16.4336	0.46386	5.1468	5.84e-05	0.0086206	434	--	--	--	--	--	--	--	--	--	--	--	--	--	--	--	--	--	--	--	--	--	--	--	--	--	--	--	--
comp73623_c0	16.4336	0.456405	5.1702	5.85e-05	0.0086206	394	--	--	--	--	--	--	--	--	--	--	--	--	--	--	--	--	--	--	--	--	--	--	--	--	--	--	--	--
comp86087_c0	114.015	39.1224	1.5432	5.86e-05	0.0086206	571	--	--	--	--	--	--	--	--	--	--	--	--	--	--	--	--	--	--	--	--	--	--	--	--	--	--	--	--
comp87964_c0	604.244	270.118	1.1615	5.98e-05	0.0087934	2142	255582036	XP_002531815.1	1184	7.07e-153	auxin:hydrogen symporter, putative [Ricinus communis]	225439081	XM_002267698.1	359	0	PREDICTED: Vitis vinifera uncharacterized LOC100246780 (LOC100246780), mRNA	--	--	--	--	--	--	--	--	PF03547	Membrane transport protein	GO:0055085	transmembrane transport	--	--	GO:0016021	integral to membrane	--	--
comp45239_c0	18.607	0.912809	4.3494	6.02e-05	0.008828	228	--	--	--	--	--	--	--	--	--	--	--	--	--	--	--	--	--	--	--	--	--	--	--	--	--	--	--	--
comp85792_c0	15.1336	60.648	-2.0027	6.03e-05	0.0088368	592	--	--	--	--	--	--	--	--	--	--	--	--	--	--	--	--	--	--	--	--	--	--	--	--	--	--	--	--
comp73468_c0	43.9675	9.18028	2.2598	6.07e-05	0.0088683	1048	225457062	XP_002279841.1	668	7.12e-84	PREDICTED: uncharacterized protein LOC100253569 [Vitis vinifera]	--	--	--	--	--	--	--	--	--	Q9FLI1	120	2.13e-06	Transcription factor bHLH36 OS=Arabidopsis thaliana GN=BHLH36 PE=2 SV=1	PF00010//PF04977//PF05121	Helix-loop-helix DNA-binding domain//Septum formation initiator//Gas vesicle protein K	GO:0007049//GO:0031412	cell cycle//gas vesicle organization	GO:0046983	protein dimerization activity	--	--	--	--
comp79195_c0	27.9738	2.29693	3.6063	6.07e-05	0.0088683	1266	224053787	XP_002297979.1	753	2.15e-94	AP2/ERF domain-containing transcription factor [Populus trichocarpa]	189163083	AP010317.1	114	1.06e-50	Lotus japonicus genomic DNA, chromosome 2, clone: LjT47B15, TM0635, complete sequence	--	--	--	--	Q9C7W2	525	7.2e-61	Ethylene-responsive transcription factor ERF061 OS=Arabidopsis thaliana GN=ERF061 PE=2 SV=1	PF00847	AP2 domain	GO:0006351//GO:0006355	transcription, DNA-dependent//regulation of transcription, DNA-dependent	GO:0003700	sequence-specific DNA binding transcription factor activity	GO:0005667	transcription factor complex	--	--
comp29364_c0	25.6405	2.75334	3.2192	6.09e-05	0.0088788	477	--	--	--	--	--	--	--	--	--	--	--	--	--	--	--	--	--	--	--	--	--	--	--	--	--	--	--	--
comp91575_c4	34.1739	5.52904	2.6278	6.1e-05	0.0088887	246	--	--	--	--	--	--	--	--	--	--	--	--	--	--	--	--	--	--	--	--	--	--	--	--	--	--	--	--
comp67772_c0	34.134	5.49177	2.6359	6.14e-05	0.0089242	667	383875192	AFH56408.1	335	1e-35	ethylene response factor 1, partial [Diospyros kaki]	--	--	--	--	--	K09286	EREBP	EREBP-like factor	http://www.genome.jp/dbget-bin/www_bget?ko:K09286	Q8H1E4	283	3.46e-28	Ethylene-responsive transcription factor RAP2-4 OS=Arabidopsis thaliana GN=RAP2-4 PE=1 SV=1	PF00847	AP2 domain	GO:0006355	regulation of transcription, DNA-dependent	GO:0003700	sequence-specific DNA binding transcription factor activity	GO:0005667	transcription factor complex	--	--
comp90331_c0	0	14.7466	#NAME?	6.15e-05	0.0089287	255	--	--	--	--	--	--	--	--	--	--	--	--	--	--	--	--	--	--	--	--	--	--	--	--	--	--	--	--
comp65993_c1	64.9479	260.388	-2.0033	6.24e-05	0.0090319	1738	356516130	XP_003526749.1	156	8.45e-25	PREDICTED: uncharacterized protein LOC100796948 [Glycine max]	--	--	--	--	--	--	--	--	--	Q6AWX7	181	1.66e-13	Growth-regulating factor 12 OS=Oryza sativa subsp. japonica GN=GRF12 PE=2 SV=1	PF08880	QLQ	GO:0006355	regulation of transcription, DNA-dependent	GO:0016818//GO:0005524	hydrolase activity, acting on acid anhydrides, in phosphorus-containing anhydrides//ATP binding	GO:0005634	nucleus	--	--
comp76523_c0	40.1741	7.84088	2.3572	6.23e-05	0.0090319	1168	--	--	--	--	--	--	--	--	--	--	--	--	--	--	--	--	--	--	--	--	--	--	--	--	--	--	--	--
comp77876_c0	96.8817	8.71642	3.4744	6.3e-05	0.0090966	1136	15240194	NP_201509.1	872	7.57e-112	mitogen-activated protein kinase kinase kinase 19 [Arabidopsis thaliana]	332002898	CP002688.1	59	3.56e-20	Arabidopsis thaliana chromosome 5, complete sequence	--	--	--	--	Q9FZ36	394	8.67e-41	Mitogen-activated protein kinase kinase kinase 2 OS=Arabidopsis thaliana GN=ANP2 PE=2 SV=1	PF00069//PF07714//PF01163	Protein kinase domain//Protein tyrosine kinase//RIO1 family	GO:0006468//GO:0009723//GO:0009414//GO:0035556//GO:0009738//GO:0042538	protein phosphorylation//response to ethylene stimulus//response to water deprivation//intracellular signal transduction//abscisic acid mediated signaling pathway//hyperosmotic salinity response	GO:0005524//GO:0016301//GO:0004672//GO:0003824	ATP binding//kinase activity//protein kinase activity//catalytic activity	--	--	KOG0198	MEKK and related serine/threonine protein kinases
comp92040_c0	54.0876	146.3	-1.4356	6.3e-05	0.0090966	3031	47824985	AAT38758.1	70	8.23e-18	Putative gag-pol polyprotein, identical [Solanum demissum]	215744962	AC233388.1	36	5.91e-07	Solanum tuberosum chromosome 5 clone RH045L02, complete sequence	--	--	--	--	P10978	47	4.47e-10	Retrovirus-related Pol polyprotein from transposon TNT 1-94 OS=Nicotiana tabacum PE=2 SV=1	PF00665//PF04513	Integrase core domain//Baculovirus polyhedron envelope protein, PEP, C terminus	GO:0015074	DNA integration	GO:0005198	structural molecule activity	GO:0019031//GO:0019028	viral envelope//viral capsid	--	--
comp23245_c0	2510.33	6177.65	-1.2992	6.32e-05	0.0091137	960	71081904	AAZ23261.1	605	7.93e-75	senescence-associated protein [Nicotiana tabacum]	--	--	--	--	--	--	--	--	--	Q38853	455	1.65e-53	Rhodanese-like domain-containing protein 15, chloroplastic OS=Arabidopsis thaliana GN=STR15 PE=2 SV=1	--	--	--	--	--	--	--	--	--	--
comp91852_c1	55.741	150.983	-1.4376	6.35e-05	0.009145	2183	147774273	CAN76793.1	334	3.37e-82	hypothetical protein VITISV_026680 [Vitis vinifera]	--	--	--	--	--	--	--	--	--	--	--	--	--	--	--	--	--	--	--	--	--	--	--
comp72509_c0	36.6273	1.84798	4.3089	6.42e-05	0.0092214	634	225452805	XP_002283468.1	649	7.53e-80	PREDICTED: vacuolar amino acid transporter 1 [Vitis vinifera]	224140994	XM_002323825.1	133	1.42e-61	Populus trichocarpa amino acid transporter, mRNA	--	--	--	--	P47082	214	2.75e-18	Vacuolar amino acid transporter 1 OS=Saccharomyces cerevisiae (strain ATCC 204508 / S288c) GN=AVT1 PE=1 SV=1	PF03222	Tryptophan/tyrosine permease family	GO:0003333	amino acid transmembrane transport	--	--	GO:0016021	integral to membrane	KOG1303	Amino acid transporters
comp91128_c0	254.391	104.387	1.2851	6.42e-05	0.0092214	1702	225441317	XP_002275980.1	1682	0	PREDICTED: regulatory protein NPR5 [Vitis vinifera]	388429162	JN165232.1	477	0	Nicotiana tabacum BOP4 mRNA, complete cds	K14508	NPR1	regulatory protein NPR1	http://www.genome.jp/dbget-bin/www_bget?ko:K14508	Q9ZVC2	1581	0	Regulatory protein NPR5 OS=Arabidopsis thaliana GN=NPR5 PE=1 SV=1	PF00651//PF00023//PF13606	BTB/POZ domain//Ankyrin repeat//Ankyrin repeat	GO:0010582//GO:0010254//GO:0009954//GO:0009944//GO:0048439//GO:0010227	floral meristem determinacy//nectary development//proximal/distal pattern formation//polarity specification of adaxial/abaxial axis//flower morphogenesis//floral organ abscission	GO:0005515	protein binding	GO:0005634//GO:0005737	nucleus//cytoplasm	KOG4350	Uncharacterized conserved protein, contains BTB/POZ domain
comp78818_c1	121.856	451.055	-1.8881	6.53e-05	0.0093597	757	224114071	XP_002332449.1	151	7.84e-09	predicted protein [Populus trichocarpa]	--	--	--	--	--	--	--	--	--	Q9SHI3	126	8.46e-07	Receptor-like protein 2 OS=Arabidopsis thaliana GN=RLP2 PE=2 SV=1	PF00560//PF01366	Leucine Rich Repeat//Herpesvirus processing and transport protein	GO:0015031//GO:0019069//GO:0016485	protein transport//viral capsid assembly//protein processing	GO:0008565//GO:0005515	protein transporter activity//protein binding	--	--	--	--
comp82999_c0	67.3146	18.8691	1.8349	6.54e-05	0.0093597	1104	--	--	--	--	--	--	--	--	--	--	--	--	--	--	--	--	--	--	--	--	--	--	--	--	--	--	--	--
comp90980_c2	33.9806	101.663	-1.581	6.58e-05	0.0093996	629	--	--	--	--	--	--	--	--	--	--	--	--	--	--	--	--	--	--	--	--	--	--	--	--	--	--	--	--
comp78535_c0	1.54004	22.1162	-3.8441	6.63e-05	0.0094621	360	--	--	--	--	--	--	--	--	--	--	--	--	--	--	--	--	--	--	--	--	--	--	--	--	--	--	--	--
comp55800_c0	62.4211	164.181	-1.3952	6.66e-05	0.0094931	446	--	--	--	--	--	--	--	--	--	--	--	--	--	--	--	--	--	--	--	--	--	--	--	--	--	--	--	--
comp52715_c0	29.6272	4.17474	2.8272	6.69e-05	0.0095242	743	225431723	XP_002268447.1	171	6.15e-13	PREDICTED: uncharacterized protein LOC100253295 [Vitis vinifera]	388515328	BT145932.1	100	3.71e-43	Lotus japonicus clone JCVI-FLLj-12I21 unknown mRNA	--	--	--	--	--	--	--	--	PF02300//PF00487//PF02553	Fumarate reductase subunit C//Fatty acid desaturase//Cobalt transport protein component CbiN	GO:0006629//GO:0006824//GO:0009236	lipid metabolic process//cobalt ion transport//cobalamin biosynthetic process	GO:0015087	cobalt ion transmembrane transporter activity	GO:0016020	membrane	--	--
comp81300_c1	18.407	0	Inf	6.77e-05	0.0096288	421	--	--	--	--	--	--	--	--	--	--	--	--	--	--	--	--	--	--	--	--	--	--	--	--	--	--	--	--
comp94324_c0	66.4479	173.144	-1.3817	6.95e-05	0.0098707	218	--	--	--	--	--	--	--	--	--	--	--	--	--	--	--	--	--	--	--	--	--	--	--	--	--	--	--	--
comp77694_c0	4.26674	30.8549	-2.8543	6.98e-05	0.0098916	804	--	--	--	--	--	--	--	--	--	--	--	--	--	--	--	--	--	--	--	--	--	--	--	--	--	--	--	--
comp79874_c1	27.6138	88.3081	-1.6772	7e-05	0.0099008	1266	--	--	--	--	--	--	--	--	--	--	--	--	--	--	--	--	--	--	--	--	--	--	--	--	--	--	--	--
comp71203_c0	2.05338	23.9343	-3.543	7.07e-05	0.0099948	681	--	--	--	--	--	--	--	--	--	--	--	--	--	--	--	--	--	--	--	--	--	--	--	--	--	--	--	--
comp240035_c0	5.88677	35.419	-2.589	7.14e-05	0.010076	1695	--	--	--	--	--	--	--	--	--	--	--	--	--	--	--	--	--	--	--	--	--	--	--	--	--	--	--	--
comp26864_c0	287.599	98.9934	1.5387	7.22e-05	0.010163	456	--	--	--	--	--	--	--	--	--	--	--	--	--	--	--	--	--	--	--	--	--	--	--	--	--	--	--	--
comp81760_c0	1.06669	19.8118	-4.2152	7.22e-05	0.010163	1009	--	--	--	--	--	--	--	--	--	--	--	--	--	--	--	--	--	--	--	--	--	--	--	--	--	--	--	--
comp99280_c0	61.7478	16.5424	1.9002	7.24e-05	0.010179	380	--	--	--	--	--	--	--	--	--	--	--	--	--	--	--	--	--	--	--	--	--	--	--	--	--	--	--	--
comp75549_c0	64.6679	17.9563	1.8486	7.39e-05	0.010375	386	--	--	--	--	--	--	--	--	--	--	--	--	--	--	--	--	--	--	--	--	--	--	--	--	--	--	--	--
comp84524_c0	36.0673	6.47167	2.4785	7.42e-05	0.010404	1009	--	--	--	--	--	--	--	--	--	--	--	--	--	--	--	--	--	--	--	--	--	--	--	--	--	--	--	--
comp81857_c1	33.3072	4.1151	3.0168	7.45e-05	0.01042	1346	--	--	--	--	--	--	--	--	--	--	--	--	--	--	--	--	--	--	--	--	--	--	--	--	--	--	--	--
comp91523_c0	31.0139	4.60878	2.7505	7.49e-05	0.010468	390	--	--	--	--	--	--	--	--	--	--	--	--	--	--	--	--	--	--	--	--	--	--	--	--	--	--	--	--
comp1271_c0	26.5872	3.22465	3.0435	7.63e-05	0.010646	930	--	--	--	--	--	--	--	--	--	--	--	--	--	--	--	--	--	--	--	--	--	--	--	--	--	--	--	--
comp31409_c0	14.7336	0	Inf	7.68e-05	0.010705	492	--	--	--	--	--	--	--	--	--	--	--	--	--	--	--	--	--	--	--	--	--	--	--	--	--	--	--	--
comp75705_c1	237.085	22.0938	3.4237	7.7e-05	0.010705	696	57012757	Q40477.1	171	2.72e-12	RecName: Full=Ethylene-responsive transcription factor 4; AltName: Full=Ethylene-responsive element-binding factor 3; Short=EREBP-3; AltName: Full=Ethylene-responsive element-binding factor 4 homolog; AltName: Full=NtERF3	--	--	--	--	--	--	--	--	--	Q40477	171	1.84e-13	Ethylene-responsive transcription factor 4 OS=Nicotiana tabacum GN=ERF4 PE=1 SV=1	--	--	--	--	--	--	--	--	--	--
comp92544_c0	306.385	759.641	-1.31	7.7e-05	0.010705	6010	255553749	XP_002517915.1	6628	0	transferase, transferring glycosyl groups, putative [Ricinus communis]	123687769	AM434689.1	1889	0	Vitis vinifera, whole genome shotgun sequence, contig VV78X116962.28, clone ENTAV 115	K11000	CALS	callose synthase	http://www.genome.jp/dbget-bin/www_bget?ko:K11000	Q9S9U0	6456	0	Callose synthase 11 OS=Arabidopsis thaliana GN=CALS11 PE=2 SV=1	PF02364//PF04719	1,3-beta-glucan synthase component//hTAFII28-like protein conserved region	GO:0006075//GO:0005982//GO:0005985//GO:0006367	(1->3)-beta-D-glucan biosynthetic process//starch metabolic process//sucrose metabolic process//transcription initiation from RNA polymerase II promoter	GO:0003843	1,3-beta-D-glucan synthase activity	GO:0000148//GO:0016020//GO:0005634	1,3-beta-D-glucan synthase complex//membrane//nucleus	KOG0916	1,3-beta-glucan synthase/callose synthase catalytic subunit
comp50443_c0	44.8742	7.36957	2.6062	7.75e-05	0.010761	526	356544758	XP_003540814.1	148	1.25e-09	PREDICTED: uncharacterized protein LOC100784231 [Glycine max]	--	--	--	--	--	--	--	--	--	--	--	--	--	PF00033//PF01292	Cytochrome b(N-terminal)/b6/petB//Prokaryotic cytochrome b561	GO:0022904//GO:0006118	respiratory electron transport chain//electron transport	GO:0009055	electron carrier activity	GO:0016020//GO:0016021	membrane//integral to membrane	--	--
comp84164_c0	43.8541	127.274	-1.5372	7.81e-05	0.01082	753	147765296	CAN62427.1	262	9.02e-26	hypothetical protein VITISV_034841 [Vitis vinifera]	--	--	--	--	--	--	--	--	--	Q8LA14	165	1.54e-13	Putative phytosulfokines 6 OS=Arabidopsis thaliana GN=PSK6 PE=2 SV=2	PF06404	Phytosulfokine precursor protein (PSK)	GO:0007165//GO:0008283//GO:0040007	signal transduction//cell proliferation//growth	GO:0008083	growth factor activity	GO:0005576	extracellular region	--	--
comp77832_c0	56.181	14.3126	1.9728	7.9e-05	0.010928	900	--	--	--	--	--	--	--	--	--	--	--	--	--	--	--	--	--	--	--	--	--	--	--	--	--	--	--	--
comp150082_c0	0.553341	19.3703	-5.1295	7.91e-05	0.010931	369	--	--	--	--	--	--	--	--	--	--	--	--	--	--	--	--	--	--	--	--	--	--	--	--	--	--	--	--
comp50659_c1	13.3936	0	Inf	7.95e-05	0.010974	874	--	--	--	--	--	--	--	--	--	--	--	--	--	--	--	--	--	--	--	--	--	--	--	--	--	--	--	--
comp77106_c0	81.1815	25.3184	1.681	8.06e-05	0.011089	920	--	--	--	--	--	--	--	--	--	--	--	--	--	--	--	--	--	--	--	--	--	--	--	--	--	--	--	--
comp83465_c0	200.804	80.9162	1.3113	8.06e-05	0.011089	1382	225447310	XP_002280056.1	299	3.01e-30	PREDICTED: transcription factor CPC [Vitis vinifera]	225447309	XM_002280020.1	125	8.92e-57	PREDICTED: Vitis vinifera transcription factor CPC-like (LOC100246481), mRNA	--	--	--	--	O22059	173	1.31e-13	Transcription factor CPC OS=Arabidopsis thaliana GN=CPC PE=1 SV=1	PF00249	Myb-like DNA-binding domain	--	--	GO:0003682//GO:0003677	chromatin binding//DNA binding	GO:0000785	chromatin	--	--
comp75451_c0	172.397	67.5239	1.3523	8.08e-05	0.011105	1540	359489082	XP_002264736.2	1550	0	PREDICTED: xylulose 5-phosphate/phosphate translocator, chloroplastic-like [Vitis vinifera]	147811355	AM454566.2	474	0	Vitis vinifera contig VV78X091854.3, whole genome shotgun sequence	K15283	SLC35E1	solute carrier family 35, member E1	http://www.genome.jp/dbget-bin/www_bget?ko:K15283	Q9LF61	1362	0	Xylulose 5-phosphate/phosphate translocator, chloroplastic OS=Arabidopsis thaliana GN=XPT PE=2 SV=1	PF08449//PF00892	UAA transporter family//EamA-like transporter family	GO:0006810//GO:0055085	transport//transmembrane transport	GO:0005215	transporter activity	GO:0016021//GO:0016020	integral to membrane//membrane	KOG1441	Glucose-6-phosphate/phosphate and phosphoenolpyruvate/phosphate antiporter
comp80942_c0	45.1142	126.054	-1.4824	8.14e-05	0.011166	650	--	--	--	--	--	--	--	--	--	--	--	--	--	--	--	--	--	--	--	--	--	--	--	--	--	--	--	--
comp77512_c2	3.28005	27.1366	-3.0485	8.16e-05	0.011181	718	--	--	--	--	--	--	--	--	--	--	--	--	--	--	--	--	--	--	--	--	--	--	--	--	--	--	--	--
comp31830_c0	1.62003	21.6672	-3.7414	8.26e-05	0.011307	302	--	--	--	--	--	--	--	--	--	--	--	--	--	--	--	--	--	--	--	--	--	--	--	--	--	--	--	--
comp27489_c0	91.375	29.957	1.6089	8.3e-05	0.011333	303	297740654	CBI30836.3	151	4.06e-11	unnamed protein product [Vitis vinifera]	330318811	HM003376.1	128	3.86e-59	Camellia sinensis clone U10BcDNA 0311 chlorophyll a-b binding protein mRNA, partial cds; chloroplast	K08912	LHCB1	light-harvesting complex II chlorophyll a/b binding protein 1	http://www.genome.jp/dbget-bin/www_bget?ko:K08912	P10707	145	1.97e-11	Chlorophyll a-b binding protein 1D (Fragment) OS=Solanum lycopersicum GN=CAB1D PE=3 SV=1	--	--	--	--	--	--	--	--	--	--
comp82508_c0	27.7338	87.4549	-1.6569	8.29e-05	0.011333	549	--	--	--	--	--	--	--	--	--	--	--	--	--	--	--	--	--	--	--	--	--	--	--	--	--	--	--	--
comp132562_c0	18.0137	0.920264	4.2909	8.32e-05	0.011341	235	--	--	--	--	--	--	--	--	--	--	--	--	--	--	--	--	--	--	--	--	--	--	--	--	--	--	--	--
comp90921_c2	74.668	187.996	-1.3321	8.41e-05	0.011441	2558	255542420	XP_002512273.1	517	1.16e-51	leucine-rich repeat-containing protein, putative [Ricinus communis]	--	--	--	--	--	--	--	--	--	Q9FH83	221	7.5e-17	Probable WRKY transcription factor 52 OS=Arabidopsis thaliana GN=WRKY52 PE=2 SV=3	PF12424//PF00560	Plasma membrane calcium transporter ATPase C terminal//Leucine Rich Repeat	GO:0006816	calcium ion transport	GO:0005515//GO:0005388	protein binding//calcium-transporting ATPase activity	GO:0016529	sarcoplasmic reticulum	KOG0619	FOG: Leucine rich repeat
comp83022_c0	99.455	288.672	-1.5373	8.57e-05	0.011637	1482	224093591	XP_002309940.1	449	1.06e-49	predicted protein [Populus trichocarpa]	--	--	--	--	--	--	--	--	--	Q40392	331	3.97e-31	TMV resistance protein N OS=Nicotiana glutinosa GN=N PE=1 SV=1	PF13676//PF01582	TIR domain//TIR domain	GO:0007165	signal transduction	GO:0005515	protein binding	--	--	--	--
comp86274_c0	31.8406	5.05027	2.6564	8.59e-05	0.011637	893	--	--	--	--	--	--	--	--	--	--	--	--	--	--	--	--	--	--	--	--	--	--	--	--	--	--	--	--
comp88841_c2	775.227	1631.29	-1.0733	8.58e-05	0.011637	2911	225463910	XP_002266211.1	2984	0	PREDICTED: ABC transporter F family member 4-like [Vitis vinifera]	359493047	XM_002266175.2	1035	0	PREDICTED: Vitis vinifera ABC transporter F family member 4-like (LOC100241016), mRNA	K06184	ABCF1	ATP-binding cassette, subfamily F, member 1	http://www.genome.jp/dbget-bin/www_bget?ko:K06184	Q9M1H3	2839	0	ABC transporter F family member 4 OS=Arabidopsis thaliana GN=ABCF4 PE=2 SV=1	PF00005//PF00350//PF01926//PF00910//PF00004//PF03193//PF08477	ABC transporter//Dynamin family//50S ribosome-binding GTPase//RNA helicase//ATPase family associated with various cellular activities (AAA)//Protein of unknown function, DUF258//Miro-like protein	GO:0007264	small GTPase mediated signal transduction	GO:0003924//GO:0005524//GO:0003724//GO:0016887//GO:0003723//GO:0005525	GTPase activity//ATP binding//RNA helicase activity//ATPase activity//RNA binding//GTP binding	GO:0005622	intracellular	KOG0066	eIF2-interacting protein ABC50 (ABC superfamily)
comp89585_c0	45.5541	125.605	-1.4632	8.6e-05	0.011637	631	--	--	--	--	--	426262425	HE802250.1	89	4.07e-37	Camellia sinensis var. assamica microsatellite DNA locus Csin58	--	--	--	--	--	--	--	--	--	--	--	--	--	--	--	--	--	--
comp55525_c0	929.437	1960.91	-1.0771	8.62e-05	0.011657	3358	225446224	XP_002263521.1	2715	0	PREDICTED: translocase of chloroplast 90, chloroplastic-like [Vitis vinifera]	147771666	AM431847.2	743	0	Vitis vinifera contig VV78X026477.7, whole genome shotgun sequence	--	--	--	--	Q6S5G3	2122	0	Translocase of chloroplast 90, chloroplastic OS=Arabidopsis thaliana GN=TOC90 PE=1 SV=1	PF00735//PF00350//PF01926//PF04670//PF04548//PF08477//PF03193//PF00005//PF02421//PF03419	Septin//Dynamin family//50S ribosome-binding GTPase//Gtr1/RagA G protein conserved region//AIG1 family//Miro-like protein//Protein of unknown function, DUF258//ABC transporter//Ferrous iron transport protein B//Sporulation factor SpoIIGA	GO:0007049//GO:0030436//GO:0006508//GO:0007264//GO:0015684	cell cycle//asexual sporulation//proteolysis//small GTPase mediated signal transduction//ferrous iron transport	GO:0004190//GO:0016817//GO:0015093//GO:0016887//GO:0005525//GO:0003924//GO:0005524	aspartic-type endopeptidase activity//hydrolase activity, acting on acid anhydrides//ferrous iron transmembrane transporter activity//ATPase activity//GTP binding//GTPase activity//ATP binding	GO:0016021//GO:0005737//GO:0005622//GO:0005634	integral to membrane//cytoplasm//intracellular//nucleus	--	--
comp66203_c0	603.798	276.258	1.128	8.79e-05	0.011866	1884	225440787	XP_002281618.1	2154	0	PREDICTED: lysosomal Pro-X carboxypeptidase-like [Vitis vinifera]	359481621	XM_002281582.2	534	0	PREDICTED: Vitis vinifera lysosomal Pro-X carboxypeptidase-like (LOC100252778), mRNA	K01285	PRCP	lysosomal Pro-X carboxypeptidase	http://www.genome.jp/dbget-bin/www_bget?ko:K01285	Q5RBU7	989	5.52e-125	Lysosomal Pro-X carboxypeptidase OS=Pongo abelii GN=PRCP PE=2 SV=1	PF00326//PF05577	Prolyl oligopeptidase family//Serine carboxypeptidase S28	GO:0006508	proteolysis	GO:0008236	serine-type peptidase activity	--	--	KOG2183	Prolylcarboxypeptidase (angiotensinase C)
comp87949_c0	21.4537	72.6189	-1.7591	8.83e-05	0.011905	682	--	--	--	--	--	--	--	--	--	--	--	--	--	--	--	--	--	--	--	--	--	--	--	--	--	--	--	--
comp82730_c0	94.4217	31.3113	1.5924	8.9e-05	0.011962	752	225431729	XP_002268696.1	305	4.51e-32	PREDICTED: uncharacterized protein LOC100243044 [Vitis vinifera]	--	--	--	--	--	--	--	--	--	--	--	--	--	--	--	--	--	--	--	GO:0016021	integral to membrane	--	--
comp84038_c0	19.7137	69.0124	-1.8077	8.89e-05	0.011962	1577	147863295	CAN78362.1	138	3.18e-07	hypothetical protein VITISV_008736 [Vitis vinifera]	--	--	--	--	--	--	--	--	--	--	--	--	--	PF02362	B3 DNA binding domain	--	--	GO:0003677	DNA binding	--	--	--	--
comp88974_c0	44.0475	9.68887	2.1847	8.92e-05	0.011974	1874	330928973	XP_003302468.1	2547	0	hypothetical protein PTT_14294 [Pyrenophora teres f. teres 0-1]	330928972	XM_003302420.1	1079	0	Pyrenophora teres f. teres 0-1 hypothetical protein, mRNA	--	--	--	--	Q12618	2061	0	Acyl-CoA desaturase OS=Ajellomyces capsulatus GN=OLE1 PE=3 SV=1	PF00487//PF00173	Fatty acid desaturase//Cytochrome b5-like Heme/Steroid binding domain	GO:0006633//GO:0055114//GO:0006629	fatty acid biosynthetic process//oxidation-reduction process//lipid metabolic process	GO:0020037//GO:0004768//GO:0005506	heme binding//stearoyl-CoA 9-desaturase activity//iron ion binding	GO:0005783//GO:0016021	endoplasmic reticulum//integral to membrane	KOG1600	Fatty acid desaturase
comp138655_c0	27.7338	3.68851	2.9105	9.03e-05	0.012091	466	--	--	--	--	--	--	--	--	--	--	--	--	--	--	--	--	--	--	--	--	--	--	--	--	--	--	--	--
comp58690_c0	27.7338	3.69597	2.9076	9.02e-05	0.012091	491	255536705	XP_002509419.1	301	5.27e-32	glutaredoxin, grx, putative [Ricinus communis]	--	--	--	--	--	--	--	--	--	Q9SGP6	257	1.16e-26	Glutaredoxin-C9 OS=Arabidopsis thaliana GN=GRXC9 PE=1 SV=1	PF00462	Glutaredoxin	GO:0006118//GO:0045454	electron transport//cell redox homeostasis	GO:0009055//GO:0015035	electron carrier activity//protein disulfide oxidoreductase activity	--	--	KOG1752	Glutaredoxin and related proteins
comp14212_c0	27.9272	1.84798	3.9176	9.08e-05	0.012149	252	--	--	--	--	--	--	--	--	--	--	--	--	--	--	--	--	--	--	--	--	--	--	--	--	--	--	--	--
comp71253_c0	0.513345	16.9988	-5.0494	9.18e-05	0.012258	853	--	--	--	--	--	--	--	--	--	--	--	--	--	--	--	--	--	--	--	--	--	--	--	--	--	--	--	--
comp49613_c1	67.9813	6.44185	3.3996	9.25e-05	0.012343	675	224141003	XP_002323865.1	191	3.98e-15	predicted protein [Populus trichocarpa]	--	--	--	--	--	--	--	--	--	Q93Z27	149	1.24e-10	Probable calcium-binding protein CML45 OS=Arabidopsis thaliana GN=CML45 PE=1 SV=1	--	--	--	--	--	--	--	--	--	--
comp212727_c0	1.06669	19.3479	-4.181	9.29e-05	0.01238	299	--	--	--	--	--	--	--	--	--	--	--	--	--	--	--	--	--	--	--	--	--	--	--	--	--	--	--	--
comp94313_c0	201.65	81.4471	1.3079	9.33e-05	0.012418	606	--	--	--	--	--	--	--	--	--	--	--	--	--	--	--	--	--	--	--	--	--	--	--	--	--	--	--	--
comp84060_c2	40.8474	115.849	-1.5039	9.35e-05	0.012422	780	147862330	CAN79756.1	149	6.65e-09	hypothetical protein VITISV_030221 [Vitis vinifera]	--	--	--	--	--	--	--	--	--	--	--	--	--	--	--	--	--	--	--	--	--	--	--
comp14804_c0	8.96684	43.1779	-2.2676	9.39e-05	0.012455	367	--	--	--	--	--	--	--	--	--	--	--	--	--	--	--	--	--	--	--	--	--	--	--	--	--	--	--	--
comp52636_c0	67.2812	19.3405	1.7986	9.51e-05	0.012597	1492	225463766	XP_002267930.1	1620	0	PREDICTED: aspartic proteinase nepenthesin-1-like [Vitis vinifera]	255544138	XM_002513086.1	347	3.76e-180	Ricinus communis Aspartic proteinase nepenthesin-1 precursor, putative, mRNA	--	--	--	--	Q9LHE3	1449	0	Protein ASPARTIC PROTEASE IN GUARD CELL 2 OS=Arabidopsis thaliana GN=ASPG2 PE=2 SV=1	PF00026	Eukaryotic aspartyl protease	GO:0006508	proteolysis	GO:0004190	aspartic-type endopeptidase activity	--	--	KOG1339	Aspartyl protease
comp80818_c0	30.3006	4.60878	2.7169	9.52e-05	0.012597	488	--	--	--	--	--	--	--	--	--	--	--	--	--	--	--	--	--	--	--	--	--	--	--	--	--	--	--	--
comp83223_c0	43.4942	121.587	-1.4831	9.6e-05	0.012683	1001	--	--	--	--	--	--	--	--	--	--	--	--	--	--	--	--	--	--	--	--	--	--	--	--	--	--	--	--
comp93569_c1	56.6543	148.723	-1.3924	9.65e-05	0.012736	2010	--	--	--	--	--	--	--	--	--	--	--	--	--	--	--	--	--	--	--	--	--	--	--	--	--	--	--	--
comp96360_c0	140.469	28.9995	2.2762	9.67e-05	0.012748	348	--	--	--	--	--	--	--	--	--	--	--	--	--	--	--	--	--	--	--	--	--	--	--	--	--	--	--	--
comp66232_c0	672.799	309.369	1.1208	9.73e-05	0.012808	1902	224110800	XP_002315639.1	936	9.81e-117	predicted protein [Populus trichocarpa]	--	--	--	--	--	--	--	--	--	Q70PR7	733	6.01e-88	Vinorine synthase OS=Rauvolfia serpentina GN=ACT PE=1 SV=2	PF02458	Transferase family	--	--	GO:0016747	transferase activity, transferring acyl groups other than amino-acyl groups	--	--	--	--
comp68899_c1	16.5936	61.2162	-1.8833	9.76e-05	0.012826	977	--	--	--	--	--	--	--	--	--	--	--	--	--	--	--	--	--	--	--	--	--	--	--	--	--	--	--	--
comp93096_c0	3881.53	8005.41	-1.0444	9.94e-05	0.013054	1442	--	--	--	--	--	388515374	BT145955.1	57	5.89e-19	Lotus japonicus clone JCVI-FLLj-23F5 unknown mRNA	--	--	--	--	--	--	--	--	--	--	--	--	--	--	--	--	--	--
comp88638_c0	2395.2	4941.26	-1.0447	0.00010082	0.013219	4103	356568953	XP_003552672.1	151	2.78e-07	PREDICTED: beta-hexosaminidase subunit B2-like [Glycine max]	356499674	XM_003518614.1	279	6.63e-142	PREDICTED: Glycine max beta-hexosaminidase subunit B2-like (LOC100790700), mRNA	K12373	HEXA_B	hexosaminidase	http://www.genome.jp/dbget-bin/www_bget?ko:K12373	A7WM73	139	4.66e-07	Beta-hexosaminidase 1 OS=Arabidopsis thaliana GN=HEXO1 PE=1 SV=1	PF00728	Glycosyl hydrolase family 20, catalytic domain	GO:0005975	carbohydrate metabolic process	GO:0004553	hydrolase activity, hydrolyzing O-glycosyl compounds	--	--	KOG2499	Beta-N-acetylhexosaminidase
comp63737_c0	87.1417	17.9638	2.2783	0.00010159	0.013302	351	--	--	--	--	--	--	--	--	--	--	--	--	--	--	--	--	--	--	--	--	--	--	--	--	--	--	--	--
comp83948_c0	89.5616	29.4559	1.6043	0.00010219	0.013363	835	--	--	--	--	--	--	--	--	--	--	--	--	--	--	--	--	--	--	--	--	--	--	--	--	--	--	--	--
comp67091_c0	13.3936	53.3604	-1.9942	0.00010452	0.01365	828	--	--	--	--	--	--	--	--	--	--	--	--	--	--	--	--	--	--	PF04353	Regulator of RNA polymerase sigma(70) subunit, Rsd/AlgQ	GO:0006355	regulation of transcription, DNA-dependent	--	--	--	--	--	--
comp73752_c0	28.7605	4.14492	2.7947	0.00010496	0.013689	2428	--	--	--	--	--	--	--	--	--	--	--	--	--	--	--	--	--	--	--	--	--	--	--	--	--	--	--	--
comp44945_c0	22.9138	2.29693	3.3184	0.00010555	0.013713	453	--	--	--	--	--	--	--	--	--	--	--	--	--	--	--	--	--	--	--	--	--	--	--	--	--	--	--	--
comp54038_c0	22.9138	2.30439	3.3138	0.00010546	0.013713	310	--	--	--	--	--	--	--	--	--	--	--	--	--	--	--	--	--	--	--	--	--	--	--	--	--	--	--	--
comp72924_c1	13.7469	69.1391	-2.3304	0.00010583	0.013713	672	343478066	AEM43829.1	344	7.12e-38	xyloglucan endotransglucosylase/hydrolase [Dahlia pinnata]	187372987	EU494963.1	65	9.55e-24	Malus x domestica xyloglucan endotransglucosylase/hydrolase 4 mRNA, complete cds	K08235	E2.4.1.207	xyloglucan:xyloglucosyl transferase	http://www.genome.jp/dbget-bin/www_bget?ko:K08235	Q8LER3	328	6.83e-35	Probable xyloglucan endotransglucosylase/hydrolase protein 7 OS=Arabidopsis thaliana GN=XTH7 PE=2 SV=2	PF06955//PF01484	Xyloglucan endo-transglycosylase (XET) C-terminus//Nematode cuticle collagen N-terminal domain	GO:0005975//GO:0006073	carbohydrate metabolic process//cellular glucan metabolic process	GO:0004553//GO:0042302//GO:0016762	hydrolase activity, hydrolyzing O-glycosyl compounds//structural constituent of cuticle//xyloglucan:xyloglucosyl transferase activity	GO:0005618//GO:0048046	cell wall//apoplast	--	--
comp78818_c3	22.6738	102.777	-2.1804	0.00010575	0.013713	316	224134891	XP_002327515.1	130	4.24e-07	predicted protein [Populus trichocarpa]	--	--	--	--	--	--	--	--	--	Q9FRS6	124	1.68e-07	Leucine-rich repeat receptor-like protein kinase PXL1 OS=Arabidopsis thaliana GN=PXL1 PE=2 SV=1	PF00560	Leucine Rich Repeat	--	--	GO:0005515	protein binding	--	--	--	--
comp82364_c0	130.376	48.3623	1.4307	0.00010539	0.013713	443	--	--	--	--	--	--	--	--	--	--	--	--	--	--	--	--	--	--	PF01273//PF00499	LBP / BPI / CETP family, N-terminal domain//NADH-ubiquinone/plastoquinone oxidoreductase chain 6	GO:0006120//GO:0055114//GO:0006814//GO:0015992//GO:0006744	mitochondrial electron transport, NADH to ubiquinone//oxidation-reduction process//sodium ion transport//proton transport//ubiquinone biosynthetic process	GO:0008289//GO:0008137	lipid binding//NADH dehydrogenase (ubiquinone) activity	--	--	--	--
comp74346_c0	445.068	201.163	1.1457	0.00010697	0.013843	1380	225453929	XP_002279679.1	492	5.57e-56	PREDICTED: probable calcium-binding protein CML10 isoform 2 [Vitis vinifera]	--	--	--	--	--	K13448	CML	calcium-binding protein CML	http://www.genome.jp/dbget-bin/www_bget?ko:K13448	Q8RZB5	120	4.26e-06	Probable calcium-binding protein CML10 OS=Oryza sativa subsp. japonica GN=CML10 PE=2 SV=1	PF13499//PF13405//PF10591//PF13202//PF00036//PF00404	EF-hand domain pair//EF-hand domain//Secreted protein acidic and rich in cysteine Ca binding region//EF hand//EF hand//Dockerin type I repeat	GO:0007165//GO:0005975	signal transduction//carbohydrate metabolic process	GO:0004553//GO:0005509	hydrolase activity, hydrolyzing O-glycosyl compounds//calcium ion binding	GO:0005578	proteinaceous extracellular matrix	KOG0027	Calmodulin and related proteins (EF-Hand superfamily)
comp72509_c1	69.9745	6.90571	3.341	0.00010737	0.013876	915	225452805	XP_002283468.1	898	1.26e-115	PREDICTED: vacuolar amino acid transporter 1 [Vitis vinifera]	--	--	--	--	--	--	--	--	--	P34579	193	3.54e-15	Vesicular GABA transporter OS=Caenorhabditis elegans GN=unc-47 PE=1 SV=2	--	--	--	--	--	--	GO:0016021	integral to membrane	KOG1303	Amino acid transporters
comp54417_c0	22.7138	2.29693	3.3058	0.00010808	0.013946	482	--	--	--	--	--	--	--	--	--	--	--	--	--	--	--	--	--	--	PF00167	Fibroblast growth factor	GO:0008283//GO:0007165//GO:0040007	cell proliferation//signal transduction//growth	GO:0008083	growth factor activity	--	--	--	--
comp88385_c1	68.7812	173.28	-1.333	0.00010819	0.013946	2880	--	--	--	--	--	--	--	--	--	--	--	--	--	--	--	--	--	--	--	--	--	--	--	--	--	--	--	--
comp81707_c0	12.4869	50.6145	-2.0191	0.00010902	0.014035	1298	--	--	--	--	--	--	--	--	--	--	--	--	--	--	--	--	--	--	PF02902//PF00172	Ulp1 protease family, C-terminal catalytic domain//Fungal Zn(2)-Cys(6) binuclear cluster domain	GO:0006355//GO:0006508	regulation of transcription, DNA-dependent//proteolysis	GO:0008234//GO:0000981//GO:0008270	cysteine-type peptidase activity//sequence-specific DNA binding RNA polymerase II transcription factor activity//zinc ion binding	GO:0005634	nucleus	--	--
comp76645_c2	17.6203	0.912809	4.2708	0.00011163	0.014353	261	--	--	--	--	--	--	--	--	--	--	--	--	--	--	--	--	--	--	PF01330	RuvA N terminal domain	GO:0006281//GO:0006310	DNA repair//DNA recombination	GO:0009378//GO:0005524	four-way junction helicase activity//ATP binding	GO:0005657//GO:0009379	replication fork//Holliday junction helicase complex	--	--
comp54156_c0	0	13.8189	#NAME?	0.00011201	0.014383	331	--	--	--	--	--	--	--	--	--	--	--	--	--	--	--	--	--	--	--	--	--	--	--	--	--	--	--	--
comp84953_c0	44.0875	121.572	-1.4634	0.00011314	0.01451	1168	--	--	--	--	--	147838655	AM440566.2	38	1.73e-08	Vitis vinifera contig VV78X177641.5, whole genome shotgun sequence	--	--	--	--	--	--	--	--	--	--	--	--	--	--	--	--	--	--
comp94964_c0	969.531	459.549	1.0771	0.0001133	0.014511	2004	225434656	XP_002279594.1	2035	0	PREDICTED: sodium-dependent phosphate transport protein 1, chloroplastic [Vitis vinifera]	255569282	XM_002525563.1	678	0	Ricinus communis Sodium-dependent phosphate transport protein, putative, mRNA	--	--	--	--	O82390	1869	0	Sodium-dependent phosphate transport protein 1, chloroplastic OS=Arabidopsis thaliana GN=ANTR1 PE=1 SV=1	PF07690//PF03137	Major Facilitator Superfamily//Organic Anion Transporter Polypeptide (OATP) family	GO:0030505//GO:0006810//GO:0055085//GO:0009416//GO:0006817//GO:0009624	inorganic diphosphate transport//transport//transmembrane transport//response to light stimulus//phosphate ion transport//response to nematode	GO:0030504//GO:0005215//GO:0005315	inorganic diphosphate transmembrane transporter activity//transporter activity//inorganic phosphate transmembrane transporter activity	GO:0016020//GO:0016021//GO:0009579	membrane//integral to membrane//thylakoid	KOG2532	Permease of the major facilitator superfamily
comp82186_c0	27.1805	3.68106	2.8844	0.00011506	0.014718	520	--	--	--	--	--	--	--	--	--	--	--	--	--	--	--	--	--	--	--	--	--	--	--	--	--	--	--	--
comp92588_c0	68.9078	171.566	-1.316	0.00011556	0.014763	2010	--	--	--	--	--	--	--	--	--	--	--	--	--	--	--	--	--	--	PF05153	Family of unknown function (DUF706)	GO:0055114//GO:0019310	oxidation-reduction process//inositol catabolic process	GO:0050113//GO:0005506	inositol oxygenase activity//iron ion binding	GO:0005737	cytoplasm	--	--
comp83466_c3	15.247	58.0288	-1.9282	0.00011915	0.015202	853	--	--	--	--	--	--	--	--	--	--	--	--	--	--	--	--	--	--	--	--	--	--	--	--	--	--	--	--
comp86584_c0	5.92677	34.005	-2.5204	0.00012008	0.015301	666	332322110	CCA66009.1	213	1.21e-16	hypothetical protein [Beta vulgaris subsp. vulgaris]	--	--	--	--	--	--	--	--	--	P0C2F6	184	2.22e-14	Putative ribonuclease H protein At1g65750 OS=Arabidopsis thaliana GN=At1g65750 PE=3 SV=1	--	--	--	--	--	--	--	--	--	--
comp54013_c0	18.847	0.920264	4.3561	0.00012184	0.015485	392	--	--	--	--	--	--	--	--	--	--	--	--	--	--	--	--	--	--	--	--	--	--	--	--	--	--	--	--
comp84646_c1	62.7745	160.268	-1.3522	0.00012191	0.015485	1034	255633622	ACU17170.1	545	1.5e-65	unknown [Glycine max]	--	--	--	--	--	K01900	LSC2	succinyl-CoA synthetase beta subunit	http://www.genome.jp/dbget-bin/www_bget?ko:K01900	O82662	555	3.55e-65	Succinyl-CoA ligase [ADP-forming] subunit beta, mitochondrial OS=Arabidopsis thaliana GN=At2g20420 PE=1 SV=1	--	--	GO:0008152	metabolic process	GO:0005524//GO:0046872//GO:0003824	ATP binding//metal ion binding//catalytic activity	--	--	KOG2799	Succinyl-CoA synthetase, beta subunit
comp92509_c0	18.2536	64.0366	-1.8107	0.00012199	0.015485	573	147854305	CAN79110.1	733	4.01e-89	hypothetical protein VITISV_001311 [Vitis vinifera]	147799309	AM462987.2	34	1.38e-06	Vitis vinifera contig VV78X203482.3, whole genome shotgun sequence	--	--	--	--	Q05654	202	1.41e-16	Retrotransposable element Tf2 155 kDa protein type 1 OS=Schizosaccharomyces pombe (strain 972 / ATCC 24843) GN=Tf2-1 PE=2 SV=1	PF00665//PF01610	Integrase core domain//Transposase	GO:0015074//GO:0006313//GO:0051252	DNA integration//transposition, DNA-mediated//regulation of RNA metabolic process	GO:0004803//GO:0004523//GO:0003677//GO:0003676	transposase activity//ribonuclease H activity//DNA binding//nucleic acid binding	--	--	KOG0017	FOG: Transposon-encoded proteins with TYA, reverse transcriptase, integrase domains in various combinations
comp76173_c0	81.1815	26.1791	1.6327	0.00012244	0.015522	470	--	--	--	--	--	--	--	--	--	--	--	--	--	--	--	--	--	--	--	--	--	--	--	--	--	--	--	--
comp82229_c0	247.484	104.469	1.2443	0.00012264	0.015528	4817	359473774	XP_002266931.2	260	5.84e-20	PREDICTED: RNA polymerase II C-terminal domain phosphatase-like 3-like [Vitis vinifera]	224053552	XM_002297833.1	574	0	Populus trichocarpa predicted protein, mRNA	--	--	--	--	Q8LL04	146	9.89e-08	RNA polymerase II C-terminal domain phosphatase-like 3 OS=Arabidopsis thaliana GN=CPL3 PE=1 SV=2	PF03031	NLI interacting factor-like phosphatase	--	--	GO:0005515	protein binding	--	--	KOG0323	TFIIF-interacting CTD phosphatases, including NLI-interacting factor
comp67384_c0	54.001	206.003	-1.9316	0.00012326	0.015573	596	255572164	XP_002527022.1	154	1.11e-09	conserved hypothetical protein [Ricinus communis]	--	--	--	--	--	--	--	--	--	--	--	--	--	--	--	--	--	--	--	--	--	--	--
comp75481_c0	54.441	14.2678	1.9319	0.0001233	0.015573	427	359483327	XP_002264370.2	419	1.07e-49	PREDICTED: uncharacterized protein LOC100252097 [Vitis vinifera]	388501881	BT139212.1	107	2.65e-47	Lotus japonicus clone JCVI-FLLj-2E15 unknown mRNA	--	--	--	--	--	--	--	--	--	--	--	--	--	--	--	--	--	--
comp50596_c0	87.2283	28.9622	1.5906	0.00012671	0.015983	1290	--	--	--	--	--	--	--	--	--	--	--	--	--	--	--	--	--	--	PF03791	KNOX2 domain	--	--	GO:0003677	DNA binding	GO:0005634	nucleus	--	--
comp91424_c1	503.623	231.361	1.1222	0.00012687	0.015983	4630	225438325	XP_002272045.1	291	0	PREDICTED: diacylglycerol kinase 1-like [Vitis vinifera]	359480772	XM_002272009.2	126	8.45e-57	PREDICTED: Vitis vinifera diacylglycerol kinase 1-like (LOC100247408), mRNA	--	--	--	--	Q39017	220	1.42e-155	Diacylglycerol kinase 1 OS=Arabidopsis thaliana GN=DGK1 PE=1 SV=2	PF05770//PF00609//PF02402//PF00781//PF00130	Inositol 1, 3, 4-trisphosphate 5/6-kinase//Diacylglycerol kinase accessory domain//Lysis protein//Diacylglycerol kinase catalytic domain//Phorbol esters/diacylglycerol binding domain (C1 domain)	GO:0032957//GO:0007205//GO:0048364//GO:0048366//GO:0009405//GO:0046486//GO:0009395//GO:0019835//GO:0035556//GO:0009611	inositol trisphosphate metabolic process//protein kinase C-activating G-protein coupled receptor signaling pathway//root development//leaf development//pathogenesis//glycerolipid metabolic process//phospholipid catabolic process//cytolysis//intracellular signal transduction//response to wounding	GO:0005524//GO:0000287//GO:0052726//GO:0004143//GO:0052725//GO:0047325	ATP binding//magnesium ion binding//inositol-1,3,4-trisphosphate 5-kinase activity//diacylglycerol kinase activity//inositol-1,3,4-trisphosphate 6-kinase activity//inositol tetrakisphosphate 1-kinase activity	GO:0005622//GO:0019867	intracellular//outer membrane	KOG1169	Diacylglycerol kinase
comp73554_c0	33.3406	5.97054	2.4813	0.0001279	0.016093	672	225446374	XP_002274155.1	541	4.08e-67	PREDICTED: uncharacterized protein LOC100255813 [Vitis vinifera]	--	--	--	--	--	--	--	--	--	--	--	--	--	PF07947//PF04790//PF13903	YhhN-like protein//Sarcoglycan complex subunit protein//PMP-22/EMP/MP20/Claudin tight junction	--	--	--	--	GO:0016012//GO:0016021	sarcoglycan complex//integral to membrane	--	--
comp143074_c0	18.8804	66.3187	-1.8125	0.00012859	0.016159	1029	--	--	--	--	--	--	--	--	--	--	--	--	--	--	--	--	--	--	--	--	--	--	--	--	--	--	--	--
comp63000_c0	19.2003	1.39158	3.7863	0.00013007	0.016324	971	--	--	--	--	--	--	--	--	--	--	--	--	--	--	--	--	--	--	--	--	--	--	--	--	--	--	--	--
comp232492_c0	2.68671	24.3982	-3.1829	0.0001322	0.016571	493	--	--	--	--	--	--	--	--	--	--	--	--	--	--	--	--	--	--	--	--	--	--	--	--	--	--	--	--
comp81300_c2	29.5538	4.12255	2.8417	0.00013338	0.016698	562	--	--	--	--	--	--	--	--	--	--	--	--	--	--	--	--	--	--	--	--	--	--	--	--	--	--	--	--
comp89197_c1	712.347	247.069	1.5277	0.000134	0.016753	923	225445063	XP_002280262.1	254	2.78e-23	PREDICTED: uncharacterized protein LOC100249186 [Vitis vinifera]	--	--	--	--	--	--	--	--	--	--	--	--	--	--	--	--	--	--	--	--	--	--	--
comp79176_c0	28.0872	4.12255	2.7683	0.00013419	0.016757	1097	108935817	P40108.2	1781	0	RecName: Full=Aldehyde dehydrogenase; Short=ALDDH; Short=ALDH; AltName: Full=Allergen Cla h 3; AltName: Full=Allergen Cla h III; AltName: Allergen=Cla h 10	32995337	AK110128.1	953	0	Oryza sativa Japonica Group cDNA clone:002-161-C04, full insert sequence	K00128	E1.2.1.3	aldehyde dehydrogenase (NAD+)	http://www.genome.jp/dbget-bin/www_bget?ko:K00128	P40108	1781	0	Aldehyde dehydrogenase OS=Davidiella tassiana GN=CLAH10 PE=1 SV=2	PF00171	Aldehyde dehydrogenase family	GO:0055114//GO:0006554//GO:0046251//GO:0019260//GO:0006525//GO:0006094//GO:0006574//GO:0019852//GO:0006631//GO:0006699//GO:0006568//GO:0006552//GO:0006550//GO:0006560//GO:0046486//GO:0006096//GO:0019482//GO:0008152//GO:0006547	oxidation-reduction process//lysine catabolic process//limonene catabolic process//1,2-dichloroethane catabolic process//arginine metabolic process//gluconeogenesis//valine catabolic process//L-ascorbic acid metabolic process//fatty acid metabolic process//bile acid biosynthetic process//tryptophan metabolic process//leucine catabolic process//isoleucine catabolic process//proline metabolic proce…	GO:0016491//GO:0004029	oxidoreductase activity//aldehyde dehydrogenase (NAD) activity	GO:0005737	cytoplasm	KOG2450	Aldehyde dehydrogenase
comp93715_c0	1084.66	522.567	1.0536	0.00013642	0.017014	3400	224138292	XP_002326566.1	2354	0	nbs-lrr resistance protein [Populus trichocarpa]	--	--	--	--	--	--	--	--	--	Q39214	1055	2.9e-124	Disease resistance protein RPM1 OS=Arabidopsis thaliana GN=RPM1 PE=1 SV=1	PF00931//PF00560	NB-ARC domain//Leucine Rich Repeat	--	--	GO:0043531//GO:0005515	ADP binding//protein binding	--	--	KOG0619	FOG: Leucine rich repeat
comp142922_c0	20.467	0.912809	4.4868	0.0001368	0.017019	246	297740229	CBI30411.3	206	2.1e-18	unnamed protein product [Vitis vinifera]	--	--	--	--	--	--	--	--	--	Q9SD53	119	3.41e-07	UPF0481 protein At3g47200 OS=Arabidopsis thaliana GN=At3g47200 PE=1 SV=1	--	--	--	--	--	--	--	--	--	--
comp75121_c0	1200.37	574.5	1.0631	0.00013678	0.017019	3015	359491315	XP_002281757.2	991	4.09e-119	PREDICTED: two-component response regulator-like APRR1-like [Vitis vinifera]	327342203	HQ833401.1	171	5.29e-82	Populus tremula toc1 (toc1) gene, exons 5, 6 and partial cds	--	--	--	--	Q9LKL2	586	3.84e-63	Two-component response regulator-like APRR1 OS=Arabidopsis thaliana GN=APRR1 PE=1 SV=1	PF06203	CCT motif	--	--	GO:0005515	protein binding	--	--	--	--
comp67208_c0	1753.61	848.336	1.0476	0.00013743	0.017076	3088	225426862	XP_002276931.1	2359	0	PREDICTED: uncharacterized protein LOC100265091 [Vitis vinifera]	225426861	XM_002276895.1	603	0	PREDICTED: Vitis vinifera uncharacterized LOC100265091 (LOC100265091), mRNA	--	--	--	--	Q9JZ44	135	9.29e-07	30S ribosomal protein S1 OS=Neisseria meningitidis serogroup B (strain MC58) GN=rpsA PE=1 SV=1	PF00575	S1 RNA binding domain	--	--	GO:0003723	RNA binding	--	--	--	--
comp85568_c0	18.0537	63.461	-1.8136	0.0001384	0.017175	1175	--	--	--	--	--	--	--	--	--	--	--	--	--	--	--	--	--	--	PF05824	Pro-melanin-concentrating hormone (Pro-MCH)	GO:0007268//GO:0007165	synaptic transmission//signal transduction	GO:0030354	melanin-concentrating hormone activity	--	--	--	--
comp80624_c0	5.33343	32.1496	-2.5917	0.0001395	0.01729	542	--	--	--	--	--	--	--	--	--	--	--	--	--	--	--	--	--	--	--	--	--	--	--	--	--	--	--	--
comp91731_c1	10.1135	44.6067	-2.141	0.00014	0.017331	927	--	--	--	--	--	--	--	--	--	--	--	--	--	--	--	--	--	--	--	--	--	--	--	--	--	--	--	--
comp79923_c1	625.091	147.354	2.0848	0.00014063	0.017386	947	225448138	XP_002263444.1	385	8.5e-42	PREDICTED: uncharacterized protein LOC100266411 [Vitis vinifera]	--	--	--	--	--	--	--	--	--	--	--	--	--	--	--	--	--	--	--	--	--	--	--
comp87408_c0	50.6076	12.839	1.9788	0.00014102	0.017413	1145	--	--	--	--	--	--	--	--	--	--	--	--	--	--	--	--	--	--	--	--	--	--	--	--	--	--	--	--
comp92011_c0	28.6805	86.9389	-1.5999	0.00014213	0.017529	1291	372000143	AEX65148.1	61	7.85e-08	F0F1 ATP synthase subunit alpha [Portulacaria afra]	123642097	AM432770.1	45	2.46e-12	Vitis vinifera contig VV78X128812.12, whole genome shotgun sequence	--	--	--	--	Q589B3	61	8.71e-09	ATP synthase subunit alpha, chloroplastic OS=Silene latifolia GN=atpA PE=3 SV=1	PF05373//PF00321	L-proline 3-hydroxylase, C-terminal//Plant thionin	GO:0015991//GO:0006952//GO:0015986//GO:0006119//GO:0055114//GO:0015992	ATP hydrolysis coupled proton transport//defense response//ATP synthesis coupled proton transport//oxidative phosphorylation//oxidation-reduction process//proton transport	GO:0016706//GO:0046933//GO:0046961//GO:0005524	oxidoreductase activity, acting on paired donors, with incorporation or reduction of molecular oxygen, 2-oxoglutarate as one donor, and incorporation of one atom each of oxygen into both donors//proton-transporting ATP synthase activity, rotational mechanism//proton-transporting ATPase activity, rotational mechanism//ATP binding	GO:0009535//GO:0045261//GO:0045259	chloroplast thylakoid membrane//proton-transporting ATP synthase complex, catalytic core F(1)//proton-transporting ATP synthase complex	--	--
comp93751_c0	251.211	536.507	-1.0947	0.00014232	0.017531	1722	--	--	--	--	--	--	--	--	--	--	--	--	--	--	--	--	--	--	--	--	--	--	--	--	--	--	--	--
comp93801_c0	2177.41	1062.64	1.035	0.00014271	0.017557	357	--	--	--	--	--	--	--	--	--	--	--	--	--	--	--	--	--	--	--	--	--	--	--	--	--	--	--	--
comp89237_c2	389.227	863.713	-1.1499	0.00014334	0.017613	1277	20146093	BAB88935.1	1101	9.01e-144	glucosyltransferase [Nicotiana tabacum]	359478018	XM_002266883.2	98	8.4e-42	PREDICTED: Vitis vinifera UDP-glycosyltransferase 75D1-like (LOC100255518), mRNA	--	--	--	--	O23406	708	3.83e-86	UDP-glycosyltransferase 75D1 OS=Arabidopsis thaliana GN=UGT75D1 PE=2 SV=2	PF03033//PF00201	Glycosyltransferase family 28 N-terminal domain//UDP-glucoronosyl and UDP-glucosyl transferase	GO:0008152//GO:0005975//GO:0030259	metabolic process//carbohydrate metabolic process//lipid glycosylation	GO:0016758	transferase activity, transferring hexosyl groups	--	--	--	--
comp80931_c0	17.4203	62.1216	-1.8343	0.00014457	0.017742	1302	--	--	--	--	--	--	--	--	--	--	--	--	--	--	--	--	--	--	--	--	--	--	--	--	--	--	--	--
comp52399_c0	91.1751	31.3113	1.542	0.00014514	0.017779	1143	356535343	XP_003536206.1	1018	1.69e-132	PREDICTED: CBL-interacting serine/threonine-protein kinase 7-like [Glycine max]	351727630	NM_001251262.1	212	3.18e-105	Glycine max protein kinase (LOC100305372), mRNA gi|212552161|gb|EU848490.1| Glycine max protein kinase mRNA, complete cds	--	--	--	--	Q9XIW0	990	1.52e-129	CBL-interacting serine/threonine-protein kinase 7 OS=Arabidopsis thaliana GN=CIPK7 PE=1 SV=1	PF03822//PF07714//PF00069//PF06293//PF01163	NAF domain//Protein tyrosine kinase//Protein kinase domain//Lipopolysaccharide kinase (Kdo/WaaP) family//RIO1 family	GO:0009103//GO:0007165//GO:0006468	lipopolysaccharide biosynthetic process//signal transduction//protein phosphorylation	GO:0003824//GO:0005524//GO:0016773//GO:0004672	catalytic activity//ATP binding//phosphotransferase activity, alcohol group as acceptor//protein kinase activity	GO:0016020	membrane	KOG0583	Serine/threonine protein kinase
comp93704_c0	777.654	1599.81	-1.0407	0.00014523	0.017779	3117	317106737	BAJ53233.1	161	1.86e-08	JHL06P13.14 [Jatropha curcas]	--	--	--	--	--	--	--	--	--	Q9T048	614	6.44e-65	Disease resistance protein At4g27190 OS=Arabidopsis thaliana GN=At4g27190 PE=2 SV=1	PF08477//PF03193//PF03029//PF01637//PF00004//PF00931//PF05970//PF00448//PF03266	Miro-like protein//Protein of unknown function, DUF258//Conserved hypothetical ATP binding protein//Archaeal ATPase//ATPase family associated with various cellular activities (AAA)//NB-ARC domain//PIF1-like helicase//SRP54-type protein, GTPase domain//NTPase	GO:0006281//GO:0006614//GO:0000723//GO:0007264	DNA repair//SRP-dependent cotranslational protein targeting to membrane//telomere maintenance//small GTPase mediated signal transduction	GO:0000166//GO:0005524//GO:0003924//GO:0043531//GO:0003678//GO:0005525	nucleotide binding//ATP binding//GTPase activity//ADP binding//DNA helicase activity//GTP binding	GO:0005657//GO:0005622	replication fork//intracellular	KOG0619	FOG: Leucine rich repeat
comp53679_c0	8.06014	39.1597	-2.2805	0.00014618	0.017874	499	--	--	--	--	--	--	--	--	--	--	--	--	--	--	--	--	--	--	--	--	--	--	--	--	--	--	--	--
comp87430_c0	1683.27	328.896	2.3556	0.00014699	0.017944	1917	225444143	XP_002268764.1	196	2.67e-13	PREDICTED: patellin-4 isoform 1 [Vitis vinifera]	224056778	XM_002298983.1	312	1.39e-160	Populus trichocarpa predicted protein, mRNA	--	--	--	--	Q94C59	174	1.03e-11	Patellin-4 OS=Arabidopsis thaliana GN=PATL4 PE=1 SV=2	--	--	--	--	--	--	--	--	KOG1471	Phosphatidylinositol transfer protein SEC14 and related proteins
comp92427_c1	51.6343	135.234	-1.3891	0.00014711	0.017944	1460	356500781	XP_003519209.1	180	1.29e-11	PREDICTED: CBL-interacting serine/threonine-protein kinase 8-like [Glycine max]	--	--	--	--	--	--	--	--	--	Q9MAM1	174	4.51e-12	CBL-interacting serine/threonine-protein kinase 9 OS=Arabidopsis thaliana GN=CIPK9 PE=1 SV=2	--	--	--	--	--	--	--	--	KOG0583	Serine/threonine protein kinase
comp65582_c0	13.8669	53.435	-1.9461	0.00014759	0.01798	275	357443617	XP_003592086.1	493	6.13e-56	Cellulose synthase [Medicago truncatula]	376315431	JQ345699.1	137	3.43e-64	Gossypium hirsutum CESA9 (CesA9) mRNA, complete cds	K10999	CESA	cellulose synthase A	http://www.genome.jp/dbget-bin/www_bget?ko:K10999	O48947	438	1.17e-49	Cellulose synthase A catalytic subunit 2 [UDP-forming] OS=Arabidopsis thaliana GN=CESA2 PE=1 SV=1	PF03552	Cellulose synthase	GO:0005985//GO:0005982//GO:0006011//GO:0030244	sucrose metabolic process//starch metabolic process//UDP-glucose metabolic process//cellulose biosynthetic process	GO:0016760//GO:0008270//GO:0046872	cellulose synthase (UDP-forming) activity//zinc ion binding//metal ion binding	GO:0016021//GO:0016020	integral to membrane//membrane	--	--
comp84439_c0	73.5213	180.588	-1.2965	0.00014789	0.017994	217	224128402	XP_002329153.1	386	5.18e-45	predicted protein [Populus trichocarpa]	449463131	XM_004149240.1	113	5.77e-51	PREDICTED: Cucumis sativus uncharacterized LOC101205134 (LOC101205134), mRNA gi|449528618|ref|XM_004171253.1| PREDICTED: Cucumis sativus uncharacterized LOC101228605 (LOC101228605), mRNA	K13348	MPV17	protein Mpv17	http://www.genome.jp/dbget-bin/www_bget?ko:K13348	--	--	--	--	--	--	--	--	--	--	GO:0016021	integral to membrane	--	--
comp75301_c0	51.7877	12.8688	2.0087	0.00014828	0.01802	1490	224065425	XP_002301811.1	1089	1.43e-141	predicted protein [Populus trichocarpa]	--	--	--	--	--	--	--	--	--	Q9LSF1	1030	6.66e-134	Serine/threonine-protein kinase OXI1 OS=Arabidopsis thaliana GN=OXI1 PE=1 SV=1	PF00454//PF06293//PF00069//PF07714//PF01163//PF02480	Phosphatidylinositol 3- and 4-kinase//Lipopolysaccharide kinase (Kdo/WaaP) family//Protein kinase domain//Protein tyrosine kinase//RIO1 family//Alphaherpesvirus glycoprotein E	GO:0009103//GO:0016310//GO:0006468	lipopolysaccharide biosynthetic process//phosphorylation//protein phosphorylation	GO:0003824//GO:0016773//GO:0000166//GO:0005524//GO:0004672	catalytic activity//phosphotransferase activity, alcohol group as acceptor//nucleotide binding//ATP binding//protein kinase activity	GO:0016020	membrane	KOG0610	Putative serine/threonine protein kinase
comp88629_c0	358.107	161.914	1.1452	0.00014877	0.018058	2298	359494887	XP_002265573.2	1992	0	PREDICTED: BTB/POZ domain-containing protein At2g24240 [Vitis vinifera]	359494886	XM_002265537.2	459	0	PREDICTED: Vitis vinifera BTB/POZ domain-containing protein At2g24240-like (LOC100251988), mRNA	--	--	--	--	Q9ZUH1	1941	0	BTB/POZ domain-containing protein At2g24240 OS=Arabidopsis thaliana GN=At2g24240 PE=2 SV=1	PF02214	BTB/POZ domain	GO:0051260	protein homooligomerization	--	--	--	--	KOG2714	SETA binding protein SB1 and related proteins, contain BTB/POZ domain
comp78790_c0	4.30674	28.9995	-2.7514	0.00014923	0.018092	836	--	--	--	--	--	--	--	--	--	--	--	--	--	--	--	--	--	--	--	--	--	--	--	--	--	--	--	--
comp119922_c0	17.227	0.920264	4.2265	0.00014949	0.018101	265	--	--	--	--	--	--	--	--	--	--	--	--	--	--	--	--	--	--	--	--	--	--	--	--	--	--	--	--
comp66993_c2	374.54	170.115	1.1386	0.00015061	0.018214	213	356536733	XP_003536890.1	175	3.32e-14	PREDICTED: uncharacterized protein LOC100795994 [Glycine max]	--	--	--	--	--	K11275	H1_5	histone H1/5	http://www.genome.jp/dbget-bin/www_bget?ko:K11275	P08283	162	9.74e-14	Histone H1 OS=Pisum sativum PE=2 SV=1	PF00538	linker histone H1 and H5 family	GO:0006334	nucleosome assembly	GO:0003677	DNA binding	GO:0000786//GO:0005634	nucleosome//nucleus	--	--
comp106577_c0	17.147	0.920264	4.2198	0.00015146	0.018295	211	--	--	--	--	--	3036947	AB012638.1	51	1.63e-16	Nicotiana sylvestris Lhcb1*5, Lhcb1*6 genes for light harvesting chlorophyll a/b-binding protein, complete cds	--	--	--	--	--	--	--	--	--	--	--	--	--	--	--	--	--	--
comp84104_c1	17.147	0.912809	4.2315	0.00015164	0.018295	732	--	--	--	--	--	--	--	--	--	--	--	--	--	--	--	--	--	--	--	--	--	--	--	--	--	--	--	--
comp82601_c0	323.673	144.489	1.1636	0.00015197	0.018313	1315	255541644	XP_002511886.1	664	8.84e-82	protein binding protein, putative [Ricinus communis]	171854682	AB372272.1	132	1.09e-60	Capsicum chinense mRNA for putative zinc finger family protein, complete cds	--	--	--	--	Q8LE94	230	2.24e-20	E3 ubiquitin-protein ligase At3g02290 OS=Arabidopsis thaliana GN=At3g02290 PE=2 SV=1	PF13639//PF12906//PF12678//PF14634//PF00097//PF12861	Ring finger domain//RING-variant domain//RING-H2 zinc finger//zinc-RING finger domain//Zinc finger, C3HC4 type (RING finger)//Anaphase-promoting complex subunit 11 RING-H2 finger	GO:0016567	protein ubiquitination	GO:0008270//GO:0004842//GO:0046872//GO:0043169//GO:0005515	zinc ion binding//ubiquitin-protein ligase activity//metal ion binding//cation binding//protein binding	GO:0005680	anaphase-promoting complex	KOG0800	FOG: Predicted E3 ubiquitin ligase
comp89077_c0	1480.21	722.673	1.0344	0.00015257	0.018363	1927	296085177	CBI28672.3	1144	5.91e-148	unnamed protein product [Vitis vinifera]	--	--	--	--	--	--	--	--	--	--	--	--	--	--	--	--	--	--	--	--	--	--	--
comp90038_c1	116.702	43.3121	1.43	0.00015369	0.018475	667	--	--	--	--	--	--	--	--	--	--	--	--	--	--	--	--	--	--	--	--	--	--	--	--	--	--	--	--
comp76451_c0	43.4142	10.1602	2.0952	0.00015388	0.018476	1772	147790209	CAN61322.1	510	8.78e-52	hypothetical protein VITISV_012106 [Vitis vinifera]	--	--	--	--	--	--	--	--	--	--	--	--	--	PF02180//PF01997	Bcl-2 homology region 4//Translin family	GO:0042981	regulation of apoptotic process	GO:0043565	sequence-specific DNA binding	--	--	--	--
comp77619_c0	1458.55	709.689	1.0393	0.00015462	0.018542	635	225444525	XP_002275015.1	231	4.53e-20	PREDICTED: ATP synthase gamma chain, chloroplastic-like isoform 1 [Vitis vinifera]	19784	X63606.1	64	3.24e-23	N.tabacum atpC mRNA for gamma subunit of ATP synthase	--	--	--	--	P29790	223	4.96e-20	ATP synthase gamma chain, chloroplastic OS=Nicotiana tabacum GN=ATPC PE=1 SV=1	PF00231//PF08650	ATP synthase//DASH complex subunit Dad4	GO:0015986//GO:0008608//GO:0006119//GO:0015992	ATP synthesis coupled proton transport//attachment of spindle microtubules to kinetochore//oxidative phosphorylation//proton transport	GO:0046961//GO:0046933	proton-transporting ATPase activity, rotational mechanism//proton-transporting ATP synthase activity, rotational mechanism	GO:0072686//GO:0045261//GO:0042729//GO:0045259	mitotic spindle//proton-transporting ATP synthase complex, catalytic core F(1)//DASH complex//proton-transporting ATP synthase complex	KOG1531	F0F1-type ATP synthase, gamma subunit
comp84028_c0	56.9743	147.984	-1.3771	0.00015546	0.01862	2241	--	--	--	--	--	--	--	--	--	--	--	--	--	--	--	--	--	--	--	--	--	--	--	--	--	--	--	--
comp67283_c0	37.6074	105.815	-1.4925	0.00015594	0.018655	1441	255563808	XP_002522905.1	818	1.14e-101	hypothetical protein RCOM_0864030 [Ricinus communis]	449443691	XM_004139563.1	43	3.57e-11	PREDICTED: Cucumis sativus uncharacterized LOC101217191 (LOC101217191), mRNA gi|449505593|ref|XM_004162468.1| PREDICTED: Cucumis sativus uncharacterized LOC101217191 (LOC101217191), mRNA	--	--	--	--	--	--	--	--	PF00312//PF10473//PF00986//PF01576	Ribosomal protein S15//Leucine-rich repeats of kinetochore protein Cenp-F/LEK1//DNA gyrase B subunit, carboxyl terminus//Myosin tail	GO:0006265//GO:0006412//GO:0042254	DNA topological change//translation//ribosome biogenesis	GO:0003918//GO:0005524//GO:0042803//GO:0003735//GO:0045502//GO:0008134//GO:0003677//GO:0003774	DNA topoisomerase type II (ATP-hydrolyzing) activity//ATP binding//protein homodimerization activity//structural constituent of ribosome//dynein binding//transcription factor binding//DNA binding//motor activity	GO:0016459//GO:0005840//GO:0005622//GO:0005667//GO:0030286	myosin complex//ribosome//intracellular//transcription factor complex//dynein complex	--	--
comp50659_c0	17.227	0.927719	4.2148	0.00015626	0.018672	1087	--	--	--	--	--	--	--	--	--	--	--	--	--	--	--	--	--	--	--	--	--	--	--	--	--	--	--	--
comp81431_c0	66.7213	20.2309	1.7216	0.00015659	0.018686	551	--	--	--	--	--	--	--	--	--	--	--	--	--	--	--	--	--	--	--	--	--	--	--	--	--	--	--	--
comp93313_c1	44.5208	10.5793	2.0732	0.00015676	0.018686	491	--	--	--	--	--	--	--	--	--	--	--	--	--	--	--	--	--	--	--	--	--	--	--	--	--	--	--	--
comp64838_c0	40.1741	111.471	-1.4723	0.00015823	0.018839	774	--	--	--	--	--	--	--	--	--	--	--	--	--	--	--	--	--	--	--	--	--	--	--	--	--	--	--	--
comp92394_c8	301.499	134.068	1.1692	0.00015953	0.018972	1562	296083524	CBI23514.3	199	8.39e-15	unnamed protein product [Vitis vinifera]	358030450	AC240222.7	74	2.27e-28	Solanum lycopersicum strain Heinz 1706 chromosome 1 clone sle-46a2 map 1, complete sequence	--	--	--	--	Q8GUH1	139	1.34e-07	U-box domain-containing protein 33 OS=Arabidopsis thaliana GN=PUB33 PE=2 SV=2	PF07127//PF00582	Late nodulin protein//Universal stress protein family	GO:0009878//GO:0006950	nodule morphogenesis//response to stress	GO:0046872	metal ion binding	--	--	--	--
comp66802_c0	830.329	1716.12	-1.0474	0.00016144	0.019166	2303	359476730	XP_002274448.2	1310	1.29e-171	PREDICTED: uncharacterized membrane protein YOL092W-like [Vitis vinifera]	--	--	--	--	--	--	--	--	--	Q12010	228	5.38e-19	Uncharacterized membrane protein YOL092W OS=Saccharomyces cerevisiae (strain ATCC 204508 / S288c) GN=YOL092W PE=1 SV=1	--	--	--	--	--	--	--	--	KOG2913	Predicted membrane protein
comp76731_c0	25.9538	80.5269	-1.6335	0.00016155	0.019166	849	--	--	--	--	--	--	--	--	--	--	--	--	--	--	--	--	--	--	--	--	--	--	--	--	--	--	--	--
comp18186_c0	53.2543	14.238	1.9032	0.00016588	0.019656	931	--	--	--	--	--	--	--	--	--	--	--	--	--	--	--	--	--	--	--	--	--	--	--	--	--	--	--	--
comp38577_c0	12.3669	0	Inf	0.00016673	0.019733	413	--	--	--	--	--	--	--	--	--	--	--	--	--	--	--	--	--	--	--	--	--	--	--	--	--	--	--	--
comp86532_c0	12.2469	0	Inf	0.00017146	0.020269	234	--	--	--	--	--	--	--	--	--	--	--	--	--	--	--	--	--	--	--	--	--	--	--	--	--	--	--	--
comp81954_c0	740.814	354.136	1.0648	0.00017172	0.020276	1734	225440047	XP_002276858.1	1816	0	PREDICTED: UDP-glycosyltransferase 86A1 [Vitis vinifera]	387135263	JN088386.1	60	1.53e-20	Linum usitatissimum UDP-glycosyltransferase 1 (UGT86A7) gene, complete cds	--	--	--	--	Q9SJL0	1547	0	UDP-glycosyltransferase 86A1 OS=Arabidopsis thaliana GN=UGT86A1 PE=2 SV=1	PF04101//PF08702//PF13949//PF00201	Glycosyltransferase family 28 C-terminal domain//Fibrinogen alpha/beta chain family//ALIX V-shaped domain binding to HIV//UDP-glucoronosyl and UDP-glucosyl transferase	GO:0008152//GO:0007165//GO:0030168//GO:0051258//GO:0030259//GO:0005975	metabolic process//signal transduction//platelet activation//protein polymerization//lipid glycosylation//carbohydrate metabolic process	GO:0005102//GO:0016758//GO:0030674//GO:0005515//GO:0030246	receptor binding//transferase activity, transferring hexosyl groups//protein binding, bridging//protein binding//carbohydrate binding	GO:0005577	fibrinogen complex	KOG1192	UDP-glucuronosyl and UDP-glucosyl transferase
comp76612_c0	41.0874	9.18028	2.1621	0.00017289	0.02039	426	--	--	--	--	--	--	--	--	--	--	--	--	--	--	--	--	--	--	--	--	--	--	--	--	--	--	--	--
comp93563_c0	112.355	257.652	-1.1974	0.00017405	0.020503	715	218186588	EEC69015.1	145	3.72e-08	hypothetical protein OsI_37810 [Oryza sativa Indica Group]	--	--	--	--	--	--	--	--	--	Q9LT96	128	3.79e-07	Probable leucine-rich repeat receptor-like protein kinase At5g49770 OS=Arabidopsis thaliana GN=At5g49770 PE=2 SV=1	PF07714//PF00366	Protein tyrosine kinase//Ribosomal protein S17	GO:0006468//GO:0006412//GO:0042254	protein phosphorylation//translation//ribosome biogenesis	GO:0003735//GO:0004672	structural constituent of ribosome//protein kinase activity	GO:0005622//GO:0005840	intracellular//ribosome	--	--
comp126507_c0	12.1669	0	Inf	0.00017472	0.020557	264	--	--	--	--	--	--	--	--	--	--	--	--	--	--	--	--	--	--	--	--	--	--	--	--	--	--	--	--
comp92312_c0	37.9607	170.54	-2.1675	0.00017735	0.020842	300	378405612	AFB82645.1	168	1.16e-12	quinone oxidoreductase [Camellia sinensis]	378405611	JN857067.1	279	4.37e-143	Camellia sinensis cultivar Longjing 43 quinone oxidoreductase (QOD1) mRNA, complete cds	--	--	--	--	Q9SV68	136	2.34e-09	Putative quinone-oxidoreductase homolog, chloroplastic OS=Arabidopsis thaliana GN=At4g13010 PE=2 SV=1	--	--	--	--	--	--	--	--	--	--
comp87151_c0	557.23	257.855	1.1117	0.00017802	0.020896	2268	225427985	XP_002277695.1	1732	0	PREDICTED: uncharacterized protein LOC100260696 [Vitis vinifera]	225427984	XM_002277659.1	224	1.37e-111	PREDICTED: Vitis vinifera uncharacterized LOC100260696 (LOC100260696), mRNA	--	--	--	--	--	--	--	--	PF01007	Inward rectifier potassium channel	GO:0006813	potassium ion transport	GO:0005242	inward rectifier potassium channel activity	GO:0016021//GO:0008076	integral to membrane//voltage-gated potassium channel complex	--	--
comp26119_c0	31.2473	5.52904	2.4986	0.00017983	0.021084	335	--	--	--	--	--	--	--	--	--	--	--	--	--	--	--	--	--	--	--	--	--	--	--	--	--	--	--	--
comp48366_c0	21.6871	2.30439	3.2344	0.00018412	0.021537	557	--	--	--	--	--	--	--	--	--	--	--	--	--	--	--	--	--	--	--	--	--	--	--	--	--	--	--	--
comp65822_c0	506.236	1050.32	-1.0529	0.00018412	0.021537	396	297743387	CBI36254.3	582	3.91e-73	unnamed protein product [Vitis vinifera]	359484649	XM_002284982.2	167	1.08e-80	PREDICTED: Vitis vinifera GTP-binding nuclear protein Ran-3-like (LOC100250818), mRNA	K07936	RAN	GTP-binding nuclear protein Ran	http://www.genome.jp/dbget-bin/www_bget?ko:K07936	P41919	572	1.96e-73	GTP-binding nuclear protein Ran-B1 OS=Nicotiana tabacum GN=RAN-B1 PE=2 SV=1	PF01580//PF00503//PF00025//PF00005//PF00071//PF08477//PF00735//PF00910	FtsK/SpoIIIE family//G-protein alpha subunit//ADP-ribosylation factor family//ABC transporter//Ras family//Miro-like protein//Septin//RNA helicase	GO:0007059//GO:0007264//GO:0051301//GO:0007186//GO:0007049//GO:0007165	chromosome segregation//small GTPase mediated signal transduction//cell division//G-protein coupled receptor signaling pathway//cell cycle//signal transduction	GO:0005524//GO:0003724//GO:0000166//GO:0003924//GO:0016887//GO:0019001//GO:0005525//GO:0004871//GO:0031683//GO:0003677//GO:0003723	ATP binding//RNA helicase activity//nucleotide binding//GTPase activity//ATPase activity//guanyl nucleotide binding//GTP binding//signal transducer activity//G-protein beta/gamma-subunit complex binding//DNA binding//RNA binding	GO:0005622//GO:0016021	intracellular//integral to membrane	KOG0096	GTPase Ran/TC4/GSP1 (nuclear protein transport pathway), small G protein superfamily
comp76762_c0	26.1538	3.68106	2.8288	0.00018513	0.021604	1035	255584165	XP_002532822.1	149	1.19e-08	Protein P21, putative [Ricinus communis]	--	--	--	--	--	--	--	--	--	P50699	131	1.76e-07	Thaumatin-like protein OS=Arabidopsis thaliana GN=At1g18250 PE=2 SV=2	--	--	--	--	--	--	--	--	--	--
comp85493_c2	29.3539	87.088	-1.5689	0.00018506	0.021604	695	440577308	CCI55315.1	159	2.67e-45	PH01B001I13.11 [Phyllostachys edulis]	--	--	--	--	--	--	--	--	--	P92519	79	1.55e-25	Uncharacterized mitochondrial protein AtMg00810 OS=Arabidopsis thaliana GN=AtMg00810 PE=4 SV=1	--	--	--	--	--	--	--	--	--	--
comp86224_c0	243.418	93.4255	1.3815	0.00018556	0.021629	1181	296084735	CBI25876.3	564	2.87e-67	unnamed protein product [Vitis vinifera]	--	--	--	--	--	--	--	--	--	Q940P5	511	2.14e-60	Tetraspanin-19 OS=Arabidopsis thaliana GN=At2g20740 PE=2 SV=1	PF00335//PF06703	Tetraspanin family//Microsomal signal peptidase 25 kDa subunit (SPC25)	GO:0006465	signal peptide processing	GO:0008233	peptidase activity	GO:0016021//GO:0005787	integral to membrane//signal peptidase complex	--	--
comp55477_c0	14.1069	52.4625	-1.8949	0.00018716	0.021789	1332	--	--	--	--	--	--	--	--	--	--	--	--	--	--	--	--	--	--	--	--	--	--	--	--	--	--	--	--
comp80876_c0	28.6405	4.57896	2.645	0.00018811	0.021875	1073	--	--	--	--	--	--	--	--	--	--	--	--	--	--	--	--	--	--	--	--	--	--	--	--	--	--	--	--
comp77132_c0	32.8739	1.83307	4.1646	0.00018846	0.02189	1525	--	--	--	--	--	--	--	--	--	--	--	--	--	--	--	--	--	--	--	--	--	--	--	--	--	--	--	--
comp28286_c0	32.3539	5.9929	2.4326	0.00019199	0.022274	275	--	--	--	--	--	--	--	--	--	--	--	--	--	--	--	--	--	--	--	--	--	--	--	--	--	--	--	--
comp65822_c1	683.533	1401.81	-1.0362	0.00019338	0.022409	1052	1710008	P54766.1	514	2.2e-60	RecName: Full=GTP-binding nuclear protein Ran1B	349719600	FQ381418.1	229	1.04e-114	Vitis vinifera clone SS0ABP1YK24	K07936	RAN	GTP-binding nuclear protein Ran	http://www.genome.jp/dbget-bin/www_bget?ko:K07936	P54766	514	1.49e-61	GTP-binding nuclear protein Ran1B (Fragment) OS=Lotus japonicus GN=RAN1B PE=2 SV=1	PF00071	Ras family	GO:0006913//GO:0006184//GO:0006886//GO:0007264	nucleocytoplasmic transport//GTP catabolic process//intracellular protein transport//small GTPase mediated signal transduction	GO:0005525//GO:0003924	GTP binding//GTPase activity	GO:0005634	nucleus	KOG0096	GTPase Ran/TC4/GSP1 (nuclear protein transport pathway), small G protein superfamily
comp170898_c0	32.8339	3.22465	3.348	0.0001946	0.022524	889	--	--	--	--	--	123712146	AM463961.1	33	7.87e-06	Vitis vinifera, whole genome shotgun sequence, contig VV78X159525.11, clone ENTAV 115	--	--	--	--	--	--	--	--	--	--	--	--	--	--	--	--	--	--
comp66792_c0	128.196	49.7017	1.367	0.00019509	0.022555	886	225434333	XP_002266740.1	548	1.35e-66	PREDICTED: RING-H2 finger protein ATL72 [Vitis vinifera]	--	--	--	--	--	--	--	--	--	Q9SG96	360	9.31e-40	RING-H2 finger protein ATL72 OS=Arabidopsis thaliana GN=ATL72 PE=2 SV=1	PF13639//PF00097//PF14634//PF12678//PF12861	Ring finger domain//Zinc finger, C3HC4 type (RING finger)//zinc-RING finger domain//RING-H2 zinc finger//Anaphase-promoting complex subunit 11 RING-H2 finger	GO:0016567	protein ubiquitination	GO:0005515//GO:0046872//GO:0008270//GO:0004842	protein binding//metal ion binding//zinc ion binding//ubiquitin-protein ligase activity	GO:0005680	anaphase-promoting complex	KOG0800	FOG: Predicted E3 ubiquitin ligase
comp77969_c0	9.00684	40.9555	-2.185	0.00019543	0.022568	389	--	--	--	--	--	--	--	--	--	--	--	--	--	--	--	--	--	--	--	--	--	--	--	--	--	--	--	--
comp91537_c1	304.172	136.013	1.1611	0.00019663	0.022681	1727	255547738	XP_002514926.1	1139	2.05e-150	ELMO domain-containing protein, putative [Ricinus communis]	359473606	XM_002271779.2	409	0	PREDICTED: Vitis vinifera ELMO domain-containing protein A-like (LOC100259084), mRNA	--	--	--	--	Q54YW1	293	4.02e-26	ELMO domain-containing protein A OS=Dictyostelium discoideum GN=elmoA PE=1 SV=1	PF04727//PF05970	ELMO/CED-12 family//PIF1-like helicase	GO:0000723//GO:0006281//GO:0006909	telomere maintenance//DNA repair//phagocytosis	GO:0003678	DNA helicase activity	GO:0005657//GO:0005856	replication fork//cytoskeleton	KOG2998	Uncharacterized conserved protein
comp220425_c0	1.02669	17.9563	-4.1284	0.00020036	0.023058	431	--	--	--	--	--	--	--	--	--	--	--	--	--	--	--	--	--	--	--	--	--	--	--	--	--	--	--	--
comp81240_c0	30.0672	5.05027	2.5738	0.00020034	0.023058	1433	--	--	--	--	--	--	--	--	--	--	--	--	--	--	--	--	--	--	--	--	--	--	--	--	--	--	--	--
comp72289_c0	39.5074	8.75369	2.1742	0.0002009	0.023093	771	--	--	--	--	--	--	--	--	--	--	--	--	--	--	--	--	--	--	--	--	--	--	--	--	--	--	--	--
comp87143_c0	75.1348	181.808	-1.2749	0.00020136	0.023119	979	225424885	XP_002269340.1	943	9.84e-120	PREDICTED: nitrate transporter 1.7 [Vitis vinifera]	--	--	--	--	--	--	--	--	--	Q8RX77	807	1.39e-100	Nitrate transporter 1.7 OS=Arabidopsis thaliana GN=NRT1.7 PE=1 SV=1	PF00854	POT family	GO:0006810	transport	GO:0005215	transporter activity	GO:0016020	membrane	KOG1237	H+/oligopeptide symporter
comp65803_c0	3.79339	26.6728	-2.8138	0.0002046	0.023464	480	--	--	--	--	--	--	--	--	--	--	--	--	--	--	--	--	--	--	--	--	--	--	--	--	--	--	--	--
comp83869_c0	209.997	74.5563	1.494	0.00020499	0.023482	672	--	--	--	--	--	--	--	--	--	--	--	--	--	--	--	--	--	--	--	--	--	--	--	--	--	--	--	--
comp111191_c0	24.4938	3.20974	2.9319	0.00020557	0.023522	487	255551977	XP_002517033.1	124	4.15e-06	CBL-interacting serine/threonine-protein kinase, putative [Ricinus communis]	--	--	--	--	--	--	--	--	--	--	--	--	--	--	--	--	--	--	--	--	--	--	--
comp69376_c0	3.7134	26.6802	-2.845	0.00020659	0.023564	1100	--	--	--	--	--	--	--	--	--	--	--	--	--	--	--	--	--	--	--	--	--	--	--	--	--	--	--	--
comp81470_c2	155.156	338.201	-1.1242	0.00020651	0.023564	6784	332322082	CCA65974.1	2079	0	hypothetical protein [Beta vulgaris subsp. vulgaris]	--	--	--	--	--	--	--	--	--	P08548	458	3.21e-44	LINE-1 reverse transcriptase homolog OS=Nycticebus coucang PE=1 SV=1	PF00076//PF00078	RNA recognition motif. (a.k.a. RRM, RBD, or RNP domain)//Reverse transcriptase (RNA-dependent DNA polymerase)	GO:0006278	RNA-dependent DNA replication	GO:0003723//GO:0003964//GO:0003676	RNA binding//RNA-directed DNA polymerase activity//nucleic acid binding	--	--	KOG1075	FOG: Reverse transcriptase
comp85617_c0	287.818	601.89	-1.0643	0.00020665	0.023564	2042	308513539	ADO33168.1	2099	0	putative glycerol-3-phosphate O-acyltransferase [Echium pitardii]	292786158	AK338345.1	575	0	Lotus japonicus cDNA, clone: LjFL2-018-BE08, HTC	K13508	GPAT	glycerol-3-phosphate acyltransferase	http://www.genome.jp/dbget-bin/www_bget?ko:K13508	Q9LMM0	1964	0	Glycerol-3-phosphate 2-O-acyltransferase 4 OS=Arabidopsis thaliana GN=GPAT4 PE=1 SV=1	PF01553	Acyltransferase	GO:0008152	metabolic process	GO:0016746	transferase activity, transferring acyl groups	--	--	--	--
comp90114_c0	666.279	1404.07	-1.0754	0.00020769	0.023628	3356	297743881	CBI36851.3	284	1.3e-23	unnamed protein product [Vitis vinifera]	359479909	XM_002267607.2	207	5.73e-102	PREDICTED: Vitis vinifera beta-glucosidase 11-like (LOC100252190), mRNA	K01188	E3.2.1.21	beta-glucosidase	http://www.genome.jp/dbget-bin/www_bget?ko:K01188	B3H5Q1	128	6e-06	Beta-glucosidase 11 OS=Arabidopsis thaliana GN=BGLU11 PE=2 SV=2	PF00232//PF00305	Glycosyl hydrolase family 1//Lipoxygenase	GO:0055114//GO:0005975	oxidation-reduction process//carbohydrate metabolic process	GO:0046872//GO:0004553//GO:0016702	metal ion binding//hydrolase activity, hydrolyzing O-glycosyl compounds//oxidoreductase activity, acting on single donors with incorporation of molecular oxygen, incorporation of two atoms of oxygen	--	--	--	--
comp90909_c0	1097.66	2226.57	-1.0204	0.00020768	0.023628	1913	10432446	CAC10358.1	1211	5.92e-158	protein phosphatase 2C [Nicotiana tabacum]	229358080	FJ899672.1	646	0	Camellia oleifera acyl acyl-carrier-protein thioesterase type B (FatB3) mRNA, partial cds	K14497	PP2C	protein phosphatase 2C	http://www.genome.jp/dbget-bin/www_bget?ko:K14497	Q9LNW3	1035	2.26e-132	Protein phosphatase 2C 3 OS=Arabidopsis thaliana GN=AIP1 PE=1 SV=1	PF01643//PF12590//PF00481	Acyl-ACP thioesterase//Acyl-ATP thioesterase//Protein phosphatase 2C	GO:0006633//GO:0006470	fatty acid biosynthetic process//protein dephosphorylation	GO:0003824//GO:0004721//GO:0016790	catalytic activity//phosphoprotein phosphatase activity//thiolester hydrolase activity	--	--	KOG0698	Serine/threonine protein phosphatase
comp91739_c0	7544.3	14947.9	-0.98649	0.00020835	0.02367	3401	225459635	XP_002285877.1	2568	0	PREDICTED: uncharacterized protein LOC100267814 isoform 2 [Vitis vinifera]	225312708	AK320051.1	281	4.24e-143	Solanum lycopersicum cDNA, clone: LEFL1004CA08, HTC in leaf	--	--	--	--	Q5D018	363	2.73e-37	RNA-binding protein 8A OS=Danio rerio GN=rbm8a PE=2 SV=1	PF00076//PF00930//PF14583	RNA recognition motif. (a.k.a. RRM, RBD, or RNP domain)//Dipeptidyl peptidase IV (DPP IV) N-terminal region//Oligogalacturonate lyase	GO:0006508//GO:0045490	proteolysis//pectin catabolic process	GO:0047487//GO:0003676	oligogalacturonide lyase activity//nucleic acid binding	GO:0016020	membrane	KOG0130	RNA-binding protein RBM8/Tsunagi (RRM superfamily)
comp92056_c1	29.2739	85.9739	-1.5543	0.00020853	0.02367	1012	351722841	NP_001236234.1	135	5.09e-07	uncharacterized protein LOC100527193 precursor [Glycine max]	--	--	--	--	--	--	--	--	--	--	--	--	--	--	--	--	--	--	--	--	--	--	--
comp54871_c0	16.5536	0.927719	4.1573	0.00020963	0.023768	739	255587945	XP_002534449.1	155	2.03e-09	transferrin, putative [Ricinus communis]	--	--	--	--	--	--	--	--	--	--	--	--	--	--	--	GO:0050896//GO:0044763//GO:0065007	response to stimulus//single-organism cellular process//biological regulation	GO:0043167	ion binding	--	--	--	--
comp80772_c0	250.691	533.28	-1.089	0.00021071	0.023836	1822	224065423	XP_002301810.1	241	4.89e-19	predicted protein [Populus trichocarpa]	--	--	--	--	--	--	--	--	--	Q9SRT0	196	1.46e-14	U-box domain-containing protein 9 OS=Arabidopsis thaliana GN=PUB9 PE=1 SV=1	PF04564//PF00514//PF08502	U-box domain//Armadillo/beta-catenin-like repeat//LeuA allosteric (dimerisation) domain	GO:0009098//GO:0006090//GO:0009099//GO:0016567//GO:0009097	leucine biosynthetic process//pyruvate metabolic process//valine biosynthetic process//protein ubiquitination//isoleucine biosynthetic process	GO:0004842//GO:0003852//GO:0005515	ubiquitin-protein ligase activity//2-isopropylmalate synthase activity//protein binding	GO:0000151//GO:0005634	ubiquitin ligase complex//nucleus	KOG4224	Armadillo repeat protein VAC8 required for vacuole fusion, inheritance and cytosol-to-vacuole protein targeting
comp90454_c8	3317.54	1669.21	0.99095	0.00021057	0.023836	1926	255543014	XP_002512570.1	1961	0	s-adenosylmethionine synthetase, putative [Ricinus communis]	726031	U17241.1	890	0	Actinidia chinensis S-adenosylmethionine synthetase mRNA, partial cds	K00789	E2.5.1.6, metK	S-adenosylmethionine synthetase	http://www.genome.jp/dbget-bin/www_bget?ko:K00789	A7NVX9	1934	0	S-adenosylmethionine synthase 2 OS=Vitis vinifera GN=METK2 PE=3 SV=1	PF00438//PF02772//PF08063//PF00985//PF02773	S-adenosylmethionine synthetase, N-terminal domain//S-adenosylmethionine synthetase, central domain//PADR1 (NUC008) domain//Merozoite Surface Antigen 2 (MSA-2) family//S-adenosylmethionine synthetase, C-terminal domain	GO:0006555//GO:0007155//GO:0015948//GO:0006556//GO:0006730	methionine metabolic process//cell adhesion//methanogenesis//S-adenosylmethionine biosynthetic process//one-carbon metabolic process	GO:0003950//GO:0046872//GO:0004478//GO:0005524	NAD+ ADP-ribosyltransferase activity//metal ion binding//methionine adenosyltransferase activity//ATP binding	GO:0005634	nucleus	KOG1506	S-adenosylmethionine synthetase
comp74108_c0	42.5874	10.1155	2.0739	0.00021429	0.024213	789	--	--	--	--	--	--	--	--	--	--	--	--	--	--	--	--	--	--	--	--	--	--	--	--	--	--	--	--
comp76062_c0	193.417	82.3823	1.2313	0.00021542	0.024292	1621	--	--	--	--	--	--	--	--	--	--	--	--	--	--	--	--	--	--	PF09268	Clathrin, heavy-chain linker	GO:0016192//GO:0006886	vesicle-mediated transport//intracellular protein transport	GO:0005198	structural molecule activity	GO:0030132//GO:0030130	clathrin coat of coated pit//clathrin coat of trans-Golgi network vesicle	--	--
comp89959_c5	1351.75	623.268	1.1169	0.00021547	0.024292	3637	338762845	AEI98632.1	1469	0	hypothetical protein 111018.19 [Coffea canephora]	224094752	XM_002310186.1	544	0	Populus trichocarpa predicted protein, mRNA	--	--	--	--	--	--	--	--	PF01925	Sulfite exporter TauE/SafE	--	--	--	--	GO:0016021	integral to membrane	--	--
comp86365_c1	56.3744	16.1233	1.8059	0.00021744	0.024466	527	--	--	--	--	--	--	--	--	--	--	--	--	--	--	--	--	--	--	--	--	--	--	--	--	--	--	--	--
comp88155_c3	1106.96	235.886	2.2304	0.0002175	0.024466	2353	225448425	XP_002270733.1	352	1.46e-35	PREDICTED: protein EARLY FLOWERING 4 [Vitis vinifera]	--	--	--	--	--	--	--	--	--	O04211	289	1.71e-28	Protein EARLY FLOWERING 4 OS=Arabidopsis thaliana GN=ELF4 PE=1 SV=1	--	--	--	--	--	--	--	--	--	--
comp80222_c0	3.67341	27.0919	-2.8827	0.00021791	0.024484	594	--	--	--	--	--	--	--	--	--	--	--	--	--	--	--	--	--	--	--	--	--	--	--	--	--	--	--	--
comp76245_c0	46.9676	7.33229	2.6793	0.0002213	0.024837	949	--	--	--	--	--	--	--	--	--	--	--	--	--	--	--	--	--	--	--	--	--	--	--	--	--	--	--	--
comp93711_c0	141.203	310.369	-1.1362	0.00022159	0.024841	4904	207367152	BAG72096.1	2308	0	Gag-protease-integrase-RT-RNaseH polyprotein [Glycine max]	147792802	AM487269.2	110	7.02e-48	Vitis vinifera contig VV78X151528.6, whole genome shotgun sequence	--	--	--	--	P10978	1954	0	Retrovirus-related Pol polyprotein from transposon TNT 1-94 OS=Nicotiana tabacum PE=2 SV=1	PF01104//PF00665//PF03492//PF00435//PF00098	Bunyavirus non-structural protein NS-s//Integrase core domain//SAM dependent carboxyl methyltransferase//Spectrin repeat//Zinc knuckle	GO:0015074//GO:0016032	DNA integration//viral process	GO:0005515//GO:0003676//GO:0008270//GO:0008168	protein binding//nucleic acid binding//zinc ion binding//methyltransferase activity	--	--	KOG0017	FOG: Transposon-encoded proteins with TYA, reverse transcriptase, integrase domains in various combinations
comp73255_c0	11.6536	46.9484	-2.0103	0.00022268	0.024936	790	--	--	--	--	--	--	--	--	--	--	--	--	--	--	--	--	--	--	--	--	--	--	--	--	--	--	--	--
comp84896_c0	51.0009	13.804	1.8854	0.00022326	0.024972	525	--	--	--	--	--	--	--	--	--	--	--	--	--	--	--	--	--	--	--	--	--	--	--	--	--	--	--	--
comp23529_c1	168.923	367.865	-1.1228	0.00022356	0.024978	777	255577885	XP_002529815.1	773	6.91e-99	alcohol dehydrogenase, putative [Ricinus communis]	225434196	XM_002279493.1	191	1.01e-93	PREDICTED: Vitis vinifera NADP-dependent alkenal double bond reductase P2-like (LOC100268122), mRNA	K07119	K07119	--	http://www.genome.jp/dbget-bin/www_bget?ko:K07119	Q39173	668	4.15e-84	NADP-dependent alkenal double bond reductase P2 OS=Arabidopsis thaliana GN=P2 PE=2 SV=2	PF00107	Zinc-binding dehydrogenase	GO:0055114	oxidation-reduction process	GO:0016491//GO:0032440//GO:0000166//GO:0008270	oxidoreductase activity//2-alkenal reductase [NAD(P)] activity//nucleotide binding//zinc ion binding	--	--	KOG1196	Predicted NAD-dependent oxidoreductase
comp71909_c0	21.6071	1.83307	3.5592	0.00022649	0.025277	910	--	--	--	--	--	--	--	--	--	--	--	--	--	--	--	--	--	--	--	--	--	--	--	--	--	--	--	--
comp1444_c0	17.8203	0	Inf	0.00023064	0.025712	233	--	--	--	--	--	--	--	--	--	--	--	--	--	--	--	--	--	--	--	--	--	--	--	--	--	--	--	--
comp91689_c1	23.0737	71.7955	-1.6376	0.00023099	0.025722	1182	--	--	--	--	--	--	--	--	--	--	--	--	--	--	--	--	--	--	--	--	--	--	--	--	--	--	--	--
comp77310_c0	18.2137	1.37667	3.7258	0.00023363	0.025987	403	--	--	--	--	--	--	--	--	--	--	--	--	--	--	--	--	--	--	PF01956	Integral membrane protein DUF106	--	--	--	--	GO:0016020	membrane	--	--
comp73737_c0	21.3737	2.28202	3.2275	0.00023546	0.026162	793	--	--	--	--	--	--	--	--	--	--	--	--	--	--	--	--	--	--	--	--	--	--	--	--	--	--	--	--
comp77502_c0	45.2808	2.7757	4.028	0.00023615	0.026208	924	225444361	XP_002264829.1	1035	1.1e-135	PREDICTED: tryptophan synthase beta chain 2, chloroplastic-like [Vitis vinifera]	--	--	--	--	--	K01696	trpB	tryptophan synthase beta chain	http://www.genome.jp/dbget-bin/www_bget?ko:K01696	P14671	742	7.14e-93	Tryptophan synthase beta chain 1, chloroplastic OS=Arabidopsis thaliana GN=TSB1 PE=2 SV=1	--	--	GO:0006571//GO:0000162//GO:0009094	tyrosine biosynthetic process//tryptophan biosynthetic process//L-phenylalanine biosynthetic process	GO:0004834	tryptophan synthase activity	--	--	KOG1395	Tryptophan synthase beta chain
comp80915_c0	47.8743	2.76825	4.1122	0.00023672	0.026214	1128	255550940	XP_002516518.1	640	3.98e-79	conserved hypothetical protein [Ricinus communis]	119371466	AP009289.1	92	1.6e-38	Solanum lycopersicum genomic DNA, chromosome 8, clone: C08HBa0294K15, complete sequence	--	--	--	--	--	--	--	--	PF04848	Poxvirus A22 protein	GO:0006310//GO:0006281	DNA recombination//DNA repair	GO:0016788//GO:0000400//GO:0000287	hydrolase activity, acting on ester bonds//four-way junction DNA binding//magnesium ion binding	--	--	--	--
comp89185_c0	705.565	60.1245	3.5528	0.00023653	0.026214	939	258549507	ACV74416.1	1072	3.15e-141	putative alcohol acyl transferase [Camellia sinensis]	258549506	GQ438850.1	643	0	Camellia sinensis putative alcohol acyl transferase mRNA, complete cds	--	--	--	--	Q8GT20	526	6.37e-61	Benzyl alcohol O-benzoyltransferase OS=Nicotiana tabacum GN=HSR201 PE=1 SV=1	PF02458	Transferase family	--	--	GO:0016747	transferase activity, transferring acyl groups other than amino-acyl groups	--	--	--	--
comp50309_c0	18.0937	1.37667	3.7162	0.00023769	0.026292	514	--	--	--	--	--	--	--	--	--	--	--	--	--	--	--	--	--	--	--	--	--	--	--	--	--	--	--	--
comp87665_c0	82.4948	28.0867	1.5544	0.0002393	0.02644	1667	359486312	XP_002275708.2	1536	0	PREDICTED: uncharacterized protein LOC100241537 [Vitis vinifera]	--	--	--	--	--	--	--	--	--	--	--	--	--	PF04111//PF06495	Autophagy protein Apg6//Fruit fly transformer protein	GO:0046660//GO:0006914//GO:0006397	female sex differentiation//autophagy//mRNA processing	--	--	GO:0005634	nucleus	--	--
comp87998_c0	156.203	64.426	1.2777	0.00024247	0.026761	3996	225454783	XP_002274896.1	5237	0	PREDICTED: cellulose synthase-like protein D3-like [Vitis vinifera]	225454782	XM_002274860.1	1254	0	PREDICTED: Vitis vinifera cellulose synthase-like protein D3-like (LOC100261385), mRNA	--	--	--	--	Q9M9M4	4942	0	Cellulose synthase-like protein D3 OS=Arabidopsis thaliana GN=CSLD3 PE=1 SV=1	PF03552//PF01776	Cellulose synthase//Ribosomal L22e protein family	GO:0005985//GO:0005982//GO:0048767//GO:0006011//GO:0030244//GO:0006412//GO:0042254//GO:0009409	sucrose metabolic process//starch metabolic process//root hair elongation//UDP-glucose metabolic process//cellulose biosynthetic process//translation//ribosome biogenesis//response to cold	GO:0003735//GO:0016760	structural constituent of ribosome//cellulose synthase (UDP-forming) activity	GO:0005622//GO:0016020//GO:0030173//GO:0005886//GO:0005840//GO:0005783	intracellular//membrane//integral to Golgi membrane//plasma membrane//ribosome//endoplasmic reticulum	--	--
comp60252_c0	873.89	428.754	1.0273	0.00024313	0.026804	846	225464604	XP_002274943.1	436	4.39e-50	PREDICTED: uncharacterized LOC100266405 [Vitis vinifera]	--	--	--	--	--	--	--	--	--	Q9LTD9	256	4.5e-25	Uncharacterized protein PAM68-like OS=Arabidopsis thaliana GN=At5g52780 PE=2 SV=1	PF01758//PF01061	Sodium Bile acid symporter family//ABC-2 type transporter	GO:0015721//GO:0006814	bile acid and bile salt transport//sodium ion transport	GO:0008508	bile acid:sodium symporter activity	GO:0016020	membrane	--	--
comp27599_c0	81.2681	27.593	1.5584	0.00024391	0.026861	566	224133762	XP_002327674.1	479	1.08e-57	predicted protein [Populus trichocarpa]	--	--	--	--	--	--	--	--	--	--	--	--	--	--	--	--	--	--	--	--	--	--	--
comp78641_c0	33.1473	6.45676	2.36	0.00024477	0.026925	759	--	--	--	--	--	225319974	AK324344.1	706	0	Solanum lycopersicum cDNA, clone: LEFL1076CE04, HTC in leaf	--	--	--	--	--	--	--	--	PF04888	Secretion system effector C (SseC) like family	GO:0009405	pathogenesis	--	--	--	--	--	--
comp77421_c0	11.7735	0	Inf	0.00024657	0.027092	1070	147803369	CAN62245.1	77	1.29e-08	hypothetical protein VITISV_023342 [Vitis vinifera]	--	--	--	--	--	--	--	--	--	--	--	--	--	--	--	--	--	--	--	--	--	--	--
comp81578_c0	3218.09	1622.31	0.98815	0.00024683	0.027092	1878	225465672	XP_002272283.1	1396	0	PREDICTED: uncharacterized protein LOC100247733 [Vitis vinifera]	224096535	XM_002310612.1	249	1.43e-125	Populus trichocarpa predicted protein, mRNA	--	--	--	--	Q8G6C6	151	3.59e-09	Chaperone protein DnaJ OS=Bifidobacterium longum (strain NCC 2705) GN=dnaJ PE=3 SV=1	PF12838//PF00037	4Fe-4S dicluster domain//4Fe-4S binding domain	--	--	GO:0051536	iron-sulfur cluster binding	--	--	KOG0716	Molecular chaperone (DnaJ superfamily)
comp75869_c0	77.0682	16.1009	2.259	0.00024755	0.027142	619	225438928	XP_002284084.1	132	5.06e-08	PREDICTED: uncharacterized protein LOC100244040 [Vitis vinifera]	--	--	--	--	--	--	--	--	--	--	--	--	--	--	--	--	--	--	--	--	--	--	--
comp92394_c0	19.2803	67.2837	-1.8031	0.00024804	0.027165	316	--	--	--	--	--	--	--	--	--	--	--	--	--	--	--	--	--	--	--	--	--	--	--	--	--	--	--	--
comp89416_c3	11.7335	0	Inf	0.0002489	0.02723	856	--	--	--	--	--	--	--	--	--	--	--	--	--	--	--	--	--	--	--	--	--	--	--	--	--	--	--	--
comp85451_c2	511.53	232.408	1.1382	0.00025194	0.027502	911	225441325	XP_002276334.1	573	1.18e-69	PREDICTED: probable calcium-binding protein CML35 [Vitis vinifera]	--	--	--	--	--	K13448	CML	calcium-binding protein CML	http://www.genome.jp/dbget-bin/www_bget?ko:K13448	Q9SS31	365	4.13e-40	Probable calcium-binding protein CML36 OS=Arabidopsis thaliana GN=CML36 PE=2 SV=1	PF13405//PF13499//PF00036//PF13202//PF10591	EF-hand domain//EF-hand domain pair//EF hand//EF hand//Secreted protein acidic and rich in cysteine Ca binding region	GO:0007165	signal transduction	GO:0005509	calcium ion binding	GO:0005578	proteinaceous extracellular matrix	KOG0027	Calmodulin and related proteins (EF-Hand superfamily)
comp90708_c1	80.088	186.769	-1.2216	0.00025167	0.027502	1465	--	--	--	--	--	--	--	--	--	--	--	--	--	--	--	--	--	--	--	--	--	--	--	--	--	--	--	--
comp81545_c0	190.89	81.8737	1.2213	0.00025397	0.027693	3009	225457305	XP_002281450.1	811	1.19e-93	PREDICTED: uncharacterized protein LOC100263964 [Vitis vinifera]	--	--	--	--	--	--	--	--	--	Q9LDD4	272	2.73e-23	AT-rich interactive domain-containing protein 2 OS=Arabidopsis thaliana GN=ARID2 PE=2 SV=1	PF00651//PF00249	BTB/POZ domain//Myb-like DNA-binding domain	--	--	GO:0003682//GO:0005515	chromatin binding//protein binding	GO:0000785	chromatin	--	--
comp58779_c0	1066.52	526.287	1.019	0.00025463	0.027705	413	224078604	XP_002305572.1	681	1.35e-86	predicted protein [Populus trichocarpa]	--	--	--	--	--	--	--	--	--	Q01908	658	3.38e-84	ATP synthase gamma chain 1, chloroplastic OS=Arabidopsis thaliana GN=ATPC1 PE=1 SV=1	PF00231	ATP synthase	GO:0006119//GO:0009772//GO:0015992//GO:0015986	oxidative phosphorylation//photosynthetic electron transport in photosystem II//proton transport//ATP synthesis coupled proton transport	GO:0046933//GO:0046961	proton-transporting ATP synthase activity, rotational mechanism//proton-transporting ATPase activity, rotational mechanism	GO:0005886//GO:0045259//GO:0009535//GO:0009941//GO:0045261	plasma membrane//proton-transporting ATP synthase complex//chloroplast thylakoid membrane//chloroplast envelope//proton-transporting ATP synthase complex, catalytic core F(1)	--	--
comp76872_c0	41.9541	10.1304	2.0501	0.00025457	0.027705	647	225449967	XP_002271242.1	498	1.82e-60	PREDICTED: structure-specific endonuclease subunit slx1 [Vitis vinifera]	225449966	XM_002271206.1	171	1.09e-82	PREDICTED: Vitis vinifera structure-specific endonuclease subunit slx1-like (LOC100255136), mRNA	K15078	SLX1	structure-specific endonuclease subunit SLX1	http://www.genome.jp/dbget-bin/www_bget?ko:K15078	B6JY16	161	5.63e-12	Structure-specific endonuclease subunit slx1 OS=Schizosaccharomyces japonicus (strain yFS275 / FY16936) GN=slx1 PE=3 SV=1	--	--	--	--	--	--	--	--	KOG3005	GIY-YIG type nuclease
comp69236_c0	1.06669	17.4999	-4.0361	0.00025573	0.027794	519	--	--	--	--	--	--	--	--	--	--	--	--	--	--	--	--	--	--	--	--	--	--	--	--	--	--	--	--
comp77330_c0	1139.81	2613.36	-1.1971	0.00025951	0.028174	2917	255553165	XP_002517625.1	3675	0	phopholipase d alpha, putative [Ricinus communis]	225442980	XM_002268159.1	718	0	PREDICTED: Vitis vinifera phospholipase D alpha (PLD), mRNA	K01115	PLD	phospholipase D	http://www.genome.jp/dbget-bin/www_bget?ko:K01115	Q41142	3669	0	Phospholipase D alpha 1 OS=Ricinus communis GN=PLD1 PE=1 SV=1	PF00614//PF00168	Phospholipase D Active site motif//C2 domain	GO:0016042//GO:0009395//GO:0008152//GO:0046470	lipid catabolic process//phospholipid catabolic process//metabolic process//phosphatidylcholine metabolic process	GO:0005509//GO:0003824//GO:0005515//GO:0070290//GO:0004630	calcium ion binding//catalytic activity//protein binding//NAPE-specific phospholipase D activity//phospholipase D activity	GO:0016020	membrane	KOG1329	Phospholipase D1
comp66481_c0	48.3942	12.8688	1.911	0.00026015	0.028213	351	--	--	--	--	--	--	--	--	--	--	--	--	--	--	--	--	--	--	--	--	--	--	--	--	--	--	--	--
comp81943_c0	23.9804	3.20974	2.9013	0.00026286	0.028445	958	398392523	XP_003849721.1	1191	6.6e-161	hypothetical protein MYCGRDRAFT_101210 [Zymoseptoria tritici IPO323]	398392522	XM_003849673.1	296	5.35e-152	Mycosphaerella graminicola IPO323 hypothetical protein (MYCGRDRAFT_101210) mRNA, complete cds	K13953	adhP	alcohol dehydrogenase, propanol-preferring	http://www.genome.jp/dbget-bin/www_bget?ko:K13953	Q9P6C8	1042	2.11e-139	Alcohol dehydrogenase 1 OS=Neurospora crassa (strain ATCC 24698 / 74-OR23-1A / CBS 708.71 / DSM 1257 / FGSC 987) GN=adh-1 PE=3 SV=1	PF08240//PF08131//PF00106//PF00107//PF02826	Alcohol dehydrogenase GroES-like domain//Defensin-like peptide family//short chain dehydrogenase//Zinc-binding dehydrogenase//D-isomer specific 2-hydroxyacid dehydrogenase, NAD binding domain	GO:0043458//GO:0000947//GO:0006116//GO:0008152//GO:0055114//GO:0006090	ethanol biosynthetic process involved in glucose fermentation to ethanol//amino acid catabolic process to alcohol via Ehrlich pathway//NADH oxidation//metabolic process//oxidation-reduction process//pyruvate metabolic process	GO:0016616//GO:0048037//GO:0008270//GO:0000166//GO:0016491//GO:0004022//GO:0019170//GO:0046872	oxidoreductase activity, acting on the CH-OH group of donors, NAD or NADP as acceptor//cofactor binding//zinc ion binding//nucleotide binding//oxidoreductase activity//alcohol dehydrogenase (NAD) activity//methylglyoxal reductase (NADH-dependent) activity//metal ion binding	GO:0005739//GO:0005634//GO:0005576	mitochondrion//nucleus//extracellular region	KOG0023	Alcohol dehydrogenase, class V
comp87776_c0	52.621	133.027	-1.338	0.00026265	0.028445	700	--	--	--	--	--	--	--	--	--	--	--	--	--	--	--	--	--	--	--	--	--	--	--	--	--	--	--	--
comp66492_c0	16.947	58.4256	-1.7856	0.00026414	0.02855	1395	147866083	CAN84133.1	62	2.47e-14	hypothetical protein VITISV_000111 [Vitis vinifera]	--	--	--	--	--	--	--	--	--	--	--	--	--	PF00331	Glycosyl hydrolase family 10	GO:0005975	carbohydrate metabolic process	GO:0004553	hydrolase activity, hydrolyzing O-glycosyl compounds	--	--	--	--
comp75853_c0	139.729	56.6596	1.3022	0.0002644	0.02855	606	225423955	XP_002282387.1	176	2.68e-13	PREDICTED: uncharacterized protein LOC100268142 [Vitis vinifera]	--	--	--	--	--	--	--	--	--	--	--	--	--	--	--	--	--	--	--	--	--	--	--
comp144093_c0	4.18675	27.6377	-2.7227	0.00026744	0.028785	399	--	--	--	--	--	--	--	--	--	--	--	--	--	--	--	--	--	--	--	--	--	--	--	--	--	--	--	--
comp159605_c0	26.5472	4.1151	2.6896	0.00026741	0.028785	686	--	--	--	--	--	--	--	--	--	--	--	--	--	--	--	--	--	--	--	--	--	--	--	--	--	--	--	--
comp45315_c0	26.5472	4.13746	2.6817	0.00026692	0.028785	501	224146838	XP_002336349.1	200	1.31e-15	predicted protein [Populus trichocarpa]	224146837	XM_002336310.1	33	4.3e-06	Populus trichocarpa predicted protein, mRNA	--	--	--	--	P93050	132	3.7e-08	Probable LRR receptor-like serine/threonine-protein kinase RKF3 OS=Arabidopsis thaliana GN=RKF3 PE=1 SV=1	--	--	--	--	GO:0000166//GO:0004672	nucleotide binding//protein kinase activity	--	--	--	--
comp52946_c0	2.05338	21.1884	-3.3672	0.000272	0.029244	443	225446103	XP_002270299.1	329	7.19e-35	PREDICTED: probable xyloglucan endotransglucosylase/hydrolase protein 23 [Vitis vinifera]	356530359	XM_003533702.1	45	8.06e-13	PREDICTED: Glycine max brassinosteroid-regulated protein BRU1-like (LOC100778237), mRNA	K14504	TCH4	xyloglucan:xyloglucosyl transferase TCH4	http://www.genome.jp/dbget-bin/www_bget?ko:K14504	Q38857	298	1.4e-31	Xyloglucan endotransglucosylase/hydrolase protein 22 OS=Arabidopsis thaliana GN=XTH22 PE=1 SV=1	PF06955	Xyloglucan endo-transglycosylase (XET) C-terminus	GO:0005975//GO:0006073	carbohydrate metabolic process//cellular glucan metabolic process	GO:0004553//GO:0016762	hydrolase activity, hydrolyzing O-glycosyl compounds//xyloglucan:xyloglucosyl transferase activity	GO:0005618//GO:0048046	cell wall//apoplast	--	--
comp92490_c2	49.9009	125.949	-1.3357	0.00027596	0.029638	458	--	--	--	--	--	--	--	--	--	--	--	--	--	--	--	--	--	--	PF02419	PsbL protein	GO:0015979	photosynthesis	--	--	GO:0016020//GO:0009539//GO:0009523	membrane//photosystem II reaction center//photosystem II	--	--
comp219860_c0	0	12.4273	#NAME?	0.00027775	0.029799	224	--	--	--	--	--	--	--	--	--	--	--	--	--	--	--	--	--	--	--	--	--	--	--	--	--	--	--	--
comp93325_c1	133.776	292.076	-1.1265	0.00027815	0.029809	1287	--	--	--	--	--	--	--	--	--	--	--	--	--	--	--	--	--	--	--	--	--	--	--	--	--	--	--	--
comp88401_c0	96.2017	218.626	-1.1843	0.00027877	0.029834	1679	--	--	--	--	--	--	--	--	--	--	--	--	--	--	--	--	--	--	PF05398	PufQ cytochrome subunit	GO:0015979//GO:0030494	photosynthesis//bacteriochlorophyll biosynthetic process	--	--	--	--	--	--
comp94368_c0	1050.01	523.787	1.0034	0.00027898	0.029834	1549	225432778	XP_002279285.1	1149	6.3e-152	PREDICTED: chlorophyllase-2, chloroplastic [Vitis vinifera]	--	--	--	--	--	K08099	E3.1.1.14	chlorophyllase	http://www.genome.jp/dbget-bin/www_bget?ko:K08099	Q9M7I7	873	1.57e-111	Chlorophyllase-2, chloroplastic OS=Arabidopsis thaliana GN=CLH2 PE=1 SV=1	PF03403//PF12740//PF07224//PF01738	Platelet-activating factor acetylhydrolase, isoform II//Chlorophyllase enzyme//Chlorophyllase//Dienelactone hydrolase family	GO:0046486//GO:0015994//GO:0016042//GO:0015996	glycerolipid metabolic process//chlorophyll metabolic process//lipid catabolic process//chlorophyll catabolic process	GO:0003847//GO:0016787//GO:0047746	1-alkyl-2-acetylglycerophosphocholine esterase activity//hydrolase activity//chlorophyllase activity	GO:0008247	1-alkyl-2-acetylglycerophosphocholine esterase complex	--	--
comp14661_c0	7.07344	34.4764	-2.2851	0.00028076	0.029992	636	--	--	--	--	--	--	--	--	--	--	--	--	--	--	--	--	--	--	--	--	--	--	--	--	--	--	--	--
comp88706_c0	113.222	43.6641	1.3746	0.00028376	0.03028	1505	225426098	XP_002276929.1	1251	3.68e-167	PREDICTED: uncharacterized protein LOC100250094 [Vitis vinifera]	349705798	FQ384337.1	382	0	Vitis vinifera clone SS0AAG1YO11	K07052	K07052	--	http://www.genome.jp/dbget-bin/www_bget?ko:K07052	--	--	--	--	PF02517	CAAX protease self-immunity	--	--	--	--	GO:0016020	membrane	--	--
comp71092_c0	5.25344	30.3836	-2.532	0.00028451	0.030328	1868	--	--	--	--	--	--	--	--	--	--	--	--	--	--	--	--	--	--	--	--	--	--	--	--	--	--	--	--
comp77098_c0	50.0543	13.4296	1.8981	0.00028642	0.030498	674	224056577	XP_002298919.1	239	2.14e-21	predicted protein [Populus trichocarpa]	--	--	--	--	--	--	--	--	--	--	--	--	--	--	--	--	--	--	--	--	--	--	--
comp152599_c0	3.12007	24.346	-2.964	0.0002876	0.030591	525	--	--	--	--	--	--	--	--	--	--	--	--	--	--	--	--	--	--	--	--	--	--	--	--	--	--	--	--
comp72987_c0	31.1673	5.97799	2.3823	0.00029214	0.031042	548	--	--	--	--	--	--	--	--	--	--	--	--	--	--	--	--	--	--	--	--	--	--	--	--	--	--	--	--
comp137460_c0	52.4676	14.687	1.8369	0.00029259	0.031057	1188	--	--	--	--	--	--	--	--	--	--	--	--	--	--	--	--	--	--	--	--	--	--	--	--	--	--	--	--
comp89021_c0	186.303	80.661	1.2077	0.00029318	0.031086	2135	296090243	CBI40062.3	424	0	unnamed protein product [Vitis vinifera]	359488598	XM_003633738.1	339	1.52e-175	PREDICTED: Vitis vinifera uncharacterized LOC100262724 (LOC100262724), mRNA	K15032	MTERFD	mTERF domain-containing protein, mitochondrial	http://www.genome.jp/dbget-bin/www_bget?ko:K15032	Q96E29	127	4.5e-06	mTERF domain-containing protein 1, mitochondrial OS=Homo sapiens GN=MTERFD1 PE=1 SV=2	--	--	--	--	--	--	--	--	KOG1267	Mitochondrial transcription termination factor, mTERF
comp73695_c0	129.456	52.0359	1.3149	0.00029421	0.031162	1315	357158410	XP_003578119.1	96	1.98e-27	PREDICTED: sugar transport protein 7-like [Brachypodium distachyon]	--	--	--	--	--	--	--	--	--	Q10710	47	1.6e-28	Sugar carrier protein A OS=Ricinus communis GN=STA PE=2 SV=1	PF00083	Sugar (and other) transporter	GO:0055085//GO:0006810	transmembrane transport//transport	GO:0022857	transmembrane transporter activity	GO:0016020//GO:0016021	membrane//integral to membrane	--	--
comp88891_c1	14.6202	51.939	-1.8289	0.00029462	0.031172	449	--	--	--	--	--	--	--	--	--	--	--	--	--	--	--	--	--	--	--	--	--	--	--	--	--	--	--	--
comp74350_c0	1413.01	710.659	0.99154	0.00030077	0.031756	3883	187960377	ACD43484.1	477	3.27e-46	lipoxygenase 2 [Olea europaea]	407930084	JQ219046.1	457	0	Capsicum annuum lipoxygenase 2 (LOX2) mRNA, complete cds	K00454	LOX2S	lipoxygenase	http://www.genome.jp/dbget-bin/www_bget?ko:K00454	O24371	453	2.47e-165	Linoleate 13S-lipoxygenase 3-1, chloroplastic OS=Solanum tuberosum GN=LOX3.1 PE=1 SV=1	PF00305//PF01477	Lipoxygenase//PLAT/LH2 domain	GO:0055114//GO:0031408	oxidation-reduction process//oxylipin biosynthetic process	GO:0016702//GO:0005506//GO:0005515//GO:0016165//GO:0046872	oxidoreductase activity, acting on single donors with incorporation of molecular oxygen, incorporation of two atoms of oxygen//iron ion binding//protein binding//linoleate 13S-lipoxygenase activity//metal ion binding	--	--	--	--
comp93952_c0	155.93	336.18	-1.1083	0.0003006	0.031756	210	--	--	--	--	--	--	--	--	--	--	--	--	--	--	--	--	--	--	--	--	--	--	--	--	--	--	--	--
comp83116_c0	47.0142	12.39	1.9239	0.00030211	0.031864	1529	224096201	XP_002310573.1	1628	0	predicted protein [Populus trichocarpa]	359496354	XM_002263042.2	456	0	PREDICTED: Vitis vinifera trehalose-phosphate phosphatase-like (LOC100258773), mRNA	K01087	otsB	trehalose 6-phosphate phosphatase	http://www.genome.jp/dbget-bin/www_bget?ko:K01087	Q5HZ05	1396	0	Probable trehalose-phosphate phosphatase J OS=Arabidopsis thaliana GN=TPPJ PE=1 SV=1	PF05529//PF02358	B-cell receptor-associated protein 31-like//Trehalose-phosphatase	GO:0006886//GO:0046686//GO:0005992	intracellular protein transport//response to cadmium ion//trehalose biosynthetic process	GO:0003824	catalytic activity	GO:0016021//GO:0005783	integral to membrane//endoplasmic reticulum	KOG1050	Trehalose-6-phosphate synthase component TPS1 and related subunits
comp42367_c0	20.9804	2.29693	3.1913	0.00030267	0.031889	341	--	--	--	--	--	--	--	--	--	--	--	--	--	--	--	--	--	--	--	--	--	--	--	--	--	--	--	--
comp76138_c0	59.9278	18.4202	1.7019	0.00030693	0.032241	1594	--	--	--	--	--	--	--	--	--	--	--	--	--	--	--	--	--	--	--	--	--	--	--	--	--	--	--	--
comp90003_c0	3.67341	25.7823	-2.8112	0.00030712	0.032241	220	--	--	--	--	--	--	--	--	--	--	--	--	--	--	--	--	--	--	--	--	--	--	--	--	--	--	--	--
comp92472_c1	16.7136	56.5254	-1.7579	0.00030703	0.032241	1212	260446986	CBG76268.1	237	6.03e-96	OO_Ba0005L10-OO_Ba0081K17.19 [Oryza officinalis]	--	--	--	--	--	--	--	--	--	P27401	169	1.83e-11	Pro-Pol polyprotein OS=Simian foamy virus type 3 (strain LK3) GN=pol PE=3 SV=2	PF00665	Integrase core domain	GO:0015074	DNA integration	--	--	--	--	KOG0017	FOG: Transposon-encoded proteins with TYA, reverse transcriptase, integrase domains in various combinations
comp93825_c0	3461.4	10201.3	-1.5593	0.00030731	0.032241	1536	224056853	XP_002299056.1	1679	0	predicted protein [Populus trichocarpa]	225321220	AK325431.1	379	0	Solanum lycopersicum cDNA, clone: LEFL1096CD12, HTC in leaf	K01623	ALDO	fructose-bisphosphate aldolase, class I	http://www.genome.jp/dbget-bin/www_bget?ko:K01623	P46256	1610	0	Fructose-bisphosphate aldolase, cytoplasmic isozyme 1 OS=Pisum sativum PE=2 SV=1	PF00274	Fructose-bisphosphate aldolase class-I	GO:0006000//GO:0006020//GO:0006098//GO:0015976//GO:0006096//GO:0006094//GO:0006013//GO:0001666	fructose metabolic process//inositol metabolic process//pentose-phosphate shunt//carbon utilization//glycolysis//gluconeogenesis//mannose metabolic process//response to hypoxia	GO:0004332	fructose-bisphosphate aldolase activity	GO:0009507	chloroplast	KOG1557	Fructose-biphosphate aldolase
comp17555_c0	73.048	24.3758	1.5834	0.00030901	0.032386	1166	225468186	XP_002271083.1	1343	0	PREDICTED: peroxidase 17 [Vitis vinifera]	224096148	XM_002310515.1	255	4.05e-129	Populus trichocarpa predicted protein, mRNA	K00430	E1.11.1.7	peroxidase	http://www.genome.jp/dbget-bin/www_bget?ko:K00430	Q9SJZ2	1340	0	Peroxidase 17 OS=Arabidopsis thaliana GN=PER17 PE=2 SV=1	PF00141	Peroxidase	GO:0006979//GO:0055114//GO:0006804	response to oxidative stress//oxidation-reduction process//peroxidase reaction	GO:0020037//GO:0046872//GO:0004601	heme binding//metal ion binding//peroxidase activity	--	--	--	--
comp35919_c0	13.9469	0.46386	4.9101	0.00030954	0.032407	336	--	--	--	--	--	--	--	--	--	--	--	--	--	--	--	--	--	--	--	--	--	--	--	--	--	--	--	--
comp85448_c0	321.606	150.063	1.0997	0.00031035	0.032458	3051	359478876	XP_002280660.2	254	2.54e-20	PREDICTED: probable leucine-rich repeat receptor-like protein kinase At4g00330-like [Vitis vinifera]	255558821	XM_002520388.1	128	4.29e-58	Ricinus communis protein kinase, putative, mRNA	--	--	--	--	Q9FIL7	179	3.91e-12	Calmodulin-binding receptor-like cytoplasmic kinase 1 OS=Arabidopsis thaliana GN=CRCK1 PE=1 SV=1	PF09726//PF08715//PF07714//PF00069	Transmembrane protein//Papain like viral protease//Protein tyrosine kinase//Protein kinase domain	GO:0006508//GO:0006468	proteolysis//protein phosphorylation	GO:0016772//GO:0004197//GO:0016740//GO:0004672//GO:0005524//GO:0008242	transferase activity, transferring phosphorus-containing groups//cysteine-type endopeptidase activity//transferase activity//protein kinase activity//ATP binding//omega peptidase activity	GO:0016021	integral to membrane	--	--
comp180404_c0	13.9069	0.46386	4.906	0.00031191	0.032587	686	356539486	XP_003538229.1	487	7.46e-54	PREDICTED: cellulose synthase-like protein G1-like [Glycine max]	--	--	--	--	--	--	--	--	--	Q651X6	312	5.59e-31	Cellulose synthase-like protein E6 OS=Oryza sativa subsp. japonica GN=CSLE6 PE=2 SV=1	PF01299//PF03552	Lysosome-associated membrane glycoprotein (Lamp)//Cellulose synthase	GO:0030244//GO:0006011//GO:0005985//GO:0005982	cellulose biosynthetic process//UDP-glucose metabolic process//sucrose metabolic process//starch metabolic process	GO:0016760//GO:0016757	cellulose synthase (UDP-forming) activity//transferase activity, transferring glycosyl groups	GO:0016020	membrane	--	--
comp169315_c0	13.9069	0.456405	4.9293	0.00031235	0.032599	228	--	--	--	--	--	--	--	--	--	--	--	--	--	--	--	--	--	--	--	--	--	--	--	--	--	--	--	--
comp86024_c2	32.0006	89.1538	-1.4782	0.00031839	0.03316	974	--	--	--	--	--	--	--	--	--	--	--	--	--	--	--	--	--	--	--	--	--	--	--	--	--	--	--	--
comp93415_c3	161.55	344.052	-1.0907	0.00031839	0.03316	2053	--	--	--	--	--	--	--	--	--	--	--	--	--	--	--	--	--	--	--	--	--	--	--	--	--	--	--	--
comp82701_c1	333.066	681.137	-1.0321	0.00031986	0.033254	1045	--	--	--	--	--	--	--	--	--	--	--	--	--	--	--	--	--	--	--	--	--	--	--	--	--	--	--	--
comp85487_c0	301.806	622.322	-1.044	0.00031996	0.033254	1712	225451283	XP_002277975.1	952	9.42e-122	PREDICTED: uncharacterized protein LOC100246931 [Vitis vinifera]	--	--	--	--	--	--	--	--	--	--	--	--	--	PF04111//PF04632//PF02183//PF00170	Autophagy protein Apg6//Fusaric acid resistance protein family//Homeobox associated leucine zipper//bZIP transcription factor	GO:0006355//GO:0006810//GO:0006914	regulation of transcription, DNA-dependent//transport//autophagy	GO:0003700//GO:0003677//GO:0043565	sequence-specific DNA binding transcription factor activity//DNA binding//sequence-specific DNA binding	GO:0005634//GO:0005886//GO:0005667	nucleus//plasma membrane//transcription factor complex	--	--
comp68832_c0	13.7469	0.46386	4.8893	0.00032164	0.033394	219	356508079	XP_003522788.1	182	4.61e-15	PREDICTED: uncharacterized protein LOC100811449 [Glycine max]	--	--	--	--	--	--	--	--	--	--	--	--	--	--	--	--	--	--	--	--	--	--	--
comp27476_c0	622.158	250.594	1.3119	0.00032201	0.033397	1072	255558834	XP_002520440.1	523	2.98e-62	conserved hypothetical protein [Ricinus communis]	--	--	--	--	--	--	--	--	--	--	--	--	--	--	--	--	--	--	--	--	--	--	--
comp54991_c0	19.1604	1.84798	3.3741	0.00032269	0.033433	217	--	--	--	--	--	--	--	--	--	--	--	--	--	--	--	--	--	--	--	--	--	--	--	--	--	--	--	--
comp84759_c0	13.7069	0.46386	4.8851	0.00032414	0.033548	1052	--	--	--	--	--	--	--	--	--	--	--	--	--	--	--	--	--	--	--	--	--	--	--	--	--	--	--	--
comp2214_c1	1.10668	17.051	-3.9455	0.00032597	0.033634	695	--	--	--	--	--	--	--	--	--	--	--	--	--	--	--	--	--	--	PF13851//PF06391//PF04111//PF08533	Growth-arrest specific micro-tubule binding//CDK-activating kinase assembly factor MAT1//Autophagy protein Apg6//Beta-galactosidase C-terminal domain	GO:0006687//GO:0006012//GO:0046486//GO:0006027//GO:0048870//GO:0006914//GO:0007049	glycosphingolipid metabolic process//galactose metabolic process//glycerolipid metabolic process//glycosaminoglycan catabolic process//cell motility//autophagy//cell cycle	GO:0004565	beta-galactosidase activity	GO:0031514//GO:0005634//GO:0009341	motile cilium//nucleus//beta-galactosidase complex	--	--
comp84486_c0	131.362	52.9935	1.3097	0.00032564	0.033634	1576	225435999	XP_002273133.1	1760	0	PREDICTED: geranylgeranyl diphosphate reductase, chloroplastic [Vitis vinifera]	123697432	AM450973.1	415	0	Vitis vinifera, whole genome shotgun sequence, contig VV78X022081.6, clone ENTAV 115	--	--	--	--	Q9ZS34	1433	0	Geranylgeranyl diphosphate reductase, chloroplastic OS=Nicotiana tabacum GN=CHLP PE=2 SV=1	PF01266//PF07992//PF02737//PF01134	FAD dependent oxidoreductase//Pyridine nucleotide-disulphide oxidoreductase//3-hydroxyacyl-CoA dehydrogenase, NAD binding domain//Glucose inhibited division protein A	GO:0018874//GO:0008033//GO:0006550//GO:0006552//GO:0006633//GO:0006568//GO:0006631//GO:0006574//GO:0055114//GO:0015995//GO:0015979//GO:0006554	benzoate metabolic process//tRNA processing//isoleucine catabolic process//leucine catabolic process//fatty acid biosynthetic process//tryptophan metabolic process//fatty acid metabolic process//valine catabolic process//oxidation-reduction process//chlorophyll biosynthetic process//photosynthesis//lysine catabolic process	GO:0050660//GO:0045550//GO:0016491//GO:0003857//GO:0016628//GO:0000166	flavin adenine dinucleotide binding//geranylgeranyl reductase activity//oxidoreductase activity//3-hydroxyacyl-CoA dehydrogenase activity//oxidoreductase activity, acting on the CH-CH group of donors, NAD or NADP as acceptor//nucleotide binding	--	--	--	--
comp94771_c0	98.2951	221.02	-1.169	0.00032578	0.033634	430	224101307	XP_002312225.1	529	8.84e-67	predicted protein [Populus trichocarpa]	--	--	--	--	--	--	--	--	--	--	--	--	--	PF01690	Potato leaf roll virus readthrough protein	--	--	--	--	GO:0019028	viral capsid	--	--
comp81348_c0	2.21336	20.7171	-3.2265	0.00033224	0.034245	973	147768742	CAN66987.1	359	2.07e-36	hypothetical protein VITISV_044466 [Vitis vinifera]	--	--	--	--	--	--	--	--	--	--	--	--	--	PF00517	Retroviral envelope protein	--	--	GO:0005198	structural molecule activity	GO:0019031	viral envelope	--	--
comp55552_c2	111.276	18.8915	2.5583	0.00033672	0.034671	259	169124051	ACA47401.1	436	4.95e-52	chloroplast chlorophyll-a/b binding protein [Medicago falcata]	8954290	AF139465.2	155	3.16e-74	Vigna radiata LHCII type III chlorophyll a/b binding protein (CipLhcb3) mRNA, complete cds; nuclear gene for chloroplast product	K08914	LHCB3	light-harvesting complex II chlorophyll a/b binding protein 3	http://www.genome.jp/dbget-bin/www_bget?ko:K08914	P27489	429	3.56e-52	Chlorophyll a-b binding protein 13, chloroplastic OS=Solanum lycopersicum GN=CAB13 PE=1 SV=1	--	--	GO:0009765	photosynthesis, light harvesting	--	--	GO:0009507//GO:0016020	chloroplast//membrane	--	--
comp55254_c0	5.33343	29.9123	-2.4876	0.0003372	0.034684	257	--	--	--	--	--	--	--	--	--	--	--	--	--	--	--	--	--	--	--	--	--	--	--	--	--	--	--	--
comp87445_c0	50.8476	14.2455	1.8357	0.00034096	0.035035	745	--	--	--	--	--	--	--	--	--	--	--	--	--	--	--	--	--	--	--	--	--	--	--	--	--	--	--	--
comp93655_c0	107.742	238.041	-1.1436	0.00034354	0.035264	1207	89258603	ABD65477.1	255	6.22e-21	ethylene signaling protein [Solanum lycopersicum]	189163325	AP010559.1	53	8.21e-17	Lotus japonicus genomic DNA, clone: LjT15F22, TM2028, complete sequence	K14513	EIN2	ethylene-insensitive protein 2	http://www.genome.jp/dbget-bin/www_bget?ko:K14513	Q9S814	228	9.83e-19	Ethylene-insensitive protein 2 OS=Arabidopsis thaliana GN=EIN2 PE=1 SV=1	PF01566	Natural resistance-associated macrophage protein	GO:0006810	transport	GO:0005215	transporter activity	GO:0016020	membrane	KOG1291	Mn2+ and Fe2+ transporters of the NRAMP family
comp82859_c0	11.1802	44.1429	-1.9812	0.00034668	0.035549	1209	--	--	--	--	--	--	--	--	--	--	--	--	--	--	--	--	--	--	PF02557	D-alanyl-D-alanine carboxypeptidase	GO:0006508	proteolysis	GO:0008233	peptidase activity	--	--	--	--
comp92714_c2	151.709	405.674	-1.419	0.00034985	0.035838	580	--	--	--	--	--	--	--	--	--	--	--	--	--	--	--	--	--	--	--	--	--	--	--	--	--	--	--	--
comp83395_c0	309.179	102.178	1.5974	0.00035105	0.035924	1234	225436011	XP_002273485.1	633	1.55e-76	PREDICTED: uncharacterized protein LOC100242686 [Vitis vinifera]	--	--	--	--	--	--	--	--	--	--	--	--	--	PF11837	Domain of unknown function (DUF3357)	GO:0006012//GO:0005985//GO:0005982	galactose metabolic process//sucrose metabolic process//starch metabolic process	GO:0004575//GO:0004564	sucrose alpha-glucosidase activity//beta-fructofuranosidase activity	GO:0017177	glucosidase II complex	--	--
comp83364_c0	153.823	45.6314	1.7532	0.00035514	0.036288	836	225440508	XP_002272616.1	473	1.94e-56	PREDICTED: dynein light chain LC6, flagellar outer arm-like [Vitis vinifera]	--	--	--	--	--	K10418	DYNLL	dynein light chain LC8-type	http://www.genome.jp/dbget-bin/www_bget?ko:K10418	Q94758	200	3.4e-18	Dynein light chain OS=Schistosoma mansoni GN=DLC PE=1 SV=1	PF01221	Dynein light chain type 1	GO:0007017	microtubule-based process	--	--	GO:0005875	microtubule associated complex	KOG3430	Dynein light chain type 1
comp87585_c0	118.989	47.4048	1.3277	0.00035534	0.036288	2742	297851148	XP_002893455.1	375	1.52e-34	EMB2421 [Arabidopsis lyrata subsp. lyrata]	225425868	XM_002266226.1	154	1.35e-72	PREDICTED: Vitis vinifera 2,4-dichlorophenol 6-monooxygenase-like (LOC100251202), mRNA	--	--	--	--	Q05355	153	3.16e-29	Putative polyketide hydroxylase OS=Streptomyces halstedii GN=schC PE=3 SV=1	PF07992//PF01266//PF00070	Pyridine nucleotide-disulphide oxidoreductase//FAD dependent oxidoreductase//Pyridine nucleotide-disulphide oxidoreductase	GO:0055114	oxidation-reduction process	GO:0050660//GO:0016491	flavin adenine dinucleotide binding//oxidoreductase activity	--	--	--	--
comp63966_c0	0.513345	14.7317	-4.8428	0.00035606	0.036325	349	--	--	--	--	--	--	--	--	--	--	--	--	--	--	--	--	--	--	--	--	--	--	--	--	--	--	--	--
comp83632_c0	857.569	429.896	0.99627	0.00035833	0.036519	1293	225438551	XP_002279833.1	310	1.59e-31	PREDICTED: uncharacterized protein LOC100245593 [Vitis vinifera]	--	--	--	--	--	--	--	--	--	--	--	--	--	--	--	--	--	--	--	--	--	--	--
comp92453_c0	680.732	336.002	1.0186	0.00036018	0.03667	2391	224108063	XP_002314708.1	63	1.37e-12	predicted protein [Populus trichocarpa]	--	--	--	--	--	--	--	--	--	P0C2F6	128	4.24e-06	Putative ribonuclease H protein At1g65750 OS=Arabidopsis thaliana GN=At1g65750 PE=3 SV=1	--	--	--	--	--	--	--	--	--	--
comp67651_c0	11.2202	0	Inf	0.00036191	0.036808	336	--	--	--	--	--	--	--	--	--	--	--	--	--	--	--	--	--	--	--	--	--	--	--	--	--	--	--	--
comp92576_c4	17.227	57.034	-1.7272	0.00036492	0.037077	1049	--	--	--	--	--	--	--	--	--	--	--	--	--	--	--	--	--	--	--	--	--	--	--	--	--	--	--	--
comp67906_c0	11.1802	0	Inf	0.00036535	0.037082	351	--	--	--	--	--	--	--	--	--	--	--	--	--	--	--	--	--	--	--	--	--	--	--	--	--	--	--	--
comp84522_c0	69.4546	23.0141	1.5936	0.00036589	0.0371	3724	359491569	XP_002280533.2	287	3.96e-23	PREDICTED: uncharacterized protein LOC100266246 [Vitis vinifera]	--	--	--	--	--	--	--	--	--	--	--	--	--	--	--	--	--	--	--	--	--	--	--
comp71330_c1	81.8948	188.302	-1.2012	0.0003669	0.037165	793	225436377	XP_002271178.1	396	6.71e-45	PREDICTED: recQ-mediated genome instability protein 2 [Vitis vinifera]	393715589	AB624113.1	65	1.14e-23	Camellia sinensis DNA, SSR marker, MSG0529	K15365	RMI2	RecQ-mediated genome instability protein 2	http://www.genome.jp/dbget-bin/www_bget?ko:K15365	--	--	--	--	PF01336	OB-fold nucleic acid binding domain	--	--	GO:0003676	nucleic acid binding	--	--	--	--
comp93411_c0	49.2675	122.859	-1.3183	0.00036736	0.037173	1048	--	--	--	--	--	--	--	--	--	--	--	--	--	--	--	--	--	--	--	--	--	--	--	--	--	--	--	--
comp52150_c0	41.8007	113.805	-1.445	0.00036789	0.037189	787	--	--	--	--	--	--	--	--	--	--	--	--	--	--	--	--	--	--	--	--	--	--	--	--	--	--	--	--
comp83675_c0	1199.81	605.759	0.98599	0.00036924	0.037288	2361	297739524	CBI29706.3	1566	0	unnamed protein product [Vitis vinifera]	225448123	XM_002262882.1	326	2.83e-168	PREDICTED: Vitis vinifera uncharacterized LOC100249242 (LOC100249242), mRNA	--	--	--	--	P59326	506	1.33e-53	YTH domain family protein 1 OS=Mus musculus GN=Ythdf1 PE=2 SV=1	--	--	--	--	--	--	--	--	KOG1901	Uncharacterized high-glucose-regulated protein
comp79088_c0	19.0404	61.5757	-1.6933	0.00037244	0.037497	457	--	--	--	--	--	--	--	--	--	--	--	--	--	--	--	--	--	--	--	--	--	--	--	--	--	--	--	--
comp91738_c0	29.5138	82.9058	-1.4901	0.00037231	0.037497	813	37957098	AAP02907.1	210	1.7e-17	ORFIII-like polyprotein [Musa AAB Group]	--	--	--	--	--	--	--	--	--	P19199	187	2.31e-14	Polyprotein P3 OS=Commelina yellow mottle virus PE=3 SV=2	PF02878	Phosphoglucomutase/phosphomannomutase, alpha/beta/alpha domain I	GO:0005975	carbohydrate metabolic process	GO:0016868	intramolecular transferase activity, phosphotransferases	--	--	--	--
comp93659_c1	140.096	300.282	-1.0999	0.00037184	0.037497	2434	--	--	--	--	--	--	--	--	--	--	--	--	--	--	--	--	--	--	--	--	--	--	--	--	--	--	--	--
comp78421_c0	29.4739	82.8089	-1.4903	0.00037399	0.037615	1846	--	--	--	--	--	--	--	--	--	--	--	--	--	--	--	--	--	--	--	--	--	--	--	--	--	--	--	--
comp169445_c0	3.63341	25.3408	-2.8021	0.00037495	0.037674	394	--	--	--	--	--	--	--	--	--	--	--	--	--	--	--	--	--	--	--	--	--	--	--	--	--	--	--	--
comp74332_c0	572.164	1135.13	-0.98836	0.00037932	0.038075	2649	147834282	CAN67491.1	1713	0	hypothetical protein VITISV_035977 [Vitis vinifera]	359488364	XM_002278608.2	252	4.35e-127	PREDICTED: Vitis vinifera WPP domain-interacting tail-anchored protein 1-like (LOC100263487), mRNA	--	--	--	--	Q8L7E5	1087	9.39e-134	WPP domain-interacting tail-anchored protein 1 OS=Arabidopsis thaliana GN=WIT1 PE=1 SV=2	PF05531//PF07926//PF13851	Nucleopolyhedrovirus P10 protein//TPR/MLP1/MLP2-like protein//Growth-arrest specific micro-tubule binding	GO:0006606//GO:0048870	protein import into nucleus//cell motility	--	--	GO:0019028//GO:0005643//GO:0031514	viral capsid//nuclear pore//motile cilium	--	--
comp92491_c1	93.3616	208.257	-1.1575	0.00038431	0.038537	1093	--	--	--	--	--	226358493	FJ542014.1	96	9.27e-41	Camellia taliensis clone G3 microsatellite sequence	--	--	--	--	--	--	--	--	--	--	--	--	--	--	--	--	--	--
comp77569_c0	224.978	466.349	-1.0516	0.00038757	0.038825	1535	359496637	XP_003635287.1	1392	0	PREDICTED: U-box domain-containing protein 8-like [Vitis vinifera]	217073533	BT052460.1	91	7.9e-38	Medicago truncatula clone MTYFD_FE_FF_FG1G-O-11 unknown mRNA	--	--	--	--	O81902	1082	2.98e-142	U-box domain-containing protein 8 OS=Arabidopsis thaliana GN=PUB8 PE=2 SV=1	PF00514//PF12678//PF10508//PF03224//PF04564//PF13639//PF02458//PF02985	Armadillo/beta-catenin-like repeat//RING-H2 zinc finger//Proteasome non-ATPase 26S subunit//V-ATPase subunit H//U-box domain//Ring finger domain//Transferase family//HEAT repeat	GO:0015991//GO:0006119//GO:0016567//GO:0015992	ATP hydrolysis coupled proton transport//oxidative phosphorylation//protein ubiquitination//proton transport	GO:0044183//GO:0004842//GO:0005515//GO:0046961//GO:0016747//GO:0008270	protein binding involved in protein folding//ubiquitin-protein ligase activity//protein binding//proton-transporting ATPase activity, rotational mechanism//transferase activity, transferring acyl groups other than amino-acyl groups//zinc ion binding	GO:0000151//GO:0000221	ubiquitin ligase complex//vacuolar proton-transporting V-type ATPase, V1 domain	KOG4642	Chaperone-dependent E3 ubiquitin protein ligase (contains TPR repeats)
comp193180_c0	7.38681	34.9179	-2.2409	0.00038887	0.038916	1091	--	--	--	--	--	--	--	--	--	--	--	--	--	--	--	--	--	--	--	--	--	--	--	--	--	--	--	--
comp88577_c1	15.5669	0.927719	4.0687	0.00038989	0.038976	266	--	--	--	--	--	--	--	--	--	--	--	--	--	--	--	--	--	--	--	--	--	--	--	--	--	--	--	--
comp93115_c2	88.5415	27.6303	1.6801	0.00039025	0.038976	757	--	--	--	--	--	--	--	--	--	--	--	--	--	--	--	--	--	--	--	--	--	--	--	--	--	--	--	--
comp89295_c0	322.112	150.774	1.0952	0.0003924	0.039151	2455	359479031	XP_002284749.2	293	3.72e-25	PREDICTED: ethylene-responsive transcription factor RAP2-7-like [Vitis vinifera]	123686230	AM437918.1	36	4.78e-07	Vitis vinifera contig VV78X091249.7, whole genome shotgun sequence	K09284	AP2	AP2-like factor, euAP2 lineage	http://www.genome.jp/dbget-bin/www_bget?ko:K09284	Q9SK03	225	5.54e-18	Ethylene-responsive transcription factor RAP2-7 OS=Arabidopsis thaliana GN=RAP2-7 PE=2 SV=2	PF00847	AP2 domain	GO:0006351//GO:0006355	transcription, DNA-dependent//regulation of transcription, DNA-dependent	GO:0003700	sequence-specific DNA binding transcription factor activity	GO:0005667	transcription factor complex	--	--
comp80234_c0	1179.3	600.005	0.97488	0.00039925	0.039755	1543	225466161	XP_002262775.1	1050	1.25e-136	PREDICTED: probable WRKY transcription factor 11-like [Vitis vinifera]	302399126	HM122719.1	127	7.72e-58	Malus x domestica WRKY domain class transcription factor (WRKY16) mRNA, complete cds	--	--	--	--	Q9SV15	879	2.48e-112	Probable WRKY transcription factor 11 OS=Arabidopsis thaliana GN=WRKY11 PE=2 SV=2	PF03106	WRKY DNA -binding domain	GO:0006355	regulation of transcription, DNA-dependent	GO:0003677//GO:0003700//GO:0043565	DNA binding//sequence-specific DNA binding transcription factor activity//sequence-specific DNA binding	GO:0005667	transcription factor complex	--	--
comp91260_c0	50.921	126.607	-1.314	0.00039906	0.039755	1459	225441120	XP_002265216.1	1352	2.33e-180	PREDICTED: UDP-glycosyltransferase 73C2 [Vitis vinifera]	219566997	AB368372.1	44	1e-11	Phytolacca americana PaGT3 mRNA for glucosyltransferase, complete cds	--	--	--	--	Q9ZQ97	1204	3.05e-159	UDP-glycosyltransferase 73C4 OS=Arabidopsis thaliana GN=UGT73C4 PE=2 SV=1	PF00201	UDP-glucoronosyl and UDP-glucosyl transferase	GO:0008152	metabolic process	GO:0016758	transferase activity, transferring hexosyl groups	--	--	KOG1192	UDP-glucuronosyl and UDP-glucosyl transferase
comp79375_c0	20.347	2.31184	3.1377	0.00039973	0.039764	1004	224135389	XP_002322061.1	623	5.15e-76	predicted protein [Populus trichocarpa]	255582764	XM_002532113.1	184	1.02e-89	Ricinus communis DNA binding protein, putative, mRNA	--	--	--	--	Q8GWK7	467	3.74e-54	Transcription factor BEE 3 OS=Arabidopsis thaliana GN=BEE3 PE=2 SV=1	PF00010	Helix-loop-helix DNA-binding domain	--	--	GO:0046983	protein dimerization activity	--	--	--	--
comp92594_c0	242.138	110.275	1.1347	0.00040287	0.040035	3115	297738047	CBI27248.3	659	9.34e-70	unnamed protein product [Vitis vinifera]	--	--	--	--	--	--	--	--	--	--	--	--	--	PF04145	Ctr copper transporter family	GO:0035434//GO:0006825	copper ion transmembrane transport//copper ion transport	GO:0005375	copper ion transmembrane transporter activity	GO:0016021	integral to membrane	--	--
comp82167_c0	5.84678	30.8326	-2.3987	0.00040335	0.040044	939	--	--	--	--	--	--	--	--	--	--	--	--	--	--	--	--	--	--	--	--	--	--	--	--	--	--	--	--
comp41615_c0	5.72679	30.8773	-2.4307	0.00040652	0.040318	751	--	--	--	--	--	--	--	--	--	--	--	--	--	--	--	--	--	--	--	--	--	--	--	--	--	--	--	--
comp294803_c0	20.187	2.30439	3.131	0.00040739	0.040341	964	--	--	--	--	--	--	--	--	--	--	--	--	--	--	--	--	--	--	PF03558	TBSV core protein P21/P22	--	--	--	--	GO:0019028	viral capsid	--	--
comp82965_c1	121.636	49.2751	1.3036	0.00040796	0.040341	1793	183979108	CAP08303.1	1271	6.21e-165	DNA-binding protein [Vitis thunbergii]	449439834	XM_004137643.1	82	9.32e-33	PREDICTED: Cucumis sativus probable WRKY transcription factor 33-like (LOC101205651), mRNA gi|449483572|ref|XM_004156580.1| PREDICTED: Cucumis sativus probable WRKY transcription factor 33-like (LOC101205651), mRNA	K13424	WRKY33	WRKY transcription factor 33	http://www.genome.jp/dbget-bin/www_bget?ko:K13424	Q8S8P5	878	1.84e-108	Probable WRKY transcription factor 33 OS=Arabidopsis thaliana GN=WRKY33 PE=1 SV=2	PF03106	WRKY DNA -binding domain	GO:0006355	regulation of transcription, DNA-dependent	GO:0003700//GO:0043565	sequence-specific DNA binding transcription factor activity//sequence-specific DNA binding	GO:0005667	transcription factor complex	--	--
comp90010_c1	628.392	312.823	1.0063	0.00040756	0.040341	3081	357122259	XP_003562833.1	134	1.89e-06	PREDICTED: bet1-like protein At4g14600-like [Brachypodium distachyon]	--	--	--	--	--	K08505	SFT1	protein transport protein SFT1	http://www.genome.jp/dbget-bin/www_bget?ko:K08505	Q8VXX9	195	2.01e-15	Bet1-like protein At4g14600 OS=Arabidopsis thaliana GN=At4g14600 PE=2 SV=1	PF15306	LIN37	GO:0007049	cell cycle	--	--	GO:0017053	transcriptional repressor complex	--	--
comp87128_c3	92.2215	6.8908	3.7424	0.00040873	0.040377	2334	225462098	XP_002277354.1	2426	0	PREDICTED: 9-cis-epoxycarotenoid dioxygenase NCED1, chloroplastic [Vitis vinifera]	76560797	DQ157167.1	469	0	Coffea canephora 9-cis-epoxycarotenoid dioxygenase 3 (NCED3) mRNA, complete cds	K09840	NCED	9-cis-epoxycarotenoid dioxygenase	http://www.genome.jp/dbget-bin/www_bget?ko:K09840	Q9M6E8	2259	0	9-cis-epoxycarotenoid dioxygenase NCED1, chloroplastic OS=Phaseolus vulgaris GN=NCED1 PE=2 SV=1	--	--	--	--	GO:0045549	9-cis-epoxycarotenoid dioxygenase activity	GO:0009570	chloroplast stroma	--	--
comp85267_c0	47.5609	13.3401	1.834	0.00040936	0.040399	1286	--	--	--	--	--	--	--	--	--	--	--	--	--	--	--	--	--	--	--	--	--	--	--	--	--	--	--	--
comp84245_c0	831.809	417.53	0.99437	0.00041125	0.040546	2464	359484485	XP_002279676.2	359	4.7e-33	PREDICTED: uncharacterized protein LOC100250764 [Vitis vinifera]	--	--	--	--	--	--	--	--	--	--	--	--	--	--	--	--	--	--	--	--	--	--	--
comp93416_c0	93.2816	207.419	-1.1529	0.0004155	0.040924	755	225435510	XP_002285548.1	169	3.91e-11	PREDICTED: uncharacterized protein LOC100246702 [Vitis vinifera]	--	--	--	--	--	K09955	K09955	hypothetical protein	http://www.genome.jp/dbget-bin/www_bget?ko:K09955	--	--	--	--	--	--	--	--	--	--	GO:0005773//GO:0009505	vacuole//plant-type cell wall	--	--
comp23529_c0	138.143	297.409	-1.1063	0.00041827	0.041157	699	224117774	XP_002331628.1	639	8.12e-79	predicted protein [Populus trichocarpa]	224092843	XM_002309684.1	130	7.32e-60	Populus trichocarpa predicted protein, mRNA	K07119	K07119	--	http://www.genome.jp/dbget-bin/www_bget?ko:K07119	Q39172	587	2.07e-72	NADP-dependent alkenal double bond reductase P1 OS=Arabidopsis thaliana GN=P1 PE=1 SV=1	PF00107	Zinc-binding dehydrogenase	GO:0055114//GO:0006979//GO:0046686	oxidation-reduction process//response to oxidative stress//response to cadmium ion	GO:0008270//GO:0000166//GO:0032440//GO:0016491	zinc ion binding//nucleotide binding//2-alkenal reductase [NAD(P)] activity//oxidoreductase activity	GO:0005829//GO:0005634//GO:0005886	cytosol//nucleus//plasma membrane	KOG1196	Predicted NAD-dependent oxidoreductase
comp86074_c0	155.87	17.5447	3.1512	0.00041907	0.041195	914	225437535	XP_002275699.1	351	1.98e-37	PREDICTED: uncharacterized protein LOC100253802 [Vitis vinifera]	--	--	--	--	--	--	--	--	--	--	--	--	--	--	--	--	--	--	--	--	--	--	--
comp81658_c0	76.2081	175.359	-1.2023	0.00041951	0.041197	959	225431291	XP_002268828.1	802	7.56e-99	PREDICTED: uncharacterized protein LOC100260906 [Vitis vinifera]	255561015	XM_002521474.1	87	8.15e-36	Ricinus communis conserved hypothetical protein, mRNA	--	--	--	--	--	--	--	--	--	--	--	--	--	--	--	--	--	--
comp82626_c1	37.734	2.75334	3.7766	0.00042004	0.041208	491	224099891	XP_002311662.1	249	3.67e-23	predicted protein [Populus trichocarpa]	--	--	--	--	--	--	--	--	--	Q9FIX5	187	5.09e-16	Transcription factor bHLH92 OS=Arabidopsis thaliana GN=BHLH92 PE=2 SV=1	PF15050	SCIMP protein	--	--	--	--	GO:0097197//GO:0016021//GO:0001772	tetraspanin-enriched microdomain//integral to membrane//immunological synapse	--	--
comp53927_c0	42.4675	11.0283	1.9452	0.00042151	0.041312	940	--	--	--	--	--	--	--	--	--	--	--	--	--	--	--	--	--	--	--	--	--	--	--	--	--	--	--	--
comp64174_c0	323.859	77.7048	2.0593	0.00042323	0.04144	1140	288872658	ADC55527.1	908	3.37e-119	ERF transcription factor [Camellia sinensis]	288872657	GU393024.1	884	0	Camellia sinensis ERF transcription factor mRNA, complete cds	K14517	ERF2	ethylene-responsive transcription factor 2	http://www.genome.jp/dbget-bin/www_bget?ko:K14517	O80338	468	5.17e-54	Ethylene-responsive transcription factor 2 OS=Arabidopsis thaliana GN=ERF2 PE=2 SV=1	PF00847//PF00424	AP2 domain//REV protein (anti-repression trans-activator protein)	GO:0006355	regulation of transcription, DNA-dependent	GO:0003700//GO:0003677	sequence-specific DNA binding transcription factor activity//DNA binding	GO:0005634//GO:0005667//GO:0042025	nucleus//transcription factor complex//host cell nucleus	--	--
comp72828_c0	18.607	1.85544	3.326	0.00042829	0.041894	767	--	--	--	--	--	--	--	--	--	--	--	--	--	--	--	--	--	--	--	--	--	--	--	--	--	--	--	--
comp75006_c0	30.4205	5.96308	2.3509	0.00043189	0.042205	763	388522507	AFK49315.1	347	2.25e-37	unknown [Lotus japonicus]	270145825	BT112777.1	43	1.85e-11	Picea glauca clone GQ03320_N17 mRNA sequence	K09419	HSFF	heat shock transcription factor, other eukaryote	http://www.genome.jp/dbget-bin/www_bget?ko:K09419	Q8GYY1	340	2.03e-35	Heat stress transcription factor A-3 OS=Arabidopsis thaliana GN=HSFA3 PE=2 SV=2	PF00447	HSF-type DNA-binding	GO:0006355	regulation of transcription, DNA-dependent	GO:0003700//GO:0043565	sequence-specific DNA binding transcription factor activity//sequence-specific DNA binding	GO:0005634//GO:0005667	nucleus//transcription factor complex	KOG0627	Heat shock transcription factor
comp78087_c0	30.5405	84.2228	-1.4635	0.00043244	0.042217	2158	147860018	CAN81050.1	213	6.23e-15	hypothetical protein VITISV_021904 [Vitis vinifera]	--	--	--	--	--	--	--	--	--	--	--	--	--	PF09269	Domain of unknown function (DUF1967)	--	--	GO:0000166	nucleotide binding	--	--	--	--
comp40133_c0	13.4336	0.46386	4.856	0.00043428	0.042356	319	--	--	--	--	--	--	--	--	--	--	--	--	--	--	--	--	--	--	--	--	--	--	--	--	--	--	--	--
comp66874_c0	22.7138	3.22465	2.8164	0.00043851	0.042726	365	--	--	--	--	--	--	--	--	--	--	--	--	--	--	--	--	--	--	--	--	--	--	--	--	--	--	--	--
comp92028_c0	1732.79	3348.36	-0.95036	0.00043966	0.042797	2126	359492366	XP_002284607.2	2232	0	PREDICTED: NAD kinase 2, chloroplastic-like [Vitis vinifera]	359492365	XM_002284571.2	695	0	PREDICTED: Vitis vinifera NAD kinase 2, chloroplastic-like (LOC100266161), mRNA	--	--	--	--	Q9C5W3	1995	0	NAD kinase 2, chloroplastic OS=Arabidopsis thaliana GN=NADK2 PE=1 SV=1	PF01513	ATP-NAD kinase	GO:0006769//GO:0019674//GO:0006741//GO:0046497//GO:0008152	nicotinamide metabolic process//NAD metabolic process//NADP biosynthetic process//nicotinate nucleotide metabolic process//metabolic process	GO:0005516//GO:0003951	calmodulin binding//NAD+ kinase activity	GO:0009507	chloroplast	KOG2178	Predicted sugar kinase
comp85357_c1	150.43	64.4334	1.2232	0.00044081	0.042825	1306	7387809	O49204.1	996	4.4e-130	RecName: Full=Adenylyl-sulfate kinase, chloroplastic; AltName: Full=ATP adenosine-5&apos;-phosphosulfate 3&apos;-phosphotransferase; AltName: Full=Adenosine-5&apos;-phosphosulfate kinase; Short=APS kinase; Flags: Precursor	255568598	XM_002525227.1	301	1.22e-154	Ricinus communis adenylsulfate kinase, putative, mRNA	K00860	cysC	adenylylsulfate kinase	http://www.genome.jp/dbget-bin/www_bget?ko:K00860	O49204	996	2.97e-131	Adenylyl-sulfate kinase, chloroplastic OS=Catharanthus roseus GN=AKN PE=2 SV=1	PF00910//PF02562//PF01695//PF00437//PF03193//PF06414//PF00005//PF05970//PF01583//PF00448	RNA helicase//PhoH-like protein//IstB-like ATP binding protein//Type II/IV secretion system protein//Protein of unknown function, DUF258//Zeta toxin//ABC transporter//PIF1-like helicase//Adenylylsulphate kinase//SRP54-type protein, GTPase domain	GO:0006144//GO:0044272//GO:0006614//GO:0000723//GO:0006281//GO:0008652//GO:0000103//GO:0006810	purine nucleobase metabolic process//sulfur compound biosynthetic process//SRP-dependent cotranslational protein targeting to membrane//telomere maintenance//DNA repair//cellular amino acid biosynthetic process//sulfate assimilation//transport	GO:0016301//GO:0003723//GO:0003678//GO:0004020//GO:0003924//GO:0005524//GO:0000166//GO:0003724//GO:0016887//GO:0005525	kinase activity//RNA binding//DNA helicase activity//adenylylsulfate kinase activity//GTPase activity//ATP binding//nucleotide binding//RNA helicase activity//ATPase activity//GTP binding	GO:0005657//GO:0009536	replication fork//plastid	KOG0635	Adenosine 5'-phosphosulfate kinase
comp85451_c0	65.1412	21.6374	1.59	0.00044049	0.042825	437	--	--	--	--	--	--	--	--	--	--	--	--	--	--	--	--	--	--	--	--	--	--	--	--	--	--	--	--
comp90531_c3	717.853	360.004	0.99568	0.00044368	0.043062	2258	359485045	XP_002277405.2	740	0	PREDICTED: CBL-interacting serine/threonine-protein kinase 21 [Vitis vinifera]	--	--	--	--	--	--	--	--	--	Q94CG0	595	2.7e-128	CBL-interacting serine/threonine-protein kinase 21 OS=Arabidopsis thaliana GN=CIPK21 PE=1 SV=1	PF01163//PF00069//PF07714//PF06293//PF03822//PF05510	RIO1 family//Protein kinase domain//Protein tyrosine kinase//Lipopolysaccharide kinase (Kdo/WaaP) family//NAF domain//Sarcoglycan alpha/epsilon	GO:0009103//GO:0009987//GO:0007165//GO:0006468	lipopolysaccharide biosynthetic process//cellular process//signal transduction//protein phosphorylation	GO:0003824//GO:0016773//GO:0016301//GO:0005524//GO:0004672	catalytic activity//phosphotransferase activity, alcohol group as acceptor//kinase activity//ATP binding//protein kinase activity	GO:0016020//GO:0016012	membrane//sarcoglycan complex	KOG0583	Serine/threonine protein kinase
comp92345_c1	13.3136	0.456405	4.8664	0.00044496	0.043144	266	--	--	--	--	--	--	--	--	--	--	--	--	--	--	--	--	--	--	--	--	--	--	--	--	--	--	--	--
comp97701_c0	23.2271	79.7259	-1.7792	0.00044977	0.043569	232	224123218	XP_002319023.1	150	1.26e-10	predicted protein [Populus trichocarpa]	--	--	--	--	--	--	--	--	--	--	--	--	--	--	--	--	--	--	--	--	--	--	--
comp74131_c2	148.023	317.849	-1.1025	0.00045072	0.043576	1737	359492604	XP_003634442.1	592	1.25e-66	PREDICTED: probable serine/threonine-protein kinase At4g35230 [Vitis vinifera]	326517417	AK368872.1	53	1.19e-16	Hordeum vulgare subsp. vulgare mRNA for predicted protein, complete cds, clone: NIASHv2081I07	K14500	BSK	BR-signaling kinase	http://www.genome.jp/dbget-bin/www_bget?ko:K14500	Q944A7	575	1.34e-64	Probable serine/threonine-protein kinase At4g35230 OS=Arabidopsis thaliana GN=At4g35230 PE=1 SV=1	PF00069//PF07714//PF09261	Protein kinase domain//Protein tyrosine kinase//Alpha mannosidase, middle domain	GO:0006468//GO:0005975	protein phosphorylation//carbohydrate metabolic process	GO:0005524//GO:0004672//GO:0008270//GO:0004553	ATP binding//protein kinase activity//zinc ion binding//hydrolase activity, hydrolyzing O-glycosyl compounds	--	--	--	--
comp74757_c0	3473.55	1812.38	0.93852	0.00045064	0.043576	1685	225448279	XP_002274773.1	792	5.4e-100	PREDICTED: nudC domain-containing protein 2 [Vitis vinifera]	225448278	XM_002274737.1	277	3.48e-141	PREDICTED: Vitis vinifera nudC domain-containing-like (LOC100247442), mRNA	--	--	--	--	Q9CQ48	225	9.99e-20	NudC domain-containing protein 2 OS=Mus musculus GN=Nudcd2 PE=1 SV=1	--	--	--	--	--	--	--	--	KOG2265	Nuclear distribution protein NUDC
comp86220_c1	68.8946	23.545	1.549	0.0004516	0.043618	777	255578501	XP_002530114.1	607	3.18e-72	UDP-glucuronosyltransferase, putative [Ricinus communis]	--	--	--	--	--	--	--	--	--	Q9LMF1	485	1.49e-55	UDP-glycosyltransferase 85A3 OS=Arabidopsis thaliana GN=UGT85A3 PE=2 SV=2	PF00201//PF04101	UDP-glucoronosyl and UDP-glucosyl transferase//Glycosyltransferase family 28 C-terminal domain	GO:0009813//GO:0008152//GO:0005975//GO:0030259	flavonoid biosynthetic process//metabolic process//carbohydrate metabolic process//lipid glycosylation	GO:0016758//GO:0047213//GO:0030246	transferase activity, transferring hexosyl groups//anthocyanidin 3-O-glucosyltransferase activity//carbohydrate binding	--	--	KOG1192	UDP-glucuronosyl and UDP-glucosyl transferase
comp87871_c0	157.603	329.402	-1.0636	0.00045392	0.0438	2203	--	--	--	--	--	--	--	--	--	--	--	--	--	--	--	--	--	--	--	--	--	--	--	--	--	--	--	--
comp79595_c0	77.5081	27.6377	1.4877	0.00045457	0.043821	1474	358248596	NP_001240164.1	264	3.7e-24	uncharacterized protein LOC100806243 [Glycine max]	224104156	XM_002313304.1	56	2.17e-18	Populus trichocarpa predicted protein, mRNA	--	--	--	--	--	--	--	--	--	--	--	--	--	--	--	--	--	--
comp66391_c0	250.918	115.288	1.122	0.00046018	0.044319	729	--	--	--	--	--	--	--	--	--	--	--	--	--	--	--	--	--	--	--	--	--	--	--	--	--	--	--	--
comp84102_c0	11.0602	51.8943	-2.2302	0.00046186	0.044394	317	--	--	--	--	--	--	--	--	--	--	--	--	--	--	--	--	--	--	--	--	--	--	--	--	--	--	--	--
comp91945_c1	155.229	66.2068	1.2293	0.00046175	0.044394	2380	225448637	XP_002279395.1	196	4.51e-13	PREDICTED: adenine/guanine permease AZG1-like isoform 1 [Vitis vinifera]	147805188	AM424577.2	52	5.91e-16	Vitis vinifera contig VV78X227793.6, whole genome shotgun sequence	K06901	pbuG	putative MFS transporter, AGZA family, xanthine/uracil permease	http://www.genome.jp/dbget-bin/www_bget?ko:K06901	Q9SRK7	195	4.29e-14	Adenine/guanine permease AZG1 OS=Arabidopsis thaliana GN=AZG1 PE=2 SV=1	--	--	--	--	--	--	--	--	--	--
comp91006_c3	77.5547	305.395	-1.9774	0.00046397	0.044512	3021	--	--	--	--	--	--	--	--	--	--	--	--	--	--	--	--	--	--	--	--	--	--	--	--	--	--	--	--
comp93652_c0	168.776	351.757	-1.0595	0.00046393	0.044512	3067	356569135	XP_003552761.1	256	3.23e-167	PREDICTED: ubiquitin carboxyl-terminal hydrolase 2-like [Glycine max]	359477946	XM_002265770.2	85	3.45e-34	PREDICTED: Vitis vinifera ubiquitin carboxyl-terminal hydrolase 1-like (LOC100255551), mRNA	K11844	USP16_45	ubiquitin carboxyl-terminal hydrolase 16/45	http://www.genome.jp/dbget-bin/www_bget?ko:K11844	Q8W4N3	182	3.36e-12	Ubiquitin carboxyl-terminal hydrolase 2 OS=Arabidopsis thaliana GN=UBP2 PE=1 SV=2	PF00443//PF13423	Ubiquitin carboxyl-terminal hydrolase//Ubiquitin carboxyl-terminal hydrolase	GO:0016579//GO:0006511	protein deubiquitination//ubiquitin-dependent protein catabolic process	GO:0004221	ubiquitin thiolesterase activity	--	--	KOG1873	Ubiquitin-specific protease
comp93747_c0	101.415	222.622	-1.1343	0.00046454	0.044523	1902	147833071	CAN62076.1	802	2.42e-98	hypothetical protein VITISV_015538 [Vitis vinifera]	--	--	--	--	--	--	--	--	--	P10978	449	4.41e-45	Retrovirus-related Pol polyprotein from transposon TNT 1-94 OS=Nicotiana tabacum PE=2 SV=1	--	--	--	--	--	--	--	--	--	--
comp89908_c0	426.988	844.682	-0.98421	0.00046634	0.044653	2643	297742389	CBI34538.3	326	2.52e-30	unnamed protein product [Vitis vinifera]	--	--	--	--	--	--	--	--	--	Q84TH9	188	4.64e-13	Protein NLP7 OS=Arabidopsis thaliana GN=NLP7 PE=1 SV=2	--	--	--	--	--	--	--	--	--	--
comp84718_c0	33.8206	7.33975	2.2041	0.00046808	0.044733	941	225459156	XP_002285711.1	642	6.98e-80	PREDICTED: UPF0483 protein AGAP003155 [Vitis vinifera]	359495683	XM_002263051.2	93	3.69e-39	PREDICTED: Vitis vinifera UPF0483 protein AGAP003155-like (LOC100241561), mRNA	--	--	--	--	Q18169	169	1.13e-12	UPF0483 protein C25G4.2 OS=Caenorhabditis elegans GN=C25G4.2 PE=2 SV=1	PF02230	Phospholipase/Carboxylesterase	--	--	GO:0016787	hydrolase activity	--	--	KOG2551	Phospholipase/carboxyhydrolase
comp86753_c0	32.3139	6.8908	2.2294	0.00046765	0.044733	607	255569430	XP_002525682.1	526	2.81e-60	Sodium/potassium/calcium exchanger 6 precursor, putative [Ricinus communis]	--	--	--	--	--	--	--	--	--	Q9FKP1	481	4.18e-55	Cation/calcium exchanger 1 OS=Arabidopsis thaliana GN=CCX1 PE=2 SV=1	PF01699	Sodium/calcium exchanger protein	GO:0055085	transmembrane transport	--	--	GO:0016021	integral to membrane	KOG2399	K+-dependent Na+:Ca2+ antiporter
comp91647_c2	27.0205	77.2276	-1.5151	0.00046851	0.044733	779	--	--	--	--	--	--	--	--	--	--	--	--	--	--	--	--	--	--	--	--	--	--	--	--	--	--	--	--
comp90548_c3	15.0136	57.1533	-1.9286	0.00047485	0.045295	896	--	--	--	--	--	--	--	--	--	--	--	--	--	--	--	--	--	--	PF02102	Deuterolysin metalloprotease (M35) family	GO:0006508	proteolysis	GO:0004222	metalloendopeptidase activity	--	--	--	--
comp84754_c0	128.789	275.809	-1.0987	0.0004766	0.045375	2477	302141752	CBI18955.3	1318	3.26e-166	unnamed protein product [Vitis vinifera]	--	--	--	--	--	--	--	--	--	O14686	127	9.38e-06	Histone-lysine N-methyltransferase MLL2 OS=Homo sapiens GN=MLL2 PE=1 SV=2	PF00628//PF02318	PHD-finger//FYVE-type zinc finger	GO:0006886	intracellular protein transport	GO:0005515//GO:0017137	protein binding//Rab GTPase binding	--	--	KOG4443	Putative transcription factor HALR/MLL3, involved in embryonic development
comp93698_c0	171.183	356.478	-1.0583	0.00047641	0.045375	6001	356533003	XP_003535058.1	239	3.53e-17	PREDICTED: uncharacterized protein LOC100797932 [Glycine max]	20161482	AP003681.3	73	3.18e-27	Oryza sativa Japonica Group genomic DNA, chromosome 1, BAC clone:B1158C05	--	--	--	--	Q7LHG5	538	1.3e-53	Transposon Ty3-I Gag-Pol polyprotein OS=Saccharomyces cerevisiae (strain ATCC 204508 / S288c) GN=TY3B-I PE=3 SV=2	PF00078	Reverse transcriptase (RNA-dependent DNA polymerase)	GO:0006278	RNA-dependent DNA replication	GO:0003964//GO:0003723	RNA-directed DNA polymerase activity//RNA binding	--	--	KOG0017	FOG: Transposon-encoded proteins with TYA, reverse transcriptase, integrase domains in various combinations
comp51451_c0	21.4137	2.74588	2.9632	0.00047741	0.045408	891	224053547	XP_002297866.1	434	2.46e-49	predicted protein [Populus trichocarpa]	--	--	--	--	--	K13464	JAZ	jasmonate ZIM domain-containing protein	http://www.genome.jp/dbget-bin/www_bget?ko:K13464	Q93ZM9	277	1.35e-27	Protein TIFY 9 OS=Arabidopsis thaliana GN=TIFY9 PE=1 SV=1	--	--	GO:0050896	response to stimulus	--	--	--	--	--	--
comp75424_c1	60.9945	19.8341	1.6207	0.0004793	0.045545	445	356520469	XP_003528884.1	449	9.94e-53	PREDICTED: F-box protein PP2-A13-like [Glycine max]	--	--	--	--	--	--	--	--	--	Q9LEX0	378	3.62e-43	F-box protein PP2-A13 OS=Arabidopsis thaliana GN=PP2A13 PE=1 SV=1	PF00646	F-box domain	--	--	GO:0005515	protein binding	--	--	--	--
comp66375_c1	2.64672	21.6523	-3.0322	0.00047985	0.045553	247	--	--	--	--	--	--	--	--	--	--	--	--	--	--	--	--	--	--	--	--	--	--	--	--	--	--	--	--
comp73577_c0	21.2937	2.7757	2.9395	0.00048182	0.045697	278	--	--	--	--	--	--	--	--	--	--	--	--	--	--	--	--	--	--	--	--	--	--	--	--	--	--	--	--
comp82254_c0	44.2875	11.9411	1.891	0.00048473	0.045929	1178	--	--	--	--	--	--	--	--	--	--	--	--	--	--	--	--	--	--	--	--	--	--	--	--	--	--	--	--
comp86445_c0	35.594	8.27492	2.1048	0.00049076	0.046456	1270	--	--	--	--	--	--	--	--	--	--	--	--	--	--	--	--	--	--	--	--	--	--	--	--	--	--	--	--
comp92061_c2	75.2214	171.544	-1.1894	0.00049193	0.046523	1128	--	--	--	--	--	--	--	--	--	--	--	--	--	--	--	--	--	--	PF03494//PF06632	Beta-amyloid peptide (beta-APP)//DNA double-strand break repair and V(D)J recombination protein XRCC4	GO:0006302//GO:0006310	double-strand break repair//DNA recombination	GO:0003677	DNA binding	GO:0016021//GO:0005634	integral to membrane//nucleus	--	--
[truncated: 26 more rows]

## Sheet: CT8 vs CK.DEGannot
gene_id	CT8_readcount	CK_readcount	log2-FoldChange	p-value	adj. p-value	Gene Length	NR GI	NR ID	NR Score	NR Evalue	NR Description	NT GI	NT ID	NT Score	NT Evalue	NT Description	KO ID	KO Name	KO Description	Http Link	Swiss-prot ID	Swiss-prot Score	Swiss-prot Evalue	Swiss-prot Description	PFAM ID	PFAM description	Gene Ontology Biological Pathway	BP Description	Gene Ontology Molecular Function	MF Description	Gene Ontology Cellular Component	CC Description	KOG ID	KOG Description
[truncated: 2,139 more rows]

[truncated: 2 more sheets: FT4 vs CK.DEGannot, FT8 vs CK.DEGannot]
