# Supplementary material for: Integrated RNA-Seq and sRNA-Seq Analysis Identifies Chilling and Freezing Responsive Key Molecular Players and Pathways in Tea Plant (Camellia sinensis)
Source: PLoS One. 2015 Apr 22;10(4):e0125031. doi: 10.1371/journal.pone.0125031 (PMC4406609; doi:10.1371/journal.pone.0125031)
Supplement: S4 Table — (XLS) [file pone.0125031.s007.xls]

## Sheet: Sheet3
miRNA working name	Names in miRbase representative	CT4_readcount	CT8_readcount	FT4_readcount	FT8_readcount	CK_readcount	CT4.tpm	CT8.tpm	FT4.tpm	FT8.tpm	CK.tpm	Sequence
csn-miR1128	ssp-miR1128	0	0	0	0	0	0	0	0	0	0	UACUACUCCCUCCGUCCCAAA
csn-miR1310.1	han-miR1310	6	25	76	41	64	34.4834	117.448	545.44	271.73	374.723	AGGCAUCGGGGGCGCAACGCCC
csn-miR1310.2	pde-miR1310	0	1	0	0	0	0	4.6979	0	0	0	GGCAUCGGGGGCGUAACGCCCU
csn-miR1511.1	mdm-miR1511	0	0	0	0	1	0	0	0	0	5.855	ACCUAGCUCUGAUACCAUGAA
csn-miR1511.2	ppe-miR1511-3p	0	4	11	6	2	0	18.7917	78.9453	39.7654	11.7101	ACCUGGCUCUGAUACCAUAAC
csn-miR1511.3	ppe-miR1511-5p	0	0	0	0	0	0	0	0	0	0	CGUGGUAUCAGAGUCAUGUUA
csn-miR156.1	hbr-miR156	12	14	10	10	28	68.9667	65.7709	71.7684	66.2756	163.941	UUGACAGAAGAUAGAGAGC
csn-miR156.10	har-miR156c	0	1	0	0	0	0	4.6979	0	0	0	UGACAGAAGAGAGGGAGCA
csn-miR156.11	vvi-miR156e	0	0	0	0	2	0	0	0	0	11.7101	UGACAGAGGAGAGUGAGCAC
csn-miR156.12	nta-miR156f	0	1	0	0	1	0	4.6979	0	0	5.855	UGACAGAAGAGAAUGAGCAC
csn-miR156.13	stu-miR156f-5p	40	84	40	38	93	229.889	394.626	287.074	251.847	544.519	CUGACAGAAGAGAGUGAGCA
csn-miR156.14	ath-miR156g	5	4	1	1	5	28.7361	18.7917	7.1768	6.6276	29.2752	CGACAGAAGAGAGUGAGCAC
csn-miR156.15	gma-miR156g	0	1	1	0	2	0	4.6979	7.1768	0	11.7101	ACAGAAGAUAGAGAGCACAG
csn-miR156.16	mtr-miR156g-5p	0	0	0	0	0	0	0	0	0	0	UUGACAGAAGAUAGAGGGCAC
csn-miR156.17	ath-miR156h	0	1	1	0	3	0	4.6979	7.1768	0	17.5651	UGACAGAAGAAAGAGAGCAC
csn-miR156.18	vvi-miR156h	0	0	0	0	0	0	0	0	0	0	UGACAGAAGAGAGAGAGCAU
csn-miR156.19	ath-miR156i	0	0	0	0	0	0	0	0	0	0	UGACAGAAGAGAGAGAGCAG
csn-miR156.2	ahy-miR156a	0	2	2	1	2	0	9.3958	14.3537	6.6276	11.7101	UGACAGAAGAGAGAGAGCAC
csn-miR156.20	mtr-miR156j	0	0	3	1	4	0	0	21.5305	6.6276	23.4202	UGACAGAAGAGGGUGAGCAC
csn-miR156.21	osa-miR156k	0	2	2	1	2	0	9.3958	14.3537	6.6276	11.7101	UGACAGAAGAGAGAGAGCACA
csn-miR156.22	ptc-miR156k	0	1	1	0	3	0	4.6979	7.1768	0	17.5651	UGACAGAAGAGAGGGAGCAC
csn-miR156.23	osa-miR156l-5p	1	0	0	0	0	5.7472	0	0	0	0	CGACAGAAGAGAGUGAGCAUA
csn-miR156.24	gma-miR156r	0	1	1	0	0	0	4.6979	7.1768	0	0	CUGACAGAAGAUAGAGAGCAU
csn-miR156.25	gma-miR156z	12	11	6	17	5	68.9667	51.6772	43.0611	112.669	29.2752	AUUGGAGUGAAGGGAGCU
csn-miR156.3	ath-miR156a	205	382	236	187	523	1178.18	1794.61	1693.74	1239.35	3062.19	UGACAGAAGAGAGUGAGCAC
csn-miR156.4	hci-miR156a	1	6	1	1	5	5.7472	28.1875	7.1768	6.6276	29.2752	UGACAGAAGAGAGUGAGUAC
csn-miR156.5	pta-miR156a	0	0	0	0	1	0	0	0	0	5.855	CAGAAGAUAGAGAGCACAUC
csn-miR156.6	mdm-miR156ad	0	0	0	0	0	0	0	0	0	0	UGACAGAAGAAAGUGAGCAC
csn-miR156.7	cca-miR156b	40	84	40	38	93	229.889	394.626	287.074	251.847	544.519	UGACAGAAGAGAGUGAGCAUA
csn-miR156.8	pta-miR156b	0	0	0	0	1	0	0	0	0	5.855	CAGAAGAUAGAGAGCACAAC
csn-miR156.9	ghr-miR156c	7	5	5	2	9	40.2306	23.4896	35.8842	13.2551	52.6954	UGUCAGAAGAGAGUGAGCAC
csn-miR157.1	ath-miR157a	12	14	10	10	28	68.9667	65.7709	71.7684	66.2756	163.941	UUGACAGAAGAUAGAGAGCAC
csn-miR157.2	ath-miR157d	0	2	1	0	0	0	9.3958	7.1768	0	0	UGACAGAAGAUAGAGAGCAC
csn-miR159.1	aqc-miR159	35	49	37	45	36	201.153	230.198	265.543	298.24	210.781	UUUGGACUGAAGGGAGCUCUA
csn-miR159.10	ath-miR159b	13358	16229	11662	11862	10100	76771.4	76242.6	83696.4	78616.2	59135.9	UUUGGAUUGAAGGGAGCUCUU
csn-miR159.11	gma-miR159b-3p	12	11	6	16	5	68.9667	51.6772	43.0611	106.041	29.2752	AUUGGAGUGAAGGGAGCUCCA
csn-miR159.12	lus-miR159b	13032	15901	11378	11554	9739	74897.8	74701.7	81658.1	76574.9	57022.2	UUUGGAUUGAAGGGAGCUCUC
csn-miR159.13	ath-miR159c	3058	3595	2142	2436	1991	17575	16889	15372.8	16144.7	11657.4	UUUGGAUUGAAGGGAGCUCCU
csn-miR159.14	gma-miR159c	12	11	6	16	5	68.9667	51.6772	43.0611	106.041	29.2752	AUUGGAGUGAAGGGAGCUCCG
csn-miR159.15	mes-miR159c	4	10	1	10	6	22.9889	46.9792	7.1768	66.2756	35.1302	AUUGGAGUGAAGGGAGCUCUG
csn-miR159.16	osa-miR159c	10	7	10	12	7	57.4723	32.8855	71.7684	79.5308	40.9853	AUUGGAUUGAAGGGAGCUCCA
csn-miR159.17	pta-miR159c	7	8	9	8	5	40.2306	37.5834	64.5916	53.0205	29.2752	CUUGGAUUGAAGGGAGCUCCC
csn-miR159.18	ptc-miR159c	0	1	0	1	0	0	4.6979	0	6.6276	0	AUUGGAGUGAAGGGAGCUCGA
csn-miR159.19	sof-miR159c	8	8	10	8	5	45.9778	37.5834	71.7684	53.0205	29.2752	CUUGGAUUGAAGGGAGCUCCU
csn-miR159.2	bdi-miR159-5p	0	0	0	0	0	0	0	0	0	0	AGCUCCCUUCGAUCCAAUC
csn-miR159.20	zma-miR159c-5p	0	0	0	0	0	0	0	0	0	0	GAGCUCCCUUCGAUCCAAUCC
csn-miR159.21	osa-miR159d	8	7	10	11	5	45.9778	32.8855	71.7684	72.9032	29.2752	AUUGGAUUGAAGGGAGCUCCG
csn-miR159.22	gma-miR159e-5p	8	10	4	3	6	45.9778	46.9792	28.7074	19.8827	35.1302	GAGCUCCUUGAAGUCCAAUU
csn-miR159.23	osa-miR159e	9	7	11	10	5	51.725	32.8855	78.9453	66.2756	29.2752	AUUGGAUUGAAGGGAGCUCCU
csn-miR159.24	sof-miR159e	6	10	14	8	12	34.4834	46.9792	100.476	53.0205	70.2605	UUUGGAUUGAAAGGAGCUCUU
csn-miR159.25	osa-miR159f	186	183	150	132	200	1068.98	859.72	1076.53	874.838	1171.01	CUUGGAUUGAAGGGAGCUCUA
csn-miR159.26	zma-miR159h-3p	1	0	1	2	1	5.7472	0	7.1768	13.2551	5.855	UUUGGAGUGAAGGGAGCUCUG
csn-miR159.3	bdi-miR159-3p	90	111	76	59	78	517.25	521.47	545.44	391.026	456.693	CUUGGAUUGAAGGGAGCUCU
csn-miR159.4	pde-miR159	4	7	3	6	1	22.9889	32.8855	21.5305	39.7654	5.855	UUUGGUUUGAAGGGAGCUCUA
csn-miR159.5	ath-miR159a	18573	21482	16520	17284	15639	106743	100921	118561	114551	91567	UUUGGAUUGAAGGGAGCUCUA
csn-miR159.6	gma-miR159a-5p	8	10	4	3	6	45.9778	46.9792	28.7074	19.8827	35.1302	GAGCUCCUUGAAGUCCAAUUG
csn-miR159.7	mdm-miR159a	7	8	9	8	5	40.2306	37.5834	64.5916	53.0205	29.2752	CUUGGAUUGAAGGGAGCUCC
csn-miR159.8	pta-miR159a	9	8	9	10	7	51.725	37.5834	64.5916	66.2756	40.9853	UUGGAUUGAAGGGAGCUCCA
csn-miR159.9	osa-miR159a.1	13235	16090	11477	11784	9807	76064.5	75589.6	82368.6	78099.2	57420.4	UUUGGAUUGAAGGGAGCUCUG
csn-miR160.1	aau-miR160	16	12	15	7	21	91.9556	56.3751	107.653	46.3929	122.956	UGGCAUACAGGGAGCCAGGCA
csn-miR160.2	csi-miR160	16	12	15	7	21	91.9556	56.3751	107.653	46.3929	122.956	GCCUGGCUCCCUGUAUGCCAU
csn-miR160.3	ath-miR160a	16	13	15	7	21	91.9556	61.073	107.653	46.3929	122.956	UGCCUGGCUCCCUGUAUGCCA
csn-miR160.4	gma-miR160b	16	12	15	7	21	91.9556	56.3751	107.653	46.3929	122.956	UGCCUGGCUCCCUGUAUGCC
csn-miR160.5	ptc-miR160b-3p	0	0	0	0	0	0	0	0	0	0	GCGUAUGAGGAGCCAUGCAUA
csn-miR160.6	osa-miR160d-3p	5	2	2	3	6	28.7361	9.3958	14.3537	19.8827	35.1302	GCGUGCGAGGAGCCAAGCAUG
csn-miR160.7	osa-miR160e-5p	6	8	3	4	8	34.4834	37.5834	21.5305	26.5103	46.8403	UGCCUGGCUCCCUGUAUGCCG
csn-miR164.1	ath-miR164a	21	7	9	16	25	120.692	32.8855	64.5916	106.041	146.376	UGGAGAAGCAGGGCACGUGCA
csn-miR164.2	hci-miR164a	2	1	0	4	3	11.4945	4.6979	0	26.5103	17.5651	UGGAGAAGCAGGGCACGUGAA
csn-miR164.3	gma-miR164b	21	7	9	16	25	120.692	32.8855	64.5916	106.041	146.376	UGGAGAAGCAGGGCACGUGC
csn-miR164.4	ath-miR164c	21	7	9	16	25	120.692	32.8855	64.5916	106.041	146.376	UGGAGAAGCAGGGCACGUGCG
csn-miR164.5	osa-miR164d	27	9	10	19	28	155.175	42.2813	71.7684	125.924	163.941	UGGAGAAGCAGGGCACGUGCU
csn-miR164.6	osa-miR164e	1	1	0	3	3	5.7472	4.6979	0	19.8827	17.5651	UGGAGAAGCAGGGCACGUGAG
csn-miR164.7	zma-miR164h-5p	1	1	0	1	0	5.7472	4.6979	0	6.6276	0	UGGAGAAGCAGGGCACGUGUG
csn-miR165.1	aly-miR165a-3p	41	29	17	26	36	235.636	136.24	122.006	172.317	210.781	UCGGACCAGGCUUCAUCCCC
csn-miR165.2	ath-miR165a	41	29	17	26	36	235.636	136.24	122.006	172.317	210.781	UCGGACCAGGCUUCAUCCCCC
csn-miR166.1	ath-miR166a	7996	5413	4323	5924	7390	45954.8	25429.9	31025.5	39261.7	43268.8	UCGGACCAGGCUUCAUUCCCC
csn-miR166.10	osa-miR166g-3p	1690	1263	1207	1413	966	9712.81	5933.48	8662.45	9364.75	5655.97	UCGGACCAGGCUUCAUUCCUC
csn-miR166.11	osa-miR166h-5p	0	0	1	0	0	0	0	7.1768	0	0	GGAAUGUUGGCUGGCUCGAGG
csn-miR166.12	zma-miR166h-3p	7842	5311	4248	5854	7290	45069.7	24950.7	30487.2	38797.8	42683.2	UCGGACCAGGCUUCAUUCCC
csn-miR166.13	cme-miR166i	37	34	16	32	24	212.647	159.729	114.829	212.082	140.521	UCGGACCAGGCUUCAUUCUC
csn-miR166.14	mes-miR166i	51	24	26	29	38	293.108	112.75	186.598	192.199	222.492	UUGGACCAGGCUUCAUUCCCC
csn-miR166.15	osa-miR166i-3p	0	2	1	1	0	0	9.3958	7.1768	6.6276	0	UCGGAUCAGGCUUCAUUCCUC
csn-miR166.16	ppt-miR166j	20	19	21	11	33	114.945	89.2605	150.714	72.9032	193.216	UCCGGACCAGGCUUCAUUCCC
csn-miR166.17	gma-miR166m	4	4	2	3	1	22.9889	18.7917	14.3537	19.8827	5.855	CGGACCAGGCUUCAUUCCCC
csn-miR166.18	osa-miR166m	4417	4095	2579	3047	3780	25385.5	19238	18509.1	20194.2	22132.1	UCGGACCAGGCUUCAUUCCCU
csn-miR166.19	ptc-miR166n	638	552	415	524	361	3666.73	2593.25	2978.39	3472.84	2113.67	UCGGACCAGGCUUCAUUCCUU
csn-miR166.2	vvi-miR166a	281	248	132	235	217	1614.97	1165.09	947.343	1557.48	1270.54	UCGGACCAGGCUUCAUUCC
csn-miR166.20	ptc-miR166p	0	0	0	1	0	0	0	0	6.6276	0	UCGGACCAGGCUCCAUUCCUU
csn-miR166.21	gma-miR166u	8699	5966	4657	6435	7977	49995.1	28027.8	33422.6	42648.4	46705.7	UCUCGGACCAGGCUUCAUUC
csn-miR166.3	mtr-miR166b	349	294	202	279	245	2005.78	1381.19	1449.72	1849.09	1434.48	UCGGACCAGGCUUCAUUCCUA
csn-miR166.4	osa-miR166b-5p	3	2	4	7	3	17.2417	9.3958	28.7074	46.3929	17.5651	GGAAUGUUGUCUGGCUCGGGG
csn-miR166.5	osa-miR166d-5p	102	126	135	113	150	586.217	591.938	968.874	748.915	878.256	GGAAUGUUGUCUGGCUCGAGG
csn-miR166.6	aly-miR166e-5p	0	0	0	0	1	0	0	0	0	5.855	GGAAUGUUGUCUGGCACGAGG
csn-miR166.7	cpa-miR166e	7734	5262	4205	5811	7185	44449	24720.5	30178.6	38512.8	42068.5	GGACCAGGCUUCAUUCCCC
csn-miR166.8	osa-miR166e-3p	14	6	6	7	9	80.4612	28.1875	43.0611	46.3929	52.6954	UCGAACCAGGCUUCAUUCCCC
csn-miR166.9	aly-miR166g-5p	0	0	0	1	2	0	0	0	6.6276	11.7101	GGAAUGUUGUUUGGCUCGAGG
csn-miR167.1	aqc-miR167	0	0	0	0	0	0	0	0	0	0	UCAAGCUGCCAGCAUGAUCUA
csn-miR167.10	osa-miR167d-5p	2675	4595	3334	3035	4145	15373.8	21587	23927.6	20114.7	24269.1	UGAAGCUGCCAGCAUGAUCUG
csn-miR167.11	ptc-miR167f-5p	277	485	361	316	453	1591.98	2278.49	2590.84	2094.31	2652.33	UGAAGCUGCCAGCAUGAUCUU
csn-miR167.12	gma-miR167h	245	426	313	283	424	1408.07	2001.32	2246.35	1875.6	2482.54	AUCAUGCUGGCAGCUUCAACUGGU
csn-miR167.13	ptc-miR167h-5p	2	7	3	3	2	11.4945	32.8855	21.5305	19.8827	11.7101	UGAAGCUGCCAACAUGAUCUG
csn-miR167.14	gma-miR167i	44	46	45	43	65	252.878	216.105	322.958	284.985	380.578	UCAUGCUGGCAGCUUCAACUGGU
csn-miR167.2	ppt-miR167	0	0	0	0	0	0	0	0	0	0	GGAAGCUGCCAGCAUGAUCCU
csn-miR167.3	ath-miR167a	651	1202	825	654	924	3741.44	5646.9	5920.9	4334.43	5410.06	UGAAGCUGCCAGCAUGAUCUA
csn-miR167.4	aly-miR167b-3p	4	7	5	1	1	22.9889	32.8855	35.8842	6.6276	5.855	GGUCAUGCUCUGACAGCCUCACU
csn-miR167.5	tae-miR167b	0	1	1	0	0	0	4.6979	7.1768	0	0	UGAAGCUGACAGCAUGAUCUA
csn-miR167.6	ath-miR167c	1	2	0	4	3	5.7472	9.3958	0	26.5103	17.5651	UAAGCUGCCAGCAUGAUCUUG
csn-miR167.7	vvi-miR167c	256	437	326	293	440	1471.29	2052.99	2339.65	1941.88	2576.22	UGAAGCUGCCAGCAUGAUCUC
csn-miR167.8	ath-miR167d	1742	3193	2244	1968	2659	10011.7	15000.5	16104.8	13043	15568.6	UGAAGCUGCCAGCAUGAUCUGG
csn-miR167.9	bna-miR167d	1813	3319	2335	2026	2718	10419.7	15592.4	16757.9	13427.4	15914	UGAAGCUGCCAGCAUGAUCU
csn-miR168.1	aau-miR168	660	731	580	466	511	3793.17	3434.18	4162.57	3088.44	2991.93	AUUCAGUUGAUGCAAGGCGGGAUC
csn-miR168.2	ath-miR168a	303	406	333	263	305	1741.41	1907.36	2389.89	1743.05	1785.79	UCGCUUGGUGCAGGUCGGGAA
csn-miR168.3	ptc-miR168a-3p	661	730	579	464	511	3798.92	3429.48	4155.39	3075.19	2991.93	CCCGCCUUGCAUCAACUGAAU
csn-miR168.4	sly-miR168a-3p	6	6	7	6	7	34.4834	28.1875	50.2379	39.7654	40.9853	CCUGCCUUGCAUCAACUGAAU
csn-miR168.5	bna-miR168b	1	1	1	1	1	5.7472	4.6979	7.1768	6.6276	5.855	UCGCUUGGUGCAGGUCGAGAA
csn-miR168.6	gma-miR168b	303	406	333	263	305	1741.41	1907.36	2389.89	1743.05	1785.79	UCGCUUGGUGCAGGUCGGG
csn-miR169.1	ath-miR169a	1	0	1	0	0	5.7472	0	7.1768	0	0	CAGCCAAGGAUGACUUGCCGA
csn-miR169.10	ptc-miR169u-5p	0	1	0	1	0	0	4.6979	0	6.6276	0	UAGCCAAGGACGACUUGCCUA
csn-miR169.11	gma-miR169v	1	1	1	1	0	5.7472	4.6979	7.1768	6.6276	0	CAGCCAAGGAUGACUUGCC
csn-miR169.12	ptc-miR169v	0	1	0	0	0	0	4.6979	0	0	0	UAGCCAAGGAUGACUUGCCCA
csn-miR169.13	ptc-miR169x	0	0	0	0	0	0	0	0	0	0	UAGCCAAGGAUGACUUGCUCG
csn-miR169.2	ath-miR169b	1	1	1	1	0	5.7472	4.6979	7.1768	6.6276	0	CAGCCAAGGAUGACUUGCCGG
csn-miR169.3	cca-miR169b	0	0	0	0	0	0	0	0	0	0	UAGCCAAGGAUGACUUGCUAC
csn-miR169.4	mdm-miR169c	0	1	0	0	0	0	4.6979	0	0	0	UAGCCAAGGAUGACUUGCCCG
csn-miR169.5	sbi-miR169d-5p	0	0	0	0	1	0	0	0	0	5.855	UAGCCAAGGAUGACUUGCCU
csn-miR169.6	ath-miR169h	1	1	0	0	1	5.7472	4.6979	0	0	5.855	UAGCCAAGGAUGACUUGCCUG
csn-miR169.7	ptc-miR169q	0	1	0	1	0	0	4.6979	0	6.6276	0	UAGCCAAGGACGACUUGCCUG
csn-miR169.8	ptc-miR169s	0	1	0	1	0	0	4.6979	0	6.6276	0	UCAGCCAAGGAUGACUUGCCG
csn-miR169.9	gma-miR169u	1	0	1	0	0	5.7472	0	7.1768	0	0	CAGCCAAGGAUGACUUGCCGU
csn-miR171.1	ctr-miR171	0	0	1	0	0	0	0	7.1768	0	0	UUGAGCCGCGUCAAUAUCUCC
csn-miR171.10	smo-miR171b	1	0	0	0	0	5.7472	0	0	0	0	UGAGCCGUGCCAAUAUCACAU
csn-miR171.11	stu-miR171b-3p	40	30	38	22	13	229.889	140.938	272.72	145.806	76.1155	UUGAGCCGCGUCAAUAUCUCU
csn-miR171.12	zma-miR171b-3p	6	6	3	2	4	34.4834	28.1875	21.5305	13.2551	23.4202	UUGAGCCGUGCCAAUAUCAC
csn-miR171.13	mtr-miR171c	1	1	2	0	2	5.7472	4.6979	14.3537	0	11.7101	UGAUUGAGCCGUGCCAAUAUU
csn-miR171.14	ptc-miR171c	0	1	1	0	0	0	4.6979	7.1768	0	0	AGAUUGAGCCGCGCCAAUAUC
csn-miR171.15	sly-miR171d	0	1	1	0	0	0	4.6979	7.1768	0	0	UUGAGCCGCGCCAAUAUCAC
csn-miR171.16	aqc-miR171f	9	7	4	3	4	51.725	32.8855	28.7074	19.8827	23.4202	UAAUUGAGCCGUGCCAAUAUC
csn-miR171.17	vvi-miR171f	0	1	1	0	0	0	4.6979	7.1768	0	0	UUGAGCCGCGCCAAUAUCACU
csn-miR171.18	osa-miR171i-3p	40	30	38	22	13	229.889	140.938	272.72	145.806	76.1155	GGAUUGAGCCGCGUCAAUAUC
csn-miR171.19	ptc-miR171k	0	0	1	0	0	0	0	7.1768	0	0	GGAUUGAGCCGCGCCAAUAUC
csn-miR171.2	ath-miR171a	1	0	1	2	2	5.7472	0	7.1768	13.2551	11.7101	UGAUUGAGCCGCGCCAAUAUC
csn-miR171.20	gma-miR171m	0	0	1	0	0	0	0	7.1768	0	0	UUGAGCCGCGUCAAUAUCUCA
csn-miR171.3	gma-miR171a	6	6	3	2	4	34.4834	28.1875	21.5305	13.2551	23.4202	UGAGCCGUGCCAAUAUCACGA
csn-miR171.4	htu-miR171a	93	69	86	111	121	534.492	324.157	617.209	735.66	708.46	UGAUUGAGCCGUGCCAAUAU
csn-miR171.5	ppt-miR171a	1	0	1	0	0	5.7472	0	7.1768	0	0	UGAGCCGCGCCAAUAUCACAU
csn-miR171.6	zma-miR171a-3p	1	0	1	2	2	5.7472	0	7.1768	13.2551	11.7101	UGAUUGAGCCGCGCCAAUAU
csn-miR171.7	ath-miR171b	6	6	3	2	4	34.4834	28.1875	21.5305	13.2551	23.4202	UUGAGCCGUGCCAAUAUCACG
csn-miR171.8	osa-miR171b	93	69	86	111	121	534.492	324.157	617.209	735.66	708.46	UGAUUGAGCCGUGCCAAUAUC
csn-miR171.9	ppt-miR171b	1	0	1	0	0	5.7472	0	7.1768	0	0	UUGAGCCGCGCCAAUAUCACA
csn-miR172.1	aly-miR172a-5p	0	1	0	1	0	0	4.6979	0	6.6276	0	GUGGCAUCAUCAAGAUUCACA
csn-miR172.10	ath-miR172c	184	120	67	94	77	1057.49	563.751	480.849	622.991	450.838	AGAAUCUUGAUGAUGCUGCAG
csn-miR172.11	mes-miR172c	7	11	8	9	8	40.2306	51.6772	57.4148	59.6481	46.8403	UGAAUCUUGAUGAUGCUACGC
csn-miR172.12	osa-miR172c	1	2	6	3	2	5.7472	9.3958	43.0611	19.8827	11.7101	UGAAUCUUGAUGAUGCUGCAC
csn-miR172.13	stu-miR172c-3p	18	17	15	15	11	103.45	79.8647	107.653	99.4135	64.4054	AGAAUCUUGAUGAUGCUGC
csn-miR172.14	gma-miR172d	1	1	0	1	1	5.7472	4.6979	0	6.6276	5.855	GGAAUCUUGAUGAUGCUGCAGCAG
csn-miR172.15	mtr-miR172d-5p	1	1	0	0	0	5.7472	4.6979	0	0	0	AGUGGAGCAUCAUCAAGAUUCACA
csn-miR172.16	osa-miR172d-5p	0	0	1	0	0	0	0	7.1768	0	0	GCAGCACCAUCAAGAUUCAC
csn-miR172.17	tcc-miR172d	9	5	2	3	10	51.725	23.4896	14.3537	19.8827	58.5504	AGAAUCCUGAUGAUGCUGCAU
csn-miR172.18	aly-miR172e-3p	21	14	23	12	13	120.692	65.7709	165.067	79.5308	76.1155	GAAUCUUGAUGAUGCUGCAU
csn-miR172.19	ath-miR172e	21	14	23	12	13	120.692	65.7709	165.067	79.5308	76.1155	GGAAUCUUGAUGAUGCUGCAU
csn-miR172.2	ath-miR172a	3028	2226	1768	1683	1297	17402.6	10457.6	12688.7	11154.2	7593.99	AGAAUCUUGAUGAUGCUGCAU
csn-miR172.20	cme-miR172f	1	4	1	3	0	5.7472	18.7917	7.1768	19.8827	0	UGAAUCUUGAUGAUGCCGCAC
csn-miR172.21	sbi-miR172f	0	1	3	1	1	0	4.6979	21.5305	6.6276	5.855	AGAAUCCUGAUGAUGCUGCAC
csn-miR172.22	ptc-miR172i	0	0	0	0	1	0	0	0	0	5.855	AGAAUCCUGAUGAUGCUGCAA
csn-miR172.23	lus-miR172j	1	1	0	1	1	5.7472	4.6979	0	6.6276	5.855	GCAGCAUCAUCAAGAUUCCCA
csn-miR172.3	mtr-miR172a	0	0	0	0	1	0	0	0	0	5.855	AGAAUCCUGAUGAUGCUGCAG
csn-miR172.4	vvi-miR172a	7	11	9	9	8	40.2306	51.6772	64.5916	59.6481	46.8403	UGAAUCUUGAUGAUGCUACAU
csn-miR172.5	gma-miR172b-5p	9	13	11	9	9	51.725	61.073	78.9453	59.6481	52.6954	GUAGCAUCAUCAAGAUUCAC
csn-miR172.6	nta-miR172b	1	2	1	0	0	5.7472	9.3958	7.1768	0	0	AGAAUCAUGAUGAUGCUGCAU
csn-miR172.7	ptc-miR172b-5p	1	1	0	0	0	5.7472	4.6979	0	0	0	GGAGCAUCAUCAAGAUUCACA
csn-miR172.8	sbi-miR172b	20	12	17	9	7	114.945	56.3751	122.006	59.6481	40.9853	GGAAUCUUGAUGAUGCUGCA
csn-miR172.9	vvi-miR172b	7	11	9	10	8	40.2306	51.6772	64.5916	66.2756	46.8403	UGAAUCUUGAUGAUGCUACAC
csn-miR1863.1	pab-miR1863	2	2	1	0	0	11.4945	9.3958	7.1768	0	0	AGCUCUGAUACCAUGUUAGAUU
csn-miR1863.2	osa-miR1863a	0	1	2	0	0	0	4.6979	14.3537	0	0	AGCUCUGAUACCAUGUUAGAUUAG
csn-miR1863.3	osa-miR1863b	0	0	0	0	0	0	0	0	0	0	AGCUCUGAUACCAUGUUAACUGUU
csn-miR2111.1	vvi-miR2111-5p	0	0	0	1	0	0	0	0	6.6276	0	UAAUCUGCAUCCUGAGGUCUA
csn-miR2111.2	ath-miR2111a-5p	1	0	0	0	1	5.7472	0	0	0	5.855	UAAUCUGCAUCCUGAGGUUUA
csn-miR2111.3	ptc-miR2111a	1	0	0	0	1	5.7472	0	0	0	5.855	UAAUCUGCAUCCUGAGGUUUG
csn-miR2586	mtr-miR2586a	0	0	0	0	0	0	0	0	0	0	CGAGGAGUGUCCGUGCUUCAU
csn-miR319.1	pta-miR319	33	5	11	39	24	189.658	23.4896	78.9453	258.475	140.521	UUGGACUGAAGGGAGCUCC
csn-miR319.2	ath-miR319a	6	0	0	5	5	34.4834	0	0	33.1378	29.2752	UUGGACUGAAGGGAGCUCCCU
csn-miR319.3	mtr-miR319a-3p	6	0	0	5	4	34.4834	0	0	33.1378	23.4202	UUGGACUGAAGGGAGCUCCC
csn-miR319.4	ppt-miR319a	33	5	11	39	24	189.658	23.4896	78.9453	258.475	140.521	CUUGGACUGAAGGGAGCUCC
csn-miR319.5	ath-miR319c	138	22	44	115	93	793.117	103.354	315.781	762.17	544.519	UUGGACUGAAGGGAGCUCCUU
csn-miR319.6	ptc-miR319e	138	22	44	115	94	793.117	103.354	315.781	762.17	550.374	UUGGACUGAAGGGAGCUCCU
csn-miR3630.1	han-miR3630-3p	1	0	0	0	0	5.7472	0	0	0	0	UGUGGGAAUCUCUCUGAUGCUU
csn-miR3630.2	vvi-miR3630-3p	5	5	2	4	7	28.7361	23.4896	14.3537	26.5103	40.9853	UUUGGGAAUCUCUCUGAUGCAC
csn-miR3711	pab-miR3711	2	5	10	4	3	11.4945	23.4896	71.7684	26.5103	17.5651	UGGCGCUAGAAGGAGGGCCU
csn-miR393.1	ath-miR393a	25	13	12	21	7	143.681	61.073	86.1221	139.179	40.9853	UCCAAAGGGAUCGCAUUGAUCC
csn-miR393.2	osa-miR393a	25	13	12	21	7	143.681	61.073	86.1221	139.179	40.9853	UCCAAAGGGAUCGCAUUGAUC
csn-miR393.3	ppe-miR393a	25	13	12	21	7	143.681	61.073	86.1221	139.179	40.9853	CAUCCAAAGGGAUCGCAUUGA
csn-miR393.4	ptc-miR393a-3p	17	19	6	13	6	97.7028	89.2605	43.0611	86.1583	35.1302	AUCAUGCUAUCCCUUUGGAUU
csn-miR393.5	mtr-miR393b-3p	0	3	0	1	0	0	14.0938	0	6.6276	0	UUUGGGAUCAUGCUAUCCCUU
csn-miR394	ath-miR394a	347	259	218	392	189	1994.29	1216.76	1564.55	2598.01	1106.6	UUGGCAUUCUGUCCACCUCC
csn-miR395.1	ath-miR395a	0	1	0	0	1	0	4.6979	0	0	5.855	CUGAAGUGUUUGGGGGAACUC
csn-miR395.2	mtr-miR395a	0	1	0	0	1	0	4.6979	0	0	5.855	AUGAAGUGUUUGGGGGAACUC
csn-miR395.3	osa-miR395b	0	1	0	0	1	0	4.6979	0	0	5.855	GUGAAGUGUUUGGGGGAACUC
csn-miR395.4	tae-miR395b	0	1	0	0	1	0	4.6979	0	0	5.855	UGAAGUGUUUGGGGGAACUC
csn-miR395.5	mtr-miR395g	0	1	0	0	1	0	4.6979	0	0	5.855	UUGAAGUGUUUGGGGGAACUC
csn-miR396.1	ama-miR396-3p	3	11	10	10	6	17.2417	51.6772	71.7684	66.2756	35.1302	AAGCUCAAGAAAGCUGUGGGA
csn-miR396.10	ppe-miR396a	405	404	250	338	333	2327.63	1897.96	1794.21	2240.12	1949.73	UUCCACAGCUUUCUUGAACGU
csn-miR396.11	vvi-miR396a	1121	1109	766	901	721	6442.64	5210	5497.46	5971.44	4221.48	UUCCACAGCUUUCUUGAACUA
csn-miR396.12	aly-miR396b-3p	3	11	10	10	6	17.2417	51.6772	71.7684	66.2756	35.1302	GCUCAAGAAAGCUGUGGGAAA
csn-miR396.13	ath-miR396b	6193	6752	4914	5482	4592	35592.6	31720.4	35267	36332.3	26886.3	UUCCACAGCUUUCUUGAACUU
csn-miR396.14	gma-miR396b-3p	2	1	3	4	4	11.4945	4.6979	21.5305	26.5103	23.4202	GCUCAAGAAAGCUGUGGGAGA
csn-miR396.15	vvi-miR396b	6194	6737	4902	5492	4592	35598.3	31649.9	35180.9	36398.6	26886.3	UUCCACAGCUUUCUUGAACU
csn-miR396.16	cca-miR396c	9	9	5	14	6	51.725	42.2813	35.8842	92.7859	35.1302	UUCAAGAAAGCUGUGGGAAAA
csn-miR396.17	osa-miR396c-3p	1	1	2	1	0	5.7472	4.6979	14.3537	6.6276	0	GGUCAAGAAAGCUGUGGGAAG
csn-miR396.18	osa-miR396e-5p	0	0	2	0	0	0	0	14.3537	0	0	UCCACAGGCUUUCUUGAACUG
csn-miR396.19	ptc-miR396e-3p	2	1	3	4	4	11.4945	4.6979	21.5305	26.5103	23.4202	CUCAAGAAAGCUGUGGGAGA
csn-miR396.2	smo-miR396	1	1	0	1	1	5.7472	4.6979	0	6.6276	5.855	UUCCACGGCUUUCUUGAACC
csn-miR396.20	gma-miR396f	0	1	0	0	0	0	4.6979	0	0	0	AGCUUUCUUGAACUUCUUAUGCCUA
csn-miR396.21	osa-miR396f-5p	0	0	2	0	0	0	0	14.3537	0	0	UCUCCACAGGCUUUCUUGAACU
csn-miR396.22	ptc-miR396f	11	7	0	7	4	63.2195	32.8855	0	46.3929	23.4202	UUCCACGGCUUUCUUGAACUG
csn-miR396.23	ptc-miR396g-5p	13	27	20	20	22	74.7139	126.844	143.537	132.551	128.811	UUCCACGGCUUUCUUGAACUU
csn-miR396.24	zma-miR396g-3p	2867	2408	1863	2421	1939	16477.3	11312.6	13370.5	16045.3	11352.9	GUUCAAGAAAGCUGUGGAAGA
csn-miR396.25	zma-miR396g-5p	0	0	0	1	0	0	0	0	6.6276	0	UCCCACAGCUUUAUUGAACUG
csn-miR396.26	gma-miR396h	2873	2416	1867	2433	1946	16511.8	11350.2	13399.2	16124.9	11393.9	UCCACAGCUUUCUUGAACUG
csn-miR396.3	stu-miR396-3p	0	0	0	0	0	0	0	0	0	0	GUCCAAGAAAGCUGUGGGAAA
csn-miR396.4	ath-miR396a	2895	2430	1884	2438	1949	16638.2	11416	13521.2	16158	11411.5	UUCCACAGCUUUCUUGAACUG
csn-miR396.5	cca-miR396a-3p	82	62	45	51	70	471.272	291.271	322.958	338.006	409.853	GUUCAAGAAAGCUGUGGGAAA
csn-miR396.6	gma-miR396a-3p	0	0	0	1	0	0	0	0	6.6276	0	UUCAAUAAAGCUGUGGGAAG
csn-miR396.7	hbr-miR396a	1	1	1	0	1	5.7472	4.6979	7.1768	0	5.855	CACAGCUUUCUUGAACUUUCU
csn-miR396.8	mdm-miR396a	322	292	196	266	271	1850.61	1371.79	1406.66	1762.93	1586.72	UUCCACAGCUUUCUUGAACAG
csn-miR396.9	osa-miR396a-3p	0	0	0	1	0	0	0	0	6.6276	0	GUUCAAUAAAGCUGUGGGAA
csn-miR397.1	hvu-miR397	0	1	0	0	0	0	4.6979	0	0	0	CCGUUGAGUGCAGCGUUGAUG
csn-miR397.2	mes-miR397	0	0	0	0	0	0	0	0	0	0	UUUGAGUGCAGCGUUGAUGA
csn-miR397.3	sly-miR397	0	2	0	0	0	0	9.3958	0	0	0	AUUGAGUGCAGCGUUGAUGA
csn-miR397.4	osa-miR397b	2	2	0	0	0	11.4945	9.3958	0	0	0	UUAUUGAGUGCAGCGUUGAUG
csn-miR397.5	ptc-miR397b	1	1	0	0	0	5.7472	4.6979	0	0	0	CCAUUGAGUGCAGCGUUGAUG
csn-miR398.1	ahy-miR398	51	176	16	33	69	293.108	826.835	114.829	218.71	403.998	UGUGUUCUCAGGUCACCCCU
csn-miR398.2	ath-miR398a	51	176	16	33	69	293.108	826.835	114.829	218.71	403.998	UGUGUUCUCAGGUCACCCCUU
csn-miR398.3	stu-miR398a-3p	5	23	8	3	30	28.7361	108.052	57.4148	19.8827	175.651	UAUGUUCUCAGGUCGCCCCUG
csn-miR398.4	zma-miR398a-3p	162	402	77	78	243	931.051	1888.57	552.617	516.95	1422.77	UGUGUUCUCAGGUCGCCCCCG
csn-miR398.5	ath-miR398b	84	251	38	50	99	482.767	1179.18	272.72	331.378	579.649	UGUGUUCUCAGGUCACCCCUG
csn-miR398.6	osa-miR398b	4562	15135	5003	3988	20789	26218.8	71103.1	35905.8	26430.7	121720	UGUGUUCUCAGGUCGCCCCUG
csn-miR398.7	ppe-miR398b	16	68	18	13	96	91.9556	319.459	129.183	86.1583	562.084	CGUGUUCUCAGGUCGCCCCUG
csn-miR398.8	lus-miR398f	2	6	6	1	15	11.4945	28.1875	43.0611	6.6276	87.8256	GGUGUUCUCAGGUCGCCCCUG
csn-miR399.1	ath-miR399a	2	2	0	1	0	11.4945	9.3958	0	6.6276	0	UGCCAAAGGAGAUUUGCCCUG
csn-miR399.2	osa-miR399a	4	0	0	1	0	22.9889	0	0	6.6276	0	UGCCAAAGGAGAAUUGCCCUG
csn-miR399.3	ppe-miR399a	0	0	0	0	1	0	0	0	0	5.855	CGCCAAAGGAGAGUUGCCCUU
csn-miR399.4	ath-miR399b	7	1	0	0	2	40.2306	4.6979	0	0	11.7101	UGCCAAAGGAGAGUUGCCCUG
csn-miR399.5	ath-miR399d	0	0	0	0	0	0	0	0	0	0	UGCCAAAGGAGAUUUGCCCCG
csn-miR399.6	cme-miR399d	3	0	0	0	1	17.2417	0	0	0	5.855	UGCCAAAGGAGAGUUGCCCUU
csn-miR399.7	ptc-miR399e	0	0	0	0	1	0	0	0	0	5.855	CGCCAAAGGAGAGUUGCCCUC
csn-miR399.8	vvi-miR399i	0	0	0	0	1	0	0	0	0	5.855	CGCCAAAGGAGAGUUGCCCUG
csn-miR399.9	osa-miR399j	3	0	0	0	1	17.2417	0	0	0	5.855	UGCCAAAGGAGAGUUGCCCUA
csn-miR403.1	ath-miR403	286	329	230	284	265	1643.71	1545.62	1650.67	1882.23	1551.59	UUAGAUUCACGCACAAACUCG
csn-miR403.2	gma-miR403a	20	19	2	12	16	114.945	89.2605	14.3537	79.5308	93.6807	UUAGAUUCACGCACAAACUUG
csn-miR408.1	ath-miR408	1878	5268	1242	1607	1638	10793.3	24748.7	8913.64	10650.5	9590.56	AUGCACUGCCUCUUCCCUGGC
csn-miR408.2	osa-miR408-3p	1903	5333	1255	1627	1663	10937	25054	9006.94	10783	9736.93	CUGCACUGCCUCUUCCCUGGC
csn-miR408.3	ppt-miR408b	2028	5731	1339	1723	1722	11655.4	26923.8	9609.8	11419.3	10082.4	UGCACUGCCUCUUCCCUGGCU
csn-miR408.4	stu-miR408b-5p	105	206	85	68	185	603.459	967.772	610.032	450.674	1083.18	ACGGGGACGAGACAGAGCAUG
csn-miR408.5	gma-miR408d	1900	5279	1259	1609	1640	10919.7	24800.3	9035.65	10663.8	9602.27	UGCACUGCCUCUUCCCUGGC
csn-miR408.6	sof-miR408e	0	0	0	0	0	0	0	0	0	0	CUGCACUGACUCUUCCCUGGC
csn-miR4376.1	sly-miR4376	0	0	2	1	0	0	0	14.3537	6.6276	0	ACGCAGGAGAGAUGAUGCUGGA
csn-miR4376.2	stu-miR4376-5p	0	0	0	1	0	0	0	0	6.6276	0	UACGCAGGAGAGAUGAUGCUG
csn-miR476	hbr-miR476	0	0	0	0	0	0	0	0	0	0	UAAUCCUUCUUUGCAAAGUC
csn-miR477.1	cme-miR477a	0	0	0	0	0	0	0	0	0	0	ACCUCCCUCAAAGGCUUCCAA
csn-miR477.2	mes-miR477i	0	0	0	1	0	0	0	0	6.6276	0	ACUCUCCCUCAAGGGCUUCCG
csn-miR482	sly-miR482a	0	1	0	1	2	0	4.6979	0	6.6276	11.7101	UUUCCAAUUCCACCCAUUCCUA
csn-miR4995	gma-miR4995	2	3	14	7	0	11.4945	14.0938	100.476	46.3929	0	AGGCAGUGGCUUGGUUAAGGG
csn-miR5072	osa-miR5072	0	0	1	0	1	0	0	7.1768	0	5.855	CGAUUCCCCAGCGGAGUCGCCA
csn-miR5083	osa-miR5083	0	0	2	0	4	0	0	14.3537	0	23.4202	AGACUACAAUUAUCUGAUCA
csn-miR5139	rgl-miR5139	0	3	11	7	2	0	14.0938	78.9453	46.3929	11.7101	AAACCUGGCUCUGAUACCA
csn-miR5141	rgl-miR5141	4	6	6	4	6	22.9889	28.1875	43.0611	26.5103	35.1302	AGACCCGACGCGACUGACAGAUAA
csn-miR530.1	osa-miR530-5p	0	1	2	2	2	0	4.6979	14.3537	13.2551	11.7101	UGCAUUUGCACCUGCACCUA
csn-miR530.2	stu-miR530	0	1	2	2	2	0	4.6979	14.3537	13.2551	11.7101	UCUGCAUUUGCACCUGCACCU
csn-miR530.3	gma-miR530a	1	0	2	0	1	5.7472	0	14.3537	0	5.855	UGCAUUUGCACCUGCACUUU
csn-miR530.4	ptc-miR530a	0	1	2	2	2	0	4.6979	14.3537	13.2551	11.7101	UGCAUUUGCACCUGCACCUU
csn-miR530.5	tcc-miR530a	0	1	2	2	2	0	4.6979	14.3537	13.2551	11.7101	UGCAUUUGCACCUGCACCUC
csn-miR535.1	mes-miR535a	211	248	181	148	267	1212.66	1165.09	1299.01	980.88	1563.3	UGACAACGAGAGAGAGCACGU
csn-miR535.2	ppt-miR535a	377	376	327	366	502	2166.7	1766.42	2346.83	2425.69	2939.23	UGACAACGAGAGAGAGCACGC
csn-miR535.3	mes-miR535b	12	15	7	9	13	68.9667	70.4689	50.2379	59.6481	76.1155	UGACAACGAGAGAGAGCACGG
csn-miR535.4	mdm-miR535d	12	14	24	43	39	68.9667	65.7709	172.244	284.985	228.347	UGACGACGAGAGAGAGCACGC
csn-miR5368	gma-miR5368	5	16	99	52	12	28.7361	75.1668	710.508	344.633	70.2605	GGACAGUCUCAGGUAGACA
csn-miR5653	ath-miR5653	0	0	1	0	0	0	0	7.1768	0	0	UGGGUUGAGUUGAGUUGAGUUGGC
csn-miR5658	ath-miR5658	0	1	0	0	0	0	4.6979	0	0	0	AUGAUGAUGAUGAUGAUGAAA
csn-miR6113	cca-miR6113	1	0	0	0	0	5.7472	0	0	0	0	UCUGAAACUCAAGAACACGUUG
csn-miR6173	hbr-miR6173	3	9	41	37	3	17.2417	42.2813	294.251	245.22	17.5651	AGCCGUAAACGAUGGAUACU
csn-miR6483	hbr-miR6483	0	0	0	1	0	0	0	0	6.6276	0	UAUUGUAGAAAUUUUCAGGAUC
csn-miR6485	hbr-miR6485	0	0	0	0	1	0	0	0	0	5.855	UAGGAUGUAGAAGAGCAUAA
csn-miR7782	bdi-miR7782-3p	1	0	0	0	0	5.7472	0	0	0	0	ACCUGCUCUGAUACCAUGUUGUGA
csn-miR8155	cpa-miR8155	0	4	11	6	2	0	18.7917	78.9453	39.7654	11.7101	UAACCUGGCUCUGAUACCA
csn-miR828.1	aly-miR828-3p	1	0	0	0	0	5.7472	0	0	0	0	AGAUGCUCAUUUGAGCAAGCAA
csn-miR828.2	ath-miR828	0	0	0	0	0	0	0	0	0	0	UCUUGCUUAAAUGAGUAUUCCA
csn-miR828.3	vvi-miR828a	16	11	12	16	9	91.9556	51.6772	86.1221	106.041	52.6954	UCUUGCUCAAAUGAGUAUUCCA
csn-miR845.1	vvi-miR845a	1	0	0	0	0	5.7472	0	0	0	0	UAGCUCUGAUACCAAUUGAUA
csn-miR845.2	vvi-miR845c	0	1	0	0	0	0	4.6979	0	0	0	AGGCUCUGAUACCAAUUGAUG
csn-miR845.3	vvi-miR845d	0	0	2	0	0	0	0	14.3537	0	0	UGGCUCUGAUACCAAUUGAUG
csn-miR858.1	aly-miR858-3p	0	0	0	0	0	0	0	0	0	0	GGUCGAGCAGACAACGAAGAU
csn-miR858.2	cme-miR858	8	9	13	8	12	45.9778	42.2813	93.299	53.0205	70.2605	UCUCGUUGUCUGUUCGACCUU
csn-miR858.3	ppe-miR858	8	9	13	8	12	45.9778	42.2813	93.299	53.0205	70.2605	CUCGUUGUCUGUUCGACCUUG
csn-miR858.4	ath-miR858a	2801	3508	2726	2424	2468	16098	16480.3	19564.1	16065.2	14450.2	UUUCGUUGUCUGUUCGACCUU
csn-miR858.5	ath-miR858b	2799	3502	2726	2423	2467	16086.5	16452.1	19564.1	16058.6	14444.4	UUCGUUGUCUGUUCGACCUUG
	Novo miRNA	CT4_readcount	CT8_readcount	FT4_readcount	FT8_readcount	CK_readcount	CT4.tpm	CT8.tpm	FT4.tpm	FT8.tpm	CK.tpm	Sequence
	novel_1	418	1030	739	470	889	2402.34	4838.86	5303.69	3114.96	5205.13	ggcgacuugagaucacauca
	novel_10	152	435	118	165	375	873.578	2043.6	846.868	1093.55	2195.64	uugcacugccucuucccuggc
	novel_100	4	6	11	9	11	22.9889	28.1875	78.9453	59.6481	64.4054	caauaagauucaaggagacag
	novel_101	6	13	8	5	3	34.4834	61.073	57.4148	33.1378	17.5651	caucuugaccugugauuucuu
	novel_102	8	6	5	3	8	45.9778	28.1875	35.8842	19.8827	46.8403	ugacucuuggguuguugaggc
	novel_103	2	3	7	7	2	11.4945	14.0938	50.2379	46.3929	11.7101	ugauagcuggaugaauagagu
	novel_104	6	2	2	4	1	34.4834	9.3958	14.3537	26.5103	5.855	cggagugaagguauguguagaggu
	novel_105	2	5	7	1	6	11.4945	23.4896	50.2379	6.6276	35.1302	cauuccugugaaccaaacaua
	novel_106	2	5	2	5	3	11.4945	23.4896	14.3537	33.1378	17.5651	cuuucacuggccuacugauuu
	novel_109	4	3	5	2	11	22.9889	14.0938	35.8842	13.2551	64.4054	uacuuuuucuuauuuuccugu
	novel_110	0	0	1	3	3	0	0	7.1768	19.8827	17.5651	gguguuugguguaacuguuaaaac
	novel_111	983	1238	1058	1160	836	5649.52	5816.03	7593.1	7687.97	4894.81	ugagacauuugguaaaacuuu
	novel_113	55	58	33	39	42	316.097	272.48	236.836	258.475	245.912	auuuaacggaaagucaaacaaugu
	novel_114	0	1	1	0	3	0	4.6979	7.1768	0	17.5651	uccaaacuguucaauauguagaac
	novel_115	19	45	17	18	67	109.197	211.407	122.006	119.296	392.288	caucuagccggucguacgguc
	novel_116	11	13	12	17	10	63.2195	61.073	86.1221	112.669	58.5504	cgucugcaaaacuacugggag
	novel_117	10	8	9	9	16	57.4723	37.5834	64.5916	59.6481	93.6807	cucuuggacguagagugauug
	novel_118	6	13	5	5	9	34.4834	61.073	35.8842	33.1378	52.6954	cucacaaguggacuccaauug
	novel_119	12	15	5	9	17	68.9667	70.4689	35.8842	59.6481	99.5357	cccuucaaagacucugacugg
	novel_12	1453	1062	1093	1209	766	8350.72	4989.19	7844.29	8012.72	4484.96	ucggaccaggcuucauuccuc
	novel_120	4	5	1	4	2	22.9889	23.4896	7.1768	26.5103	11.7101	aauguguagaacucgucaaguacg
	novel_121	8	10	7	10	5	45.9778	46.9792	50.2379	66.2756	29.2752	gguuaacauuguugcuaacugugg
	novel_123	3	3	2	0	0	17.2417	14.0938	14.3537	0	0	acuauugagaaguaucacuuuguc
	novel_124	23	29	18	26	42	132.186	136.24	129.183	172.317	245.912	uguacggguucauagauga
	novel_127	1	6	3	6	2	5.7472	28.1875	21.5305	39.7654	11.7101	aaugucgagggggucauccgcaca
	novel_13	26	67	14	20	25	149.428	314.761	100.476	132.551	146.376	ugcacugccucuucccuggcu
	novel_138	10	5	4	5	25	57.4723	23.4896	28.7074	33.1378	146.376	ugaucauuguagcauuacucg
	novel_14	502	583	530	478	750	2885.11	2738.89	3803.73	3167.98	4391.28	uacggguucauagaugaagaau
	novel_145	0	2	2	2	2	0	9.3958	14.3537	13.2551	11.7101	uugguaacaaaacuugaaaug
	novel_146	1	1	1	0	2	5.7472	4.6979	7.1768	0	11.7101	uauggguucauagaugaagga
	novel_148	3	6	2	5	12	17.2417	28.1875	14.3537	33.1378	70.2605	augguguguacugagacaaaaugu
	novel_149	1	4	5	2	1	5.7472	18.7917	35.8842	13.2551	5.855	uugugucuaauugguauguuu
	novel_15	997	1498	1129	1127	1557	5729.98	7037.49	8102.66	7469.26	9116.3	ugaagcugccagcaugaucuga
	novel_150	3	9	5	8	4	17.2417	42.2813	35.8842	53.0205	23.4202	uuucuguguucuuucuauguu
	novel_151	5	8	6	4	16	28.7361	37.5834	43.0611	26.5103	93.6807	cgauccagucuauacuuguaugcu
	novel_152	2	5	3	8	8	11.4945	23.4896	21.5305	53.0205	46.8403	aaugagauuuuuugacugaaaacu
	novel_153	655	654	687	729	1549	3764.43	3072.44	4930.49	4831.49	9069.46	auggcucaaaacugucaaaacgac
	novel_18	15	8	3	7	9	86.2084	37.5834	21.5305	46.3929	52.6954	uuccacagcuuucuugaacuu
	novel_19	701	747	690	685	1206	4028.81	3509.35	4952.02	4539.88	7061.18	uacggguucauagaugaagag
	novel_21	851	1211	1118	1054	1606	4890.89	5689.19	8023.71	6985.45	9403.2	ugaagcugccagcaugaucuag
	novel_22	817	930	625	771	1519	4695.48	4369.07	4485.53	5109.85	8893.81	uuuccuaaaccacccauuccuc
	novel_24	452	520	402	480	625	2597.75	2442.92	2885.09	3181.23	3659.4	ccggcgucgucauugcaccac
	novel_25	608	693	525	548	663	3494.31	3255.66	3767.84	3631.91	3881.89	ugucgcagguaaguuuggcaccg
	novel_27	418	699	475	431	643	2402.34	3283.85	3409	2856.48	3764.79	uuuccgacuccgcccaugccau
	novel_29	158	211	124	178	145	908.062	991.262	889.929	1179.71	848.981	ucuugcccagaccucccauacc
	novel_3	0	0	1	1	1	0	0	7.1768	6.6276	5.855	ucggaccaggcuucauucccc
	novel_30	214	285	164	168	328	1229.91	1338.91	1177	1113.43	1920.45	uucccuacgccacccauuccgu
	novel_37	66	107	96	193	82	379.317	502.678	688.977	1279.12	480.113	gugcugucuaucgucgucaug
	novel_46	39	47	28	40	87	224.142	220.802	200.952	265.103	509.389	ugcucacuucucuucugucagc
	novel_48	3	7	8	7	17	17.2417	32.8855	57.4148	46.3929	99.5357	ucauggguaucuguaauuuagc
	novel_49	66	174	33	40	26	379.317	817.439	236.836	265.103	152.231	uaauugagugcagcguugaug
	novel_50	77	124	84	79	163	442.536	582.543	602.855	523.578	954.372	uucccaaggccgcccauuccga
	novel_52	3	4	4	7	3	17.2417	18.7917	28.7074	46.3929	17.5651	ucugaguagaucuacauuaga
	novel_53	56	104	78	61	38	321.845	488.584	559.794	404.281	222.492	aaguuaguuuguuuggcauauucu
	novel_54	24	42	36	37	29	137.933	197.313	258.366	245.22	169.796	ugacaauggaaauagaaggcu
	novel_55	22	27	28	10	20	126.439	126.844	200.952	66.2756	117.101	cggcaaguugucauuggcuac
	novel_57	33	25	18	25	72	189.658	117.448	129.183	165.689	421.563	uggauguagcaaagagaagcu
	novel_60	4	7	10	15	16	22.9889	32.8855	71.7684	99.4135	93.6807	uugugagugauuuggaacaga
	novel_61	148	239	99	83	104	850.589	1122.8	710.508	550.088	608.924	ggggcgaccugagaacacauc
	novel_63	4	3	3	7	5	22.9889	14.0938	21.5305	46.3929	29.2752	auagaucugucuugcuggaagac
	novel_64	12	27	18	17	24	68.9667	126.844	129.183	112.669	140.521	uuuccgacuccgcccauuccau
	novel_72	7	2	10	5	13	40.2306	9.3958	71.7684	33.1378	76.1155	aauaaugcagguugcuccacgugu
	novel_74	4	14	8	4	12	22.9889	65.7709	57.4148	26.5103	70.2605	uuuauacucaaucucacuuug
	novel_79	25	44	22	18	24	143.681	206.709	157.891	119.296	140.521	uuguguuuuauuucugugcaagua
	novel_8	3025	5786	2827	2935	2156	17385.4	27182.2	20288.9	19451.9	12623.5	auuucuugguugcuuuacucc
	novel_80	12	11	6	16	5	68.9667	51.6772	43.0611	106.041	29.2752	auuggagugaagggagcucc
	novel_81	5	13	8	9	8	28.7361	61.073	57.4148	59.6481	46.8403	uugccaguacgaccauuguuc
	novel_82	8	3	3	4	3	45.9778	14.0938	21.5305	26.5103	17.5651	uacggguucauagaugaggag
	novel_83	1	1	7	1	4	5.7472	4.6979	50.2379	6.6276	23.4202	uacggucuaucccacgcuaau
	novel_9	2146	2777	2084	2197	2998	12333.5	13046.1	14956.5	14560.8	17553.4	uuuccaaguccacccauuccua
	novel_97	0	3	2	3	4	0	14.0938	14.3537	19.8827	23.4202	uuguugacagaagauagagagc
	novel_99	0	2	1	2	1	0	9.3958	7.1768	13.2551	5.855	acuaacuguauuuucuccaauuau
