# Supplementary material for: Integrated RNA-Seq and sRNA-Seq Analysis Identifies Chilling and Freezing Responsive Key Molecular Players and Pathways in Tea Plant (Camellia sinensis)
Source: PLoS One. 2015 Apr 22;10(4):e0125031. doi: 10.1371/journal.pone.0125031 (PMC4406609; doi:10.1371/journal.pone.0125031)
Supplement: S5 Table — (XLS) [file pone.0125031.s008.xls]

## Sheet: miRNA- predicted target genes
miRNA ID	Gene ID	Score
ath-miR156a	comp93085_c1	Score: 2.5
ath-miR156a	comp92272_c0	Score: 2.5
ath-miR156a	comp90925_c0	Score: 2.5
ath-miR156a	comp53995_c1	Score: 2.5
ath-miR156a	comp82616_c0	Score: 2.5
ath-miR156a	comp68983_c1	Score: 2.5
ath-miR156a	comp92753_c5	Score: 2.5
ath-miR156a	comp500107_c0	Score: 2.5
ath-miR156a	comp91413_c1	Score: 2.5
ath-miR156a	comp93382_c1	Score: 2.5
ath-miR156a	comp90639_c1	Score: 2.5
ath-miR156a	comp60841_c0	Score: 2.5
ath-miR156a	comp639196_c0	Score: 2.5
ath-miR156a	comp67110_c0	Score: 2.5
ath-miR156a	comp81235_c0	Score: 2.5
ath-miR156a	comp83929_c0	Score: 2.5
ath-miR156a	comp80522_c0	Score: 2.0
ath-miR156a	comp76658_c0	Score: 2.0
ath-miR156a	comp90933_c0	Score: 2.5
ath-miR156a	comp69295_c0	Score: 2.0
ath-miR156a	comp92325_c4	Score: 1.0
ath-miR156a	comp82750_c0	Score: 2.5
ath-miR156a	comp81061_c0	Score: 1.0
ath-miR156a	comp30875_c0	Score: 2.5
ath-miR156a	comp20391_c0	Score: 2.5
ath-miR156a	comp90462_c3	Score: 2.0
ath-miR156a	comp46695_c0	Score: 2.5
ath-miR156a	comp73882_c0	Score: 1.5
ath-miR156a	comp89119_c1	Score: 2.5
ath-miR156a	comp52585_c0	Score: 2.5
ath-miR156a	comp59127_c0	Score: 2.5
ath-miR156a	comp59127_c0	Score: 2.5
ath-miR156a	comp79089_c0	Score: 2.5
ath-miR156a	comp85258_c0	Score: 2.5
ath-miR156a	comp74655_c0	Score: 2.0
ath-miR156a	comp91987_c2	Score: 1.0
ath-miR156a	comp193283_c0	Score: 2.5
ath-miR156a	comp827_c0	Score: 2.5
ath-miR156a	comp320621_c0	Score: 2.5
ath-miR156a	comp82725_c0	Score: 1.5
ath-miR156a	comp83394_c0	Score: 2.5
ath-miR156a	comp85993_c2	Score: 2.0
ath-miR156a	comp91772_c0	Score: 1.8
ath-miR156g	comp93085_c1	Score: 2.5
ath-miR156g	comp82616_c0	Score: 2.5
ath-miR156g	comp92753_c5	Score: 2.5
ath-miR156g	comp66683_c0	Score: 2.5
ath-miR156g	comp91413_c1	Score: 2.5
ath-miR156g	comp60841_c0	Score: 2.5
ath-miR156g	comp80522_c0	Score: 2.5
ath-miR156g	comp76658_c0	Score: 2.5
ath-miR156g	comp69295_c0	Score: 2.5
ath-miR156g	comp92325_c4	Score: 1.5
ath-miR156g	comp81061_c0	Score: 1.5
ath-miR156g	comp90462_c3	Score: 2.0
ath-miR156g	comp46695_c0	Score: 2.5
ath-miR156g	comp73882_c0	Score: 2.0
ath-miR156g	comp79089_c0	Score: 2.5
ath-miR156g	comp89119_c1	Score: 2.5
ath-miR156g	comp85258_c0	Score: 2.5
ath-miR156g	comp91987_c2	Score: 1.5
ath-miR156g	comp74655_c0	Score: 2.5
ath-miR156g	comp827_c0	Score: 2.5
ath-miR156g	comp66607_c0	Score: 2.5
ath-miR156g	comp82725_c0	Score: 1.5
ath-miR156g	comp83394_c0	Score: 2.5
ath-miR156g	comp85993_c2	Score: 2.5
ath-miR156g	comp91772_c0	Score: 1.5
ath-miR156h	comp92257_c0	Score: 2.5
ath-miR156h	comp58679_c0	Score: 2.5
ath-miR156h	comp230083_c0	Score: 2.2
ath-miR156h	comp178568_c0	Score: 2.5
ath-miR156h	comp80042_c0	Score: 2.5
ath-miR156h	comp55068_c0	Score: 2.0
ath-miR156h	comp53266_c0	Score: 2.5
ath-miR156h	comp91945_c1	Score: 2.5
ath-miR156h	comp123842_c0	Score: 2.5
ath-miR156h	comp89469_c1	Score: 2.5
ath-miR156h	comp90304_c0	Score: 2.5
ath-miR156h	comp506704_c0	Score: 2.0
ath-miR156h	comp92753_c5	Score: 2.5
ath-miR156h	comp80343_c0	Score: 2.5
ath-miR156h	comp224785_c0	Score: 2.5
ath-miR156h	comp81915_c0	Score: 2.5
ath-miR156h	comp65832_c0	Score: 2.5
ath-miR156h	comp76781_c1	Score: 2.5
ath-miR156h	comp90859_c1	Score: 2.5
ath-miR156h	comp13408_c1	Score: 2.5
ath-miR156h	comp91226_c0	Score: 2.5
ath-miR156h	comp64936_c0	Score: 2.5
ath-miR156h	comp570305_c0	Score: 2.0
ath-miR156h	comp76658_c0	Score: 1.0
ath-miR156h	comp92292_c0	Score: 2.0
ath-miR156h	comp29465_c0	Score: 2.5
ath-miR156h	comp569562_c0	Score: 2.2
ath-miR156h	comp92836_c1	Score: 1.8
ath-miR156h	comp4769_c0	Score: 2.5
ath-miR156h	comp92325_c4	Score: 1.0
ath-miR156h	comp84344_c0	Score: 2.5
ath-miR156h	comp74890_c0	Score: 2.5
ath-miR156h	comp79863_c0	Score: 2.5
ath-miR156h	comp92684_c1	Score: 2.0
ath-miR156h	comp91196_c2	Score: 2.5
ath-miR156h	comp90462_c3	Score: 2.5
ath-miR156h	comp15380_c0	Score: 2.5
ath-miR156h	comp794250_c0	Score: 2.5
ath-miR156h	comp91004_c0	Score: 2.5
ath-miR156h	comp704932_c0	Score: 2.5
ath-miR156h	comp29531_c0	Score: 2.5
ath-miR156h	comp46695_c0	Score: 2.5
ath-miR156h	comp886561_c0	Score: 2.5
ath-miR156h	comp73882_c0	Score: 1.5
ath-miR156h	comp237355_c0	Score: 2.5
ath-miR156h	comp87683_c0	Score: 2.5
ath-miR156h	comp69145_c0	Score: 2.5
ath-miR156h	comp83777_c1	Score: 2.5
ath-miR156h	comp59127_c0	Score: 1.5
ath-miR156h	comp59127_c0	Score: 2.5
ath-miR156h	comp91776_c0	Score: 2.0
ath-miR156h	comp87053_c2	Score: 2.5
ath-miR156h	comp52585_c0	Score: 2.5
ath-miR156h	comp80021_c0	Score: 2.5
ath-miR156h	comp60876_c0	Score: 2.5
ath-miR156h	comp92274_c0	Score: 2.5
ath-miR156h	comp52641_c0	Score: 2.5
ath-miR156h	comp92000_c1	Score: 2.5
ath-miR156h	comp85258_c0	Score: 2.5
ath-miR156h	comp50914_c0	Score: 2.5
ath-miR156h	comp68021_c0	Score: 2.5
ath-miR156h	comp93609_c0	Score: 2.5
ath-miR156h	comp77199_c1	Score: 2.5
ath-miR156h	comp27893_c0	Score: 2.5
ath-miR156h	comp32563_c0	Score: 2.5
ath-miR156h	comp89316_c0	Score: 2.5
ath-miR156h	comp316783_c0	Score: 2.5
ath-miR156h	comp76447_c1	Score: 2.5
ath-miR156h	comp73221_c0	Score: 2.0
ath-miR156h	comp92485_c0	Score: 2.5
ath-miR156i	comp81576_c0	Score: 2.5
ath-miR156i	comp489409_c0	Score: 2.2
ath-miR156i	comp23943_c0	Score: 2.0
ath-miR156i	comp87735_c1	Score: 2.5
ath-miR156i	comp92257_c0	Score: 2.5
ath-miR156i	comp87260_c1	Score: 2.5
ath-miR156i	comp88091_c0	Score: 2.5
ath-miR156i	comp60502_c2	Score: 2.5
ath-miR156i	comp84199_c0	Score: 2.5
ath-miR156i	comp89082_c2	Score: 2.0
ath-miR156i	comp93179_c0	Score: 2.5
ath-miR156i	comp52743_c0	Score: 2.5
ath-miR156i	comp89384_c0	Score: 2.2
ath-miR156i	comp80042_c0	Score: 2.5
ath-miR156i	comp84876_c0	Score: 2.5
ath-miR156i	comp87693_c0	Score: 2.0
ath-miR156i	comp41091_c0	Score: 2.2
ath-miR156i	comp55068_c0	Score: 2.5
ath-miR156i	comp53266_c0	Score: 2.5
ath-miR156i	comp123842_c0	Score: 2.5
ath-miR156i	comp89469_c1	Score: 2.5
ath-miR156i	comp88113_c1	Score: 2.5
ath-miR156i	comp15258_c0	Score: 2.5
ath-miR156i	comp14784_c0	Score: 2.2
ath-miR156i	comp296339_c0	Score: 2.2
ath-miR156i	comp87610_c0	Score: 2.0
ath-miR156i	comp32395_c0	Score: 2.5
ath-miR156i	comp44040_c0	Score: 2.0
ath-miR156i	comp87184_c0	Score: 2.0
ath-miR156i	comp506704_c0	Score: 2.2
ath-miR156i	comp94785_c0	Score: 1.5
ath-miR156i	comp90304_c0	Score: 2.5
ath-miR156i	comp88041_c2	Score: 2.0
ath-miR156i	comp52658_c0	Score: 2.5
ath-miR156i	comp157374_c0	Score: 2.2
ath-miR156i	comp90598_c3	Score: 2.5
ath-miR156i	comp76556_c0	Score: 2.5
ath-miR156i	comp75524_c0	Score: 2.5
ath-miR156i	comp27247_c0	Score: 2.5
ath-miR156i	comp92753_c5	Score: 1.0
ath-miR156i	comp61909_c0	Score: 2.5
ath-miR156i	comp232015_c0	Score: 2.5
ath-miR156i	comp9460_c1	Score: 2.5
ath-miR156i	comp65605_c1	Score: 2.0
ath-miR156i	comp69246_c0	Score: 2.5
ath-miR156i	comp81915_c0	Score: 2.5
ath-miR156i	comp54864_c0	Score: 2.5
ath-miR156i	comp91966_c0	Score: 2.2
ath-miR156i	comp483167_c0	Score: 2.5
ath-miR156i	comp90888_c2	Score: 2.0
ath-miR156i	comp90859_c1	Score: 2.0
ath-miR156i	comp84979_c0	Score: 2.5
ath-miR156i	comp74925_c0	Score: 2.5
ath-miR156i	comp86486_c0	Score: 2.5
ath-miR156i	comp66630_c1	Score: 2.2
ath-miR156i	comp73049_c1	Score: 2.0
ath-miR156i	comp44757_c0	Score: 2.5
ath-miR156i	comp77253_c1	Score: 2.5
ath-miR156i	comp815006_c0	Score: 2.5
ath-miR156i	comp89811_c5	Score: 2.0
ath-miR156i	comp77249_c1	Score: 2.5
ath-miR156i	comp69279_c0	Score: 2.5
ath-miR156i	comp25298_c0	Score: 2.0
ath-miR156i	comp82820_c0	Score: 2.5
ath-miR156i	comp52768_c0	Score: 2.5
ath-miR156i	comp570305_c0	Score: 2.0
ath-miR156i	comp56378_c0	Score: 2.0
ath-miR156i	comp422034_c0	Score: 2.5
ath-miR156i	comp76744_c0	Score: 2.0
ath-miR156i	comp76658_c0	Score: 1.5
ath-miR156i	comp92171_c0	Score: 2.5
ath-miR156i	comp54517_c0	Score: 2.5
ath-miR156i	comp29465_c0	Score: 2.5
ath-miR156i	comp556954_c0	Score: 2.5
ath-miR156i	comp21707_c0	Score: 2.5
ath-miR156i	comp92836_c1	Score: 2.0
ath-miR156i	comp78357_c0	Score: 2.5
ath-miR156i	comp482042_c0	Score: 2.0
ath-miR156i	comp93182_c0	Score: 2.0
ath-miR156i	comp92325_c4	Score: 0.5
ath-miR156i	comp48860_c0	Score: 2.5
ath-miR156i	comp92928_c0	Score: 2.0
ath-miR156i	comp91918_c2	Score: 2.5
ath-miR156i	comp86806_c1	Score: 1.5
ath-miR156i	comp561392_c0	Score: 2.0
ath-miR156i	comp85600_c0	Score: 2.5
ath-miR156i	comp92551_c2	Score: 2.5
ath-miR156i	comp539071_c0	Score: 2.5
ath-miR156i	comp33361_c0	Score: 2.5
ath-miR156i	comp81061_c0	Score: 2.5
ath-miR156i	comp54041_c1	Score: 2.5
ath-miR156i	comp76452_c0	Score: 2.5
ath-miR156i	comp88686_c0	Score: 2.5
ath-miR156i	comp92684_c1	Score: 2.2
ath-miR156i	comp72440_c0	Score: 2.5
ath-miR156i	comp77570_c0	Score: 2.5
ath-miR156i	comp136085_c0	Score: 2.5
ath-miR156i	comp84248_c1	Score: 2.0
ath-miR156i	comp90710_c1	Score: 1.8
ath-miR156i	comp88927_c1	Score: 2.5
ath-miR156i	comp64480_c0	Score: 2.5
ath-miR156i	comp92804_c1	Score: 2.2
ath-miR156i	comp1044621_c0	Score: 2.0
ath-miR156i	comp90001_c5	Score: 2.0
ath-miR156i	comp75522_c1	Score: 2.5
ath-miR156i	comp32262_c0	Score: 1.5
ath-miR156i	comp81402_c0	Score: 2.5
ath-miR156i	comp81803_c0	Score: 2.0
ath-miR156i	comp80777_c0	Score: 2.5
ath-miR156i	comp91267_c1	Score: 2.2
ath-miR156i	comp57425_c0	Score: 1.8
ath-miR156i	comp91004_c0	Score: 2.5
ath-miR156i	comp42162_c0	Score: 2.0
ath-miR156i	comp53649_c0	Score: 1.5
ath-miR156i	comp88335_c1	Score: 2.0
ath-miR156i	comp89187_c0	Score: 2.5
ath-miR156i	comp53893_c0	Score: 2.5
ath-miR156i	comp221819_c0	Score: 2.0
ath-miR156i	comp87000_c0	Score: 2.5
ath-miR156i	comp14055_c0	Score: 2.5
ath-miR156i	comp14055_c0	Score: 2.2
ath-miR156i	comp46695_c0	Score: 2.5
ath-miR156i	comp46695_c0	Score: 1.5
ath-miR156i	comp22155_c0	Score: 2.5
ath-miR156i	comp89591_c3	Score: 2.5
ath-miR156i	comp93760_c0	Score: 2.0
ath-miR156i	comp66771_c0	Score: 2.2
ath-miR156i	comp66140_c0	Score: 1.8
ath-miR156i	comp239820_c0	Score: 2.0
ath-miR156i	comp93639_c0	Score: 2.5
ath-miR156i	comp886561_c0	Score: 2.5
ath-miR156i	comp91308_c0	Score: 2.0
ath-miR156i	comp71128_c0	Score: 1.5
ath-miR156i	comp73882_c0	Score: 0.5
ath-miR156i	comp93407_c1	Score: 2.5
ath-miR156i	comp91570_c1	Score: 2.5
ath-miR156i	comp66403_c0	Score: 2.5
ath-miR156i	comp69145_c0	Score: 2.5
ath-miR156i	comp78007_c0	Score: 2.5
ath-miR156i	comp491058_c0	Score: 2.5
ath-miR156i	comp83560_c0	Score: 2.5
ath-miR156i	comp90403_c2	Score: 2.0
ath-miR156i	comp92975_c3	Score: 2.0
ath-miR156i	comp85928_c0	Score: 1.5
ath-miR156i	comp59127_c0	Score: 1.5
ath-miR156i	comp59127_c0	Score: 1.5
ath-miR156i	comp468771_c0	Score: 2.2
ath-miR156i	comp87409_c0	Score: 2.0
ath-miR156i	comp9468_c0	Score: 2.0
ath-miR156i	comp87746_c0	Score: 2.5
ath-miR156i	comp66268_c0	Score: 2.2
ath-miR156i	comp91878_c3	Score: 2.5
ath-miR156i	comp51934_c0	Score: 2.2
ath-miR156i	comp75049_c1	Score: 2.2
ath-miR156i	comp52585_c0	Score: 1.0
ath-miR156i	comp62345_c0	Score: 2.5
ath-miR156i	comp70873_c0	Score: 2.5
ath-miR156i	comp79884_c0	Score: 2.5
ath-miR156i	comp79890_c1	Score: 2.5
ath-miR156i	comp89500_c1	Score: 2.0
ath-miR156i	comp91531_c0	Score: 2.5
ath-miR156i	comp84711_c0	Score: 2.2
ath-miR156i	comp8559_c0	Score: 2.5
ath-miR156i	comp30863_c1	Score: 2.2
ath-miR156i	comp91987_c2	Score: 2.0
ath-miR156i	comp81052_c0	Score: 2.5
ath-miR156i	comp50914_c0	Score: 2.5
ath-miR156i	comp85258_c0	Score: 1.0
ath-miR156i	comp68021_c0	Score: 2.5
ath-miR156i	comp81655_c0	Score: 2.5
ath-miR156i	comp3084_c0	Score: 2.5
ath-miR156i	comp38324_c0	Score: 2.5
ath-miR156i	comp93097_c2	Score: 2.0
ath-miR156i	comp91572_c0	Score: 2.5
ath-miR156i	comp91460_c1	Score: 2.5
ath-miR156i	comp92588_c0	Score: 2.5
ath-miR156i	comp41572_c0	Score: 2.5
ath-miR156i	comp85394_c1	Score: 2.5
ath-miR156i	comp77677_c1	Score: 2.5
ath-miR156i	comp82735_c1	Score: 2.2
ath-miR156i	comp120810_c0	Score: 2.0
ath-miR156i	comp66607_c0	Score: 2.2
ath-miR156i	comp27933_c0	Score: 2.5
ath-miR156i	comp73221_c0	Score: 1.5
ath-miR156i	comp684536_c0	Score: 2.2
ath-miR156i	comp418920_c0	Score: 2.5
ath-miR156i	comp15205_c0	Score: 2.5
ath-miR156i	comp431913_c0	Score: 2.5
ath-miR156i	comp93655_c2	Score: 2.0
ath-miR156i	comp87556_c0	Score: 2.5
ath-miR156i	comp31083_c0	Score: 2.5
ath-miR156i	comp91772_c0	Score: 2.2
ath-miR156i	comp7800_c0	Score: 2.2
ath-miR156i	comp90755_c0	Score: 2.5
ath-miR156i	comp93263_c1	Score: 2.5
ath-miR156j	comp489409_c0	Score: 2.5
ath-miR156j	comp23943_c0	Score: 2.5
ath-miR156j	comp145865_c0	Score: 2.5
ath-miR156j	comp60502_c2	Score: 2.5
ath-miR156j	comp89082_c2	Score: 2.5
ath-miR156j	comp84205_c2	Score: 2.5
ath-miR156j	comp89384_c0	Score: 2.5
ath-miR156j	comp93097_c4	Score: 2.5
ath-miR156j	comp407452_c0	Score: 2.5
ath-miR156j	comp87693_c0	Score: 2.5
ath-miR156j	comp41091_c0	Score: 2.5
ath-miR156j	comp55068_c0	Score: 2.5
ath-miR156j	comp93134_c1	Score: 2.5
ath-miR156j	comp296339_c0	Score: 2.5
ath-miR156j	comp381073_c0	Score: 2.5
ath-miR156j	comp87610_c0	Score: 2.5
ath-miR156j	comp32395_c0	Score: 2.5
ath-miR156j	comp44040_c0	Score: 2.5
ath-miR156j	comp94785_c0	Score: 2.0
ath-miR156j	comp87184_c0	Score: 2.5
ath-miR156j	comp371388_c0	Score: 2.5
ath-miR156j	comp506704_c0	Score: 2.5
ath-miR156j	comp88041_c2	Score: 2.5
ath-miR156j	comp92753_c5	Score: 1.5
ath-miR156j	comp9460_c1	Score: 2.0
ath-miR156j	comp65605_c1	Score: 2.5
ath-miR156j	comp85381_c0	Score: 2.5
ath-miR156j	comp16496_c0	Score: 2.5
ath-miR156j	comp91966_c0	Score: 2.5
ath-miR156j	comp90859_c1	Score: 2.5
ath-miR156j	comp90888_c2	Score: 2.5
ath-miR156j	comp80160_c0	Score: 2.5
ath-miR156j	comp73049_c1	Score: 2.5
ath-miR156j	comp66630_c1	Score: 2.0
ath-miR156j	comp44757_c0	Score: 2.5
ath-miR156j	comp77253_c1	Score: 2.5
ath-miR156j	comp89811_c5	Score: 2.5
ath-miR156j	comp25298_c0	Score: 2.5
ath-miR156j	comp69279_c0	Score: 2.5
ath-miR156j	comp52768_c0	Score: 2.5
ath-miR156j	comp77645_c1	Score: 2.5
ath-miR156j	comp570305_c0	Score: 2.5
ath-miR156j	comp56378_c0	Score: 2.5
ath-miR156j	comp76658_c0	Score: 1.0
ath-miR156j	comp76744_c0	Score: 2.5
ath-miR156j	comp92292_c0	Score: 2.5
ath-miR156j	comp92836_c1	Score: 2.2
ath-miR156j	comp93182_c0	Score: 2.5
ath-miR156j	comp87786_c2	Score: 2.5
ath-miR156j	comp92325_c4	Score: 0.0
ath-miR156j	comp92928_c0	Score: 2.5
ath-miR156j	comp86806_c1	Score: 2.0
ath-miR156j	comp561392_c0	Score: 2.5
ath-miR156j	comp248804_c0	Score: 2.5
ath-miR156j	comp81958_c1	Score: 2.5
ath-miR156j	comp81979_c1	Score: 2.5
ath-miR156j	comp81061_c0	Score: 2.0
ath-miR156j	comp76452_c0	Score: 2.5
ath-miR156j	comp72440_c0	Score: 2.0
ath-miR156j	comp92684_c1	Score: 2.5
ath-miR156j	comp90710_c1	Score: 2.0
ath-miR156j	comp84248_c1	Score: 2.0
ath-miR156j	comp91069_c0	Score: 2.5
ath-miR156j	comp90001_c5	Score: 2.5
ath-miR156j	comp1044621_c0	Score: 2.5
ath-miR156j	comp83693_c0	Score: 2.5
ath-miR156j	comp32262_c0	Score: 2.0
ath-miR156j	comp81803_c0	Score: 2.5
ath-miR156j	comp80777_c0	Score: 2.5
ath-miR156j	comp91267_c1	Score: 2.2
ath-miR156j	comp57425_c0	Score: 2.2
ath-miR156j	comp42162_c0	Score: 2.5
ath-miR156j	comp53649_c0	Score: 2.0
ath-miR156j	comp53893_c0	Score: 2.0
ath-miR156j	comp88335_c1	Score: 2.5
ath-miR156j	comp221819_c0	Score: 2.5
ath-miR156j	comp46695_c0	Score: 1.5
ath-miR156j	comp14055_c0	Score: 2.0
ath-miR156j	comp22155_c0	Score: 2.5
ath-miR156j	comp93760_c0	Score: 2.5
ath-miR156j	comp57743_c0	Score: 2.5
ath-miR156j	comp66771_c0	Score: 2.5
ath-miR156j	comp66140_c0	Score: 2.2
ath-miR156j	comp239820_c0	Score: 2.5
ath-miR156j	comp91308_c0	Score: 2.5
ath-miR156j	comp66403_c0	Score: 2.5
ath-miR156j	comp71128_c0	Score: 2.0
ath-miR156j	comp73882_c0	Score: 0.5
ath-miR156j	comp90541_c0	Score: 2.5
ath-miR156j	comp90403_c2	Score: 2.5
ath-miR156j	comp85928_c0	Score: 2.0
ath-miR156j	comp92975_c3	Score: 2.5
ath-miR156j	comp89044_c1	Score: 2.2
ath-miR156j	comp421784_c0	Score: 2.5
ath-miR156j	comp59127_c0	Score: 1.5
ath-miR156j	comp59127_c0	Score: 1.5
ath-miR156j	comp87409_c0	Score: 2.5
ath-miR156j	comp91776_c0	Score: 2.5
ath-miR156j	comp466397_c0	Score: 2.2
ath-miR156j	comp9468_c0	Score: 2.5
ath-miR156j	comp51934_c0	Score: 2.5
ath-miR156j	comp52585_c0	Score: 1.5
ath-miR156j	comp89500_c1	Score: 2.5
ath-miR156j	comp84711_c0	Score: 2.5
ath-miR156j	comp8559_c0	Score: 2.0
ath-miR156j	comp30863_c1	Score: 2.5
ath-miR156j	comp91987_c2	Score: 2.0
ath-miR156j	comp85258_c0	Score: 1.5
ath-miR156j	comp87291_c0	Score: 2.5
ath-miR156j	comp93097_c2	Score: 2.5
ath-miR156j	comp32563_c0	Score: 2.5
ath-miR156j	comp93593_c0	Score: 2.5
ath-miR156j	comp82725_c0	Score: 2.5
ath-miR156j	comp120810_c0	Score: 2.5
ath-miR156j	comp66607_c0	Score: 1.8
ath-miR156j	comp82735_c1	Score: 2.5
ath-miR156j	comp73221_c0	Score: 2.0
ath-miR156j	comp684536_c0	Score: 2.5
ath-miR156j	comp431913_c0	Score: 2.5
ath-miR156j	comp93655_c2	Score: 2.5
ath-miR156j	comp77852_c0	Score: 2.5
ath-miR156j	comp77852_c0	Score: 2.5
ath-miR156j	comp74630_c0	Score: 2.5
ath-miR156j	comp7800_c0	Score: 2.5
ath-miR156j	comp90755_c0	Score: 2.5
ath-miR157a	comp70022_c0	Score: 2.2
ath-miR157a	comp85111_c0	Score: 2.5
ath-miR157a	comp467888_c0	Score: 2.5
ath-miR157a	comp76658_c0	Score: 0.0
ath-miR157a	comp92325_c4	Score: 1.5
ath-miR157a	comp91442_c0	Score: 2.2
ath-miR157a	comp78982_c0	Score: 2.5
ath-miR157a	comp73882_c0	Score: 2.0
ath-miR157a	comp59127_c0	Score: 0.5
ath-miR157a	comp59127_c0	Score: 2.5
ath-miR157a	comp32563_c0	Score: 2.5
ath-miR157d	comp70022_c0	Score: 2.5
ath-miR157d	comp545482_c0	Score: 2.5
ath-miR157d	comp92753_c5	Score: 2.5
ath-miR157d	comp91413_c1	Score: 2.5
ath-miR157d	comp272927_c0	Score: 2.5
ath-miR157d	comp89116_c0	Score: 2.5
ath-miR157d	comp76658_c0	Score: 0.0
ath-miR157d	comp92325_c4	Score: 1.0
ath-miR157d	comp78708_c0	Score: 2.5
ath-miR157d	comp85841_c0	Score: 2.5
ath-miR157d	comp92813_c4	Score: 2.5
ath-miR157d	comp91442_c0	Score: 1.8
ath-miR157d	comp46695_c0	Score: 2.5
ath-miR157d	comp78982_c0	Score: 2.5
ath-miR157d	comp73882_c0	Score: 1.5
ath-miR157d	comp90640_c0	Score: 2.5
ath-miR157d	comp421784_c0	Score: 2.5
ath-miR157d	comp59127_c0	Score: 0.5
ath-miR157d	comp59127_c0	Score: 2.5
ath-miR157d	comp25071_c0	Score: 2.5
ath-miR157d	comp52585_c0	Score: 2.5
ath-miR157d	comp96606_c0	Score: 2.5
ath-miR157d	comp85258_c0	Score: 2.5
ath-miR157d	comp32563_c0	Score: 1.5
ath-miR157d	comp73221_c0	Score: 1.0
ath-miR159a	comp70783_c1	Score: 2.0
ath-miR159a	comp398859_c0	Score: 2.5
ath-miR159a	comp87396_c1	Score: 2.5
ath-miR159a	comp93601_c6	Score: 1.2
ath-miR159a	comp80563_c1	Score: 2.5
ath-miR159a	comp84664_c0	Score: 0.0
ath-miR159a	comp92220_c0	Score: 2.0
ath-miR159a	comp52484_c1	Score: 2.0
ath-miR159a	comp384418_c0	Score: 2.0
ath-miR159a	comp324375_c0	Score: 2.5
ath-miR159a	comp77637_c0	Score: 2.2
ath-miR159b	comp85380_c0	Score: 2.2
ath-miR159b	comp70783_c1	Score: 2.0
ath-miR159b	comp398859_c0	Score: 2.5
ath-miR159b	comp93601_c6	Score: 1.8
ath-miR159b	comp80563_c1	Score: 2.0
ath-miR159b	comp84664_c0	Score: 0.5
ath-miR159b	comp260361_c0	Score: 2.5
ath-miR159b	comp92220_c0	Score: 2.5
ath-miR159b	comp78007_c0	Score: 2.2
ath-miR159b	comp384418_c0	Score: 1.8
ath-miR159c	comp70783_c1	Score: 2.0
ath-miR159c	comp398859_c0	Score: 2.5
ath-miR159c	comp93601_c6	Score: 1.5
ath-miR159c	comp80563_c1	Score: 2.2
ath-miR159c	comp84664_c0	Score: 0.5
ath-miR159c	comp92220_c0	Score: 2.5
ath-miR159c	comp52484_c1	Score: 2.2
ath-miR159c	comp78007_c0	Score: 2.5
ath-miR159c	comp384418_c0	Score: 1.5
ath-miR159c	comp91886_c0	Score: 2.5
ath-miR159c	comp77637_c0	Score: 2.5
ath-miR160a	comp91956_c1	Score: 0.5
ath-miR160a	comp27855_c0	Score: 0.5
ath-miR160a	comp59546_c0	Score: 2.5
ath-miR160a	comp83747_c0	Score: 0.5
ath-miR164a	comp373621_c0	Score: 2.2
ath-miR164a	comp90399_c1	Score: 1.8
ath-miR164a	comp80793_c0	Score: 1.5
ath-miR164a	comp89886_c1	Score: 1.2
ath-miR164c	comp373621_c0	Score: 1.8
ath-miR164c	comp90399_c1	Score: 1.8
ath-miR164c	comp21283_c1	Score: 2.2
ath-miR164c	comp85071_c0	Score: 2.5
ath-miR164c	comp80793_c0	Score: 1.5
ath-miR164c	comp89886_c1	Score: 1.5
ath-miR164c	comp87383_c0	Score: 2.5
ath-miR165a	comp83117_c0	Score: 2.2
ath-miR165a	comp87137_c1	Score: 1.0
ath-miR165a	comp74861_c0	Score: 1.5
ath-miR165a	comp90846_c0	Score: 1.2
ath-miR165a	comp72626_c1	Score: 1.8
ath-miR165a	comp251958_c0	Score: 2.0
ath-miR166a	comp75909_c0	Score: 2.5
ath-miR166a	comp12620_c0	Score: 2.5
ath-miR166a	comp87137_c1	Score: 0.0
ath-miR166a	comp74861_c0	Score: 0.5
ath-miR166a	comp90846_c0	Score: 1.8
ath-miR166a	comp72626_c1	Score: 2.2
ath-miR166a	comp251958_c0	Score: 2.5
ath-miR167a	comp80555_c0	Score: 0.0
ath-miR167a	comp90668_c2	Score: 0.0
ath-miR167a	comp81347_c0	Score: 0.5
ath-miR167a	comp86647_c0	Score: 2.2
ath-miR167c	comp80555_c0	Score: 1.0
ath-miR167c	comp90668_c2	Score: 1.0
ath-miR167c	comp81347_c0	Score: 1.0
ath-miR167c	comp92148_c2	Score: 1.8
ath-miR167c	comp92439_c0	Score: 1.8
ath-miR167d	comp666038_c0	Score: 2.5
ath-miR167d	comp80555_c0	Score: 0.2
ath-miR167d	comp90668_c2	Score: 0.2
ath-miR167d	comp81347_c0	Score: 0.2
ath-miR167d	comp86647_c0	Score: 2.5
ath-miR168a	comp76952_c0	Score: 2.0
ath-miR168a	comp75065_c0	Score: 2.0
ath-miR168a	comp89645_c4	Score: 2.2
ath-miR168a	comp79054_c0	Score: 2.5
ath-miR169a	comp86040_c0	Score: 2.5
ath-miR169a	comp38085_c0	Score: 2.2
ath-miR169a	comp90213_c0	Score: 2.0
ath-miR169b	comp86040_c0	Score: 2.5
ath-miR169b	comp84547_c0	Score: 2.5
ath-miR169b	comp38085_c0	Score: 2.5
ath-miR169b	comp90213_c0	Score: 2.2
ath-miR169h	comp86040_c0	Score: 2.0
ath-miR169h	comp84547_c0	Score: 2.5
ath-miR169h	comp38085_c0	Score: 2.2
ath-miR169h	comp90213_c0	Score: 2.0
ath-miR171a	comp58390_c0	Score: 2.0
ath-miR171a	comp83335_c2	Score: 0.0
ath-miR171a	comp75424_c1	Score: 2.2
ath-miR171a	comp78359_c0	Score: 1.0
ath-miR171a	comp76643_c0	Score: 2.5
ath-miR171b	comp76643_c0	Score: 2.0
ath-miR171b	comp78359_c0	Score: 0.5
ath-miR171b	comp237675_c0	Score: 2.5
ath-miR172a	comp88088_c2	Score: 2.5
ath-miR172a	comp91658_c1	Score: 2.5
ath-miR172a	comp75046_c1	Score: 2.5
ath-miR172a	comp82052_c1	Score: 2.5
ath-miR172a	comp573633_c0	Score: 2.5
ath-miR172a	comp57991_c0	Score: 2.5
ath-miR172a	comp50074_c0	Score: 2.5
ath-miR172a	comp92448_c1	Score: 2.5
ath-miR172a	comp48628_c0	Score: 2.5
ath-miR172a	comp55705_c1	Score: 2.5
ath-miR172a	comp89938_c0	Score: 2.0
ath-miR172a	comp88888_c0	Score: 2.5
ath-miR172a	comp1035051_c0	Score: 2.5
ath-miR172a	comp78201_c0	Score: 2.5
ath-miR172a	comp521_c0	Score: 0.0
ath-miR172a	comp481799_c0	Score: 2.0
ath-miR172a	comp89834_c0	Score: 2.5
ath-miR172a	comp27713_c0	Score: 2.0
ath-miR172a	comp206163_c0	Score: 2.2
ath-miR172a	comp83769_c0	Score: 2.5
ath-miR172a	comp82557_c1	Score: 2.5
ath-miR172a	comp87379_c1	Score: 2.5
ath-miR172a	comp69290_c1	Score: 2.5
ath-miR172c	comp88088_c2	Score: 2.2
ath-miR172c	comp89901_c0	Score: 2.2
ath-miR172c	comp573633_c0	Score: 2.5
ath-miR172c	comp79635_c0	Score: 2.5
ath-miR172c	comp92144_c1	Score: 2.5
ath-miR172c	comp92448_c1	Score: 2.0
ath-miR172c	comp84318_c0	Score: 2.5
ath-miR172c	comp89938_c0	Score: 2.5
ath-miR172c	comp92156_c0	Score: 2.5
ath-miR172c	comp88888_c0	Score: 2.2
ath-miR172c	comp81228_c0	Score: 2.5
ath-miR172c	comp481799_c0	Score: 2.5
ath-miR172c	comp521_c0	Score: 0.5
ath-miR172c	comp27713_c0	Score: 1.5
ath-miR172c	comp82816_c0	Score: 2.5
ath-miR172c	comp83769_c0	Score: 2.2
ath-miR172c	comp89362_c0	Score: 2.5
ath-miR172e	comp75046_c1	Score: 2.5
ath-miR172e	comp82052_c1	Score: 2.5
ath-miR172e	comp573633_c0	Score: 2.5
ath-miR172e	comp57991_c0	Score: 2.5
ath-miR172e	comp92448_c1	Score: 2.5
ath-miR172e	comp89938_c0	Score: 2.2
ath-miR172e	comp521_c0	Score: 0.2
ath-miR172e	comp481799_c0	Score: 2.2
ath-miR172e	comp27713_c0	Score: 2.2
ath-miR172e	comp206163_c0	Score: 2.5
ath-miR172e	comp83769_c0	Score: 2.5
ath-miR172e	comp82557_c1	Score: 2.0
ath-miR172e	comp79814_c0	Score: 2.2
ath-miR172e	comp69290_c1	Score: 2.5
ath-miR2111a-5p	comp494718_c0	Score: 2.5
ath-miR2111a-5p	comp6139_c0	Score: 2.5
ath-miR319a	comp84201_c1	Score: 2.5
ath-miR319a	comp88189_c0	Score: 2.5
ath-miR319a	comp561952_c0	Score: 2.5
ath-miR319a	comp384418_c0	Score: 1.5
ath-miR319c	comp70783_c1	Score: 1.5
ath-miR319c	comp63044_c0	Score: 2.5
ath-miR319c	comp84664_c0	Score: 2.0
ath-miR319c	comp88189_c0	Score: 2.5
ath-miR319c	comp561952_c0	Score: 2.0
ath-miR319c	comp384418_c0	Score: 1.5
ath-miR319c	comp92978_c1	Score: 2.5
ath-miR393a	comp91837_c0	Score: 1.0
ath-miR393a	comp427537_c0	Score: 2.5
ath-miR393a	comp77249_c0	Score: 2.5
ath-miR393a	comp639891_c0	Score: 2.0
ath-miR394a	comp92083_c2	Score: 2.5
ath-miR394a	comp76329_c0	Score: 2.5
ath-miR394a	comp91599_c3	Score: 2.5
ath-miR394a	comp61001_c1	Score: 0.0
ath-miR394a	comp286052_c0	Score: 2.5
ath-miR394a	comp87631_c2	Score: 2.5
ath-miR394a	comp95107_c0	Score: 2.0
ath-miR395a	comp89957_c0	Score: 2.5
ath-miR395a	comp780597_c0	Score: 2.5
ath-miR395a	comp78787_c0	Score: 2.5
ath-miR395a	comp65249_c0	Score: 2.5
ath-miR395a	comp22259_c0	Score: 2.5
ath-miR395a	comp1255178_c0	Score: 2.5
ath-miR395a	comp341491_c0	Score: 2.2
ath-miR396a	comp53467_c0	Score: 0.0
ath-miR396a	comp21233_c0	Score: 2.5
ath-miR396a	comp5141_c0	Score: 1.5
ath-miR396a	comp1030828_c0	Score: 2.5
ath-miR396a	comp88001_c0	Score: 2.2
ath-miR396a	comp208615_c0	Score: 2.5
ath-miR396a	comp91815_c1	Score: 2.0
ath-miR396a	comp19182_c0	Score: 2.2
ath-miR396a	comp73669_c0	Score: 2.5
ath-miR396a	comp79189_c0	Score: 0.5
ath-miR396a	comp91807_c0	Score: 2.0
ath-miR396a	comp66140_c0	Score: 2.5
ath-miR396a	comp81223_c0	Score: 1.8
ath-miR396a	comp63251_c0	Score: 2.2
ath-miR396a	comp82096_c1	Score: 2.2
ath-miR396a	comp92753_c2	Score: 2.5
ath-miR396b	comp53467_c0	Score: 0.5
ath-miR396b	comp5141_c0	Score: 1.0
ath-miR396b	comp11788_c0	Score: 2.5
ath-miR396b	comp85989_c0	Score: 2.5
ath-miR396b	comp86094_c0	Score: 2.5
ath-miR396b	comp90435_c2	Score: 2.5
ath-miR396b	comp208615_c0	Score: 2.0
ath-miR396b	comp91815_c1	Score: 2.0
ath-miR396b	comp19182_c0	Score: 2.5
ath-miR396b	comp79189_c0	Score: 0.0
ath-miR396b	comp91807_c0	Score: 2.5
ath-miR396b	comp9635_c0	Score: 2.5
ath-miR396b	comp81223_c0	Score: 2.0
ath-miR396b	comp34386_c0	Score: 2.5
ath-miR396b	comp63251_c0	Score: 2.5
ath-miR396b	comp63499_c0	Score: 2.2
ath-miR396b	comp82096_c1	Score: 2.2
ath-miR396b	comp92753_c2	Score: 2.0
ath-miR398a	comp93556_c2	Score: 2.5
ath-miR398a	comp89877_c0	Score: 2.5
ath-miR398b	comp89699_c0	Score: 2.5
ath-miR399a	comp690662_c0	Score: 1.5
ath-miR399a	comp92648_c6	Score: 0.8
ath-miR399a	comp92648_c6	Score: 0.8
ath-miR399a	comp92648_c6	Score: 1.8
ath-miR399a	comp92648_c6	Score: 0.0
ath-miR399a	comp80600_c0	Score: 2.5
ath-miR399a	comp93852_c0	Score: 2.5
ath-miR399a	comp90140_c1	Score: 2.5
ath-miR399a	comp93147_c8	Score: 2.0
ath-miR399b	comp88668_c0	Score: 2.5
ath-miR399b	comp690662_c0	Score: 2.5
ath-miR399b	comp92648_c6	Score: 1.8
ath-miR399b	comp92648_c6	Score: 1.8
ath-miR399b	comp92648_c6	Score: 1.0
ath-miR399b	comp19935_c0	Score: 2.5
ath-miR399b	comp90413_c3	Score: 2.5
ath-miR399b	comp91943_c2	Score: 2.5
ath-miR399b	comp63951_c0	Score: 2.5
ath-miR399d	comp690662_c0	Score: 2.0
ath-miR399d	comp92648_c6	Score: 0.8
ath-miR399d	comp92648_c6	Score: 0.8
ath-miR399d	comp92648_c6	Score: 1.8
ath-miR399d	comp92648_c6	Score: 0.5
ath-miR399d	comp91230_c1	Score: 2.5
ath-miR399d	comp93147_c8	Score: 2.0
ath-miR399d	comp91136_c1	Score: 2.5
ath-miR403	comp5154_c0	Score: 2.5
ath-miR403	comp1055_c0	Score: 1.2
ath-miR403	comp86195_c0	Score: 1.8
ath-miR403	comp93039_c2	Score: 0.5
ath-miR403	comp81543_c4	Score: 0.0
ath-miR408	comp77256_c0	Score: 2.0
ath-miR5653	comp93604_c1	Score: 2.0
ath-miR5653	comp82949_c0	Score: 2.2
ath-miR5653	comp90978_c1	Score: 2.2
ath-miR5653	comp91122_c0	Score: 1.8
ath-miR5653	comp85443_c0	Score: 2.5
ath-miR5653	comp91236_c3	Score: 1.5
ath-miR5653	comp78939_c0	Score: 1.8
ath-miR5653	comp83191_c0	Score: 2.0
ath-miR5653	comp91739_c0	Score: 2.5
ath-miR5653	comp90566_c0	Score: 1.8
ath-miR5653	comp500688_c0	Score: 1.2
ath-miR5653	comp86718_c0	Score: 2.5
ath-miR5658	comp92653_c0	Score: 2.0
ath-miR5658	comp234783_c0	Score: 2.5
ath-miR5658	comp59111_c0	Score: 1.0
ath-miR5658	comp96569_c0	Score: 1.5
ath-miR5658	comp76439_c1	Score: 2.5
ath-miR5658	comp13586_c0	Score: 2.0
ath-miR5658	comp79649_c0	Score: 1.0
ath-miR5658	comp54686_c0	Score: 2.5
ath-miR5658	comp85701_c0	Score: 2.5
ath-miR5658	comp87619_c3	Score: 1.0
ath-miR5658	comp95979_c0	Score: 2.0
ath-miR5658	comp381934_c0	Score: 2.5
ath-miR5658	comp86748_c0	Score: 2.5
ath-miR5658	comp61276_c0	Score: 2.5
ath-miR5658	comp248118_c0	Score: 2.0
ath-miR5658	comp248118_c0	Score: 2.0
ath-miR5658	comp92078_c0	Score: 2.5
ath-miR5658	comp57589_c0	Score: 2.5
ath-miR5658	comp92735_c0	Score: 2.5
ath-miR5658	comp230083_c0	Score: 1.0
ath-miR5658	comp91871_c0	Score: 2.5
ath-miR5658	comp488150_c0	Score: 2.5
ath-miR5658	comp83741_c0	Score: 2.5
ath-miR5658	comp58232_c0	Score: 2.5
ath-miR5658	comp151145_c0	Score: 2.5
ath-miR5658	comp82748_c1	Score: 2.5
ath-miR5658	comp139195_c0	Score: 2.5
ath-miR5658	comp89680_c0	Score: 1.0
ath-miR5658	comp36105_c0	Score: 2.5
ath-miR5658	comp78456_c2	Score: 1.0
ath-miR5658	comp73184_c0	Score: 2.5
ath-miR5658	comp36863_c0	Score: 1.0
ath-miR5658	comp93191_c0	Score: 2.0
ath-miR5658	comp73042_c0	Score: 2.0
ath-miR5658	comp84241_c0	Score: 2.5
ath-miR5658	comp69076_c0	Score: 2.0
ath-miR5658	comp89293_c4	Score: 2.0
ath-miR5658	comp87951_c0	Score: 2.5
ath-miR5658	comp87951_c0	Score: 2.5
ath-miR5658	comp59290_c0	Score: 2.5
ath-miR5658	comp92943_c1	Score: 1.5
ath-miR5658	comp85345_c1	Score: 1.5
ath-miR5658	comp150227_c0	Score: 1.5
ath-miR5658	comp92423_c0	Score: 2.0
ath-miR5658	comp65341_c1	Score: 2.5
ath-miR5658	comp77788_c0	Score: 1.0
ath-miR5658	comp63026_c0	Score: 2.5
ath-miR5658	comp252_c0	Score: 1.0
ath-miR5658	comp84373_c0	Score: 2.5
ath-miR5658	comp86553_c0	Score: 2.0
ath-miR5658	comp88451_c3	Score: 1.0
ath-miR5658	comp90619_c2	Score: 2.0
ath-miR5658	comp480980_c0	Score: 1.5
ath-miR5658	comp93083_c0	Score: 2.0
ath-miR5658	comp82223_c0	Score: 2.5
ath-miR5658	comp91920_c0	Score: 2.5
ath-miR5658	comp76872_c0	Score: 1.5
ath-miR5658	comp91303_c2	Score: 2.5
ath-miR5658	comp74828_c0	Score: 2.5
ath-miR5658	comp85458_c0	Score: 1.0
ath-miR5658	comp1769_c0	Score: 2.0
ath-miR5658	comp86607_c0	Score: 1.5
ath-miR5658	comp66638_c0	Score: 2.5
ath-miR5658	comp65900_c1	Score: 2.0
ath-miR5658	comp90156_c0	Score: 2.5
ath-miR5658	comp88315_c0	Score: 2.0
ath-miR5658	comp87899_c1	Score: 2.0
ath-miR5658	comp91526_c0	Score: 1.5
ath-miR5658	comp27182_c0	Score: 0.5
ath-miR5658	comp664436_c0	Score: 2.0
ath-miR5658	comp90200_c0	Score: 2.5
ath-miR5658	comp25403_c0	Score: 1.5
ath-miR5658	comp66707_c1	Score: 1.0
ath-miR5658	comp476135_c0	Score: 2.5
ath-miR5658	comp91856_c1	Score: 2.5
ath-miR5658	comp88222_c3	Score: 1.0
ath-miR5658	comp77608_c0	Score: 1.5
ath-miR5658	comp85434_c0	Score: 1.5
ath-miR5658	comp93024_c1	Score: 2.5
ath-miR5658	comp100152_c0	Score: 2.0
ath-miR5658	comp66271_c0	Score: 2.0
ath-miR5658	comp91512_c3	Score: 0.5
ath-miR5658	comp77370_c0	Score: 2.5
ath-miR5658	comp89140_c2	Score: 2.5
ath-miR5658	comp435882_c0	Score: 1.5
ath-miR5658	comp90422_c6	Score: 1.0
ath-miR5658	comp184204_c0	Score: 2.5
ath-miR5658	comp464836_c0	Score: 2.5
ath-miR5658	comp67240_c0	Score: 1.5
ath-miR5658	comp728_c0	Score: 1.5
ath-miR5658	comp83589_c3	Score: 1.5
ath-miR5658	comp18146_c0	Score: 2.5
ath-miR5658	comp16867_c0	Score: 2.5
ath-miR5658	comp88943_c0	Score: 2.5
ath-miR5658	comp386669_c0	Score: 1.2
ath-miR5658	comp92731_c0	Score: 1.0
ath-miR5658	comp79464_c0	Score: 2.0
ath-miR5658	comp88752_c1	Score: 2.5
ath-miR5658	comp322940_c0	Score: 2.0
ath-miR5658	comp66070_c0	Score: 1.2
ath-miR5658	comp76007_c0	Score: 2.0
ath-miR5658	comp90437_c2	Score: 2.0
ath-miR5658	comp58095_c1	Score: 1.0
ath-miR5658	comp90437_c2	Score: 2.5
ath-miR5658	comp74583_c0	Score: 1.0
ath-miR5658	comp90647_c2	Score: 1.0
ath-miR5658	comp87794_c0	Score: 2.5
ath-miR5658	comp84934_c1	Score: 2.5
ath-miR5658	comp85458_c1	Score: 1.2
ath-miR5658	comp92860_c4	Score: 2.2
ath-miR5658	comp89817_c0	Score: 2.5
ath-miR5658	comp84108_c0	Score: 2.0
ath-miR5658	comp80156_c0	Score: 1.5
ath-miR5658	comp73480_c1	Score: 2.5
ath-miR5658	comp91186_c3	Score: 2.0
ath-miR5658	comp91186_c3	Score: 2.0
ath-miR5658	comp64534_c0	Score: 2.0
ath-miR5658	comp81103_c0	Score: 1.5
ath-miR5658	comp64584_c1	Score: 1.0
ath-miR5658	comp88144_c0	Score: 1.5
ath-miR5658	comp77323_c1	Score: 1.0
ath-miR5658	comp75507_c0	Score: 0.0
ath-miR5658	comp90637_c2	Score: 2.0
ath-miR5658	comp88763_c1	Score: 2.0
ath-miR5658	comp90859_c1	Score: 2.5
ath-miR5658	comp513026_c0	Score: 1.5
ath-miR5658	comp88300_c0	Score: 2.0
ath-miR5658	comp88300_c0	Score: 2.5
ath-miR5658	comp89033_c1	Score: 2.5
ath-miR5658	comp83577_c0	Score: 0.5
ath-miR5658	comp91718_c0	Score: 2.0
ath-miR5658	comp93176_c1	Score: 0.5
ath-miR5658	comp80887_c0	Score: 1.0
ath-miR5658	comp90139_c2	Score: 2.5
ath-miR5658	comp88325_c0	Score: 2.5
ath-miR5658	comp85123_c0	Score: 2.5
ath-miR5658	comp85123_c0	Score: 1.5
ath-miR5658	comp86765_c2	Score: 0.5
ath-miR5658	comp78946_c0	Score: 2.0
ath-miR5658	comp65491_c1	Score: 2.5
ath-miR5658	comp88247_c0	Score: 2.0
ath-miR5658	comp65075_c0	Score: 2.0
ath-miR5658	comp17335_c1	Score: 2.5
ath-miR5658	comp72263_c1	Score: 1.0
ath-miR5658	comp27400_c0	Score: 2.5
ath-miR5658	comp92519_c0	Score: 1.5
ath-miR5658	comp92519_c0	Score: 2.5
ath-miR5658	comp90668_c0	Score: 2.0
ath-miR5658	comp79973_c0	Score: 2.5
ath-miR5658	comp79230_c0	Score: 1.0
ath-miR5658	comp89017_c0	Score: 2.0
ath-miR5658	comp372648_c0	Score: 2.5
ath-miR5658	comp86719_c1	Score: 1.5
ath-miR5658	comp86719_c1	Score: 2.5
ath-miR5658	comp77249_c1	Score: 1.0
ath-miR5658	comp91383_c0	Score: 2.5
ath-miR5658	comp91383_c0	Score: 1.5
ath-miR5658	comp66145_c1	Score: 2.0
ath-miR5658	comp86925_c1	Score: 1.5
ath-miR5658	comp89708_c0	Score: 2.5
ath-miR5658	comp62239_c0	Score: 2.5
ath-miR5658	comp382104_c0	Score: 2.5
ath-miR5658	comp80529_c0	Score: 2.0
ath-miR5658	comp98848_c0	Score: 0.5
ath-miR5658	comp92023_c0	Score: 2.5
ath-miR5658	comp91228_c2	Score: 2.0
ath-miR5658	comp93759_c0	Score: 1.0
ath-miR5658	comp83524_c0	Score: 0.5
ath-miR5658	comp42361_c0	Score: 2.5
ath-miR5658	comp92681_c0	Score: 1.5
ath-miR5658	comp73436_c0	Score: 2.0
ath-miR5658	comp88258_c2	Score: 0.5
ath-miR5658	comp87998_c0	Score: 2.5
ath-miR5658	comp26864_c0	Score: 2.0
ath-miR5658	comp54097_c1	Score: 2.0
ath-miR5658	comp13339_c1	Score: 1.5
ath-miR5658	comp88348_c0	Score: 2.0
ath-miR5658	comp432339_c0	Score: 2.5
ath-miR5658	comp221225_c0	Score: 2.0
ath-miR5658	comp51935_c0	Score: 2.0
ath-miR5658	comp77645_c1	Score: 2.0
ath-miR5658	comp90976_c2	Score: 2.0
ath-miR5658	comp92863_c1	Score: 1.0
ath-miR5658	comp82349_c0	Score: 1.0
ath-miR5658	comp92915_c0	Score: 2.0
ath-miR5658	comp633642_c0	Score: 2.2
ath-miR5658	comp91750_c2	Score: 2.5
ath-miR5658	comp261268_c0	Score: 0.5
ath-miR5658	comp75256_c0	Score: 1.0
ath-miR5658	comp91320_c0	Score: 2.5
ath-miR5658	comp237633_c0	Score: 2.5
ath-miR5658	comp84537_c0	Score: 2.5
ath-miR5658	comp56378_c0	Score: 2.5
ath-miR5658	comp160_c0	Score: 2.5
ath-miR5658	comp439194_c0	Score: 2.0
ath-miR5658	comp66596_c0	Score: 2.0
ath-miR5658	comp84649_c0	Score: 2.5
ath-miR5658	comp80634_c0	Score: 2.0
ath-miR5658	comp77941_c0	Score: 1.5
ath-miR5658	comp76657_c0	Score: 2.5
ath-miR5658	comp86517_c0	Score: 2.2
ath-miR5658	comp93176_c2	Score: 1.0
ath-miR5658	comp68026_c0	Score: 1.0
ath-miR5658	comp53646_c0	Score: 2.5
ath-miR5658	comp53646_c0	Score: 2.5
ath-miR5658	comp92191_c1	Score: 0.5
ath-miR5658	comp92191_c1	Score: 1.0
ath-miR5658	comp82889_c0	Score: 2.5
ath-miR5658	comp89437_c0	Score: 2.5
ath-miR5658	comp53160_c0	Score: 1.8
ath-miR5658	comp93302_c0	Score: 2.5
ath-miR5658	comp75920_c0	Score: 2.0
ath-miR5658	comp10757_c0	Score: 1.0
ath-miR5658	comp91271_c0	Score: 2.5
ath-miR5658	comp72379_c0	Score: 2.5
ath-miR5658	comp224865_c0	Score: 2.5
ath-miR5658	comp87867_c0	Score: 2.5
ath-miR5658	comp51867_c0	Score: 2.0
ath-miR5658	comp85459_c0	Score: 2.5
ath-miR5658	comp88297_c1	Score: 2.2
ath-miR5658	comp85228_c0	Score: 2.5
ath-miR5658	comp79021_c0	Score: 2.5
ath-miR5658	comp73042_c2	Score: 1.0
ath-miR5658	comp90823_c0	Score: 1.0
ath-miR5658	comp489499_c0	Score: 2.0
ath-miR5658	comp90137_c3	Score: 1.5
ath-miR5658	comp68682_c0	Score: 2.5
ath-miR5658	comp87143_c6	Score: 1.5
ath-miR5658	comp88660_c2	Score: 1.5
ath-miR5658	comp87200_c5	Score: 2.5
ath-miR5658	comp90267_c0	Score: 2.5
ath-miR5658	comp72360_c2	Score: 0.5
ath-miR5658	comp89150_c0	Score: 2.0
ath-miR5658	comp87760_c0	Score: 2.0
ath-miR5658	comp80533_c2	Score: 2.0
ath-miR5658	comp65307_c1	Score: 1.5
ath-miR5658	comp83157_c1	Score: 1.0
ath-miR5658	comp93305_c0	Score: 2.0
ath-miR5658	comp66692_c1	Score: 2.5
ath-miR5658	comp66692_c1	Score: 2.0
ath-miR5658	comp76689_c1	Score: 1.0
ath-miR5658	comp66022_c0	Score: 0.5
ath-miR5658	comp92602_c0	Score: 2.5
ath-miR5658	comp89811_c6	Score: 2.5
ath-miR5658	comp10984_c0	Score: 2.0
ath-miR5658	comp94360_c0	Score: 2.5
ath-miR5658	comp50192_c0	Score: 2.5
ath-miR5658	comp91750_c0	Score: 1.5
ath-miR5658	comp51793_c0	Score: 2.5
ath-miR5658	comp74138_c0	Score: 2.0
ath-miR5658	comp84765_c0	Score: 2.5
ath-miR5658	comp61198_c0	Score: 2.0
ath-miR5658	comp90182_c0	Score: 2.5
ath-miR5658	comp90182_c0	Score: 1.5
ath-miR5658	comp93387_c0	Score: 2.5
ath-miR5658	comp92783_c1	Score: 2.5
ath-miR5658	comp81312_c0	Score: 2.0
ath-miR5658	comp92518_c3	Score: 0.5
ath-miR5658	comp79844_c0	Score: 1.0
ath-miR5658	comp82153_c0	Score: 2.5
ath-miR5658	comp87497_c0	Score: 2.5
ath-miR5658	comp89242_c3	Score: 2.2
ath-miR5658	comp82365_c0	Score: 1.5
ath-miR5658	comp86842_c1	Score: 2.5
ath-miR5658	comp62684_c0	Score: 2.5
ath-miR5658	comp91014_c0	Score: 2.5
ath-miR5658	comp326242_c0	Score: 1.0
ath-miR5658	comp81122_c0	Score: 2.0
ath-miR5658	comp82380_c0	Score: 2.0
ath-miR5658	comp42515_c0	Score: 2.5
ath-miR5658	comp84882_c0	Score: 2.5
ath-miR5658	comp87138_c1	Score: 1.5
ath-miR5658	comp92001_c0	Score: 1.5
ath-miR5658	comp827492_c0	Score: 2.5
ath-miR5658	comp65442_c0	Score: 2.5
ath-miR5658	comp426790_c0	Score: 2.5
ath-miR5658	comp83992_c0	Score: 0.5
ath-miR5658	comp74139_c0	Score: 2.5
ath-miR5658	comp82679_c1	Score: 2.0
ath-miR5658	comp90103_c5	Score: 2.0
ath-miR5658	comp88121_c0	Score: 1.5
ath-miR5658	comp74282_c0	Score: 2.5
ath-miR5658	comp62489_c0	Score: 2.0
ath-miR5658	comp62489_c0	Score: 2.0
ath-miR5658	comp86464_c0	Score: 1.5
ath-miR5658	comp86255_c0	Score: 2.0
ath-miR5658	comp84709_c0	Score: 1.8
ath-miR5658	comp90073_c0	Score: 1.5
ath-miR5658	comp93701_c0	Score: 2.5
ath-miR5658	comp39554_c0	Score: 2.0
ath-miR5658	comp80533_c3	Score: 2.0
ath-miR5658	comp79886_c0	Score: 0.5
ath-miR5658	comp79886_c0	Score: 1.2
ath-miR5658	comp82669_c0	Score: 2.0
ath-miR5658	comp92048_c4	Score: 1.5
ath-miR5658	comp93572_c0	Score: 2.5
ath-miR5658	comp53524_c0	Score: 0.5
ath-miR5658	comp775118_c0	Score: 2.0
ath-miR5658	comp87621_c3	Score: 2.5
ath-miR5658	comp79728_c1	Score: 2.0
ath-miR5658	comp90683_c0	Score: 2.5
ath-miR5658	comp88219_c0	Score: 2.0
ath-miR5658	comp52066_c0	Score: 2.5
ath-miR5658	comp23343_c0	Score: 2.0
ath-miR5658	comp90900_c0	Score: 2.5
ath-miR5658	comp91583_c0	Score: 2.5
ath-miR5658	comp281464_c0	Score: 2.5
ath-miR5658	comp7515_c0	Score: 0.5
ath-miR5658	comp92164_c0	Score: 2.0
ath-miR5658	comp56220_c0	Score: 1.0
ath-miR5658	comp80348_c0	Score: 1.5
ath-miR5658	comp534102_c0	Score: 2.5
ath-miR5658	comp82859_c0	Score: 1.5
ath-miR5658	comp36275_c0	Score: 2.5
ath-miR5658	comp87730_c0	Score: 2.5
ath-miR5658	comp371454_c0	Score: 1.0
ath-miR5658	comp89243_c3	Score: 2.0
ath-miR5658	comp81942_c4	Score: 1.5
ath-miR5658	comp79123_c0	Score: 2.5
ath-miR5658	comp21299_c0	Score: 1.5
ath-miR5658	comp72667_c0	Score: 2.5
ath-miR5658	comp87772_c3	Score: 2.0
ath-miR5658	comp13334_c0	Score: 2.0
ath-miR5658	comp66129_c0	Score: 2.2
ath-miR5658	comp92674_c1	Score: 2.5
ath-miR5658	comp82721_c0	Score: 2.0
ath-miR5658	comp65611_c0	Score: 2.0
ath-miR5658	comp262984_c0	Score: 1.0
ath-miR5658	comp104391_c0	Score: 1.0
ath-miR5658	comp104391_c0	Score: 2.0
ath-miR5658	comp88265_c0	Score: 2.0
ath-miR5658	comp80029_c0	Score: 2.5
ath-miR5658	comp89049_c0	Score: 2.5
ath-miR5658	comp66769_c1	Score: 2.5
ath-miR5658	comp21303_c0	Score: 1.0
ath-miR5658	comp262224_c0	Score: 2.5
ath-miR5658	comp80114_c0	Score: 2.5
ath-miR5658	comp92794_c1	Score: 2.0
ath-miR5658	comp91089_c2	Score: 1.0
ath-miR5658	comp90758_c0	Score: 2.5
ath-miR5658	comp85569_c0	Score: 2.0
ath-miR5658	comp65658_c0	Score: 2.0
ath-miR5658	comp62391_c0	Score: 1.5
ath-miR5658	comp80043_c0	Score: 1.5
ath-miR5658	comp107518_c0	Score: 2.0
ath-miR5658	comp107518_c0	Score: 2.5
ath-miR5658	comp79059_c1	Score: 1.0
ath-miR5658	comp92916_c1	Score: 2.5
ath-miR5658	comp86500_c0	Score: 1.0
ath-miR5658	comp92916_c1	Score: 2.5
ath-miR5658	comp92143_c0	Score: 1.5
ath-miR5658	comp36680_c0	Score: 2.5
ath-miR5658	comp89120_c0	Score: 2.0
ath-miR5658	comp177612_c0	Score: 2.0
ath-miR5658	comp86454_c1	Score: 2.0
ath-miR5658	comp89813_c0	Score: 2.5
ath-miR5658	comp72360_c1	Score: 0.5
ath-miR5658	comp89180_c5	Score: 2.5
ath-miR5658	comp62127_c0	Score: 2.5
ath-miR5658	comp64819_c0	Score: 2.0
ath-miR5658	comp89735_c0	Score: 2.5
ath-miR5658	comp89735_c0	Score: 2.5
ath-miR5658	comp89950_c2	Score: 2.5
ath-miR5658	comp66340_c0	Score: 2.0
ath-miR5658	comp66340_c0	Score: 2.5
ath-miR5658	comp56972_c0	Score: 2.0
ath-miR5658	comp6882_c0	Score: 2.5
ath-miR5658	comp73959_c0	Score: 2.5
ath-miR5658	comp92695_c1	Score: 1.5
ath-miR5658	comp62367_c1	Score: 2.5
ath-miR5658	comp86144_c0	Score: 0.5
ath-miR5658	comp68463_c0	Score: 2.0
ath-miR5658	comp329256_c0	Score: 2.0
ath-miR5658	comp300097_c0	Score: 2.5
ath-miR5658	comp91559_c1	Score: 1.5
ath-miR5658	comp87234_c1	Score: 1.5
ath-miR5658	comp91797_c1	Score: 2.5
ath-miR5658	comp83563_c1	Score: 2.5
ath-miR5658	comp86651_c0	Score: 2.0
ath-miR5658	comp88417_c5	Score: 2.0
ath-miR5658	comp3826_c0	Score: 2.5
ath-miR5658	comp73865_c1	Score: 2.0
ath-miR5658	comp72539_c0	Score: 1.5
ath-miR5658	comp91709_c0	Score: 1.5
ath-miR5658	comp241329_c0	Score: 1.2
ath-miR5658	comp87977_c3	Score: 1.5
ath-miR5658	comp84346_c0	Score: 2.0
ath-miR5658	comp433482_c0	Score: 2.5
ath-miR5658	comp89896_c3	Score: 1.0
ath-miR5658	comp89896_c3	Score: 0.8
ath-miR5658	comp89896_c3	Score: 2.0
ath-miR5658	comp65961_c0	Score: 2.0
ath-miR5658	comp34666_c0	Score: 2.5
ath-miR5658	comp92876_c0	Score: 1.0
ath-miR5658	comp89662_c0	Score: 1.5
ath-miR5658	comp63606_c0	Score: 1.5
ath-miR5658	comp67571_c0	Score: 2.5
ath-miR5658	comp89105_c1	Score: 2.5
ath-miR5658	comp91816_c4	Score: 1.8
ath-miR5658	comp90890_c9	Score: 2.5
ath-miR5658	comp92975_c1	Score: 1.0
ath-miR5658	comp87852_c1	Score: 1.5
ath-miR5658	comp76931_c0	Score: 2.5
ath-miR5658	comp91028_c7	Score: 2.2
ath-miR5658	comp91028_c7	Score: 2.5
ath-miR5658	comp99594_c0	Score: 2.0
ath-miR5658	comp55560_c0	Score: 2.5
ath-miR5658	comp69165_c1	Score: 2.5
ath-miR5658	comp87227_c0	Score: 1.2
ath-miR5658	comp92557_c0	Score: 2.0
ath-miR5658	comp80443_c2	Score: 2.5
ath-miR5658	comp92557_c2	Score: 1.8
ath-miR5658	comp41205_c0	Score: 2.0
ath-miR5658	comp94714_c0	Score: 2.0
ath-miR5658	comp82624_c0	Score: 1.0
ath-miR5658	comp84250_c0	Score: 1.5
ath-miR5658	comp93164_c0	Score: 1.0
ath-miR5658	comp78684_c0	Score: 2.0
ath-miR5658	comp89989_c0	Score: 2.0
ath-miR5658	comp96351_c0	Score: 2.5
ath-miR5658	comp21075_c0	Score: 1.0
ath-miR5658	comp11472_c0	Score: 2.5
ath-miR5658	comp88246_c2	Score: 2.0
ath-miR5658	comp90601_c4	Score: 1.5
ath-miR5658	comp83438_c0	Score: 2.0
ath-miR5658	comp124355_c0	Score: 2.5
ath-miR5658	comp85186_c0	Score: 2.0
ath-miR5658	comp86296_c0	Score: 1.0
ath-miR5658	comp79275_c0	Score: 1.5
ath-miR5658	comp65545_c2	Score: 2.5
ath-miR5658	comp85540_c3	Score: 2.5
ath-miR5658	comp93510_c0	Score: 2.5
ath-miR5658	comp124241_c0	Score: 2.5
ath-miR5658	comp132058_c0	Score: 1.5
ath-miR5658	comp132058_c0	Score: 1.0
ath-miR5658	comp132058_c0	Score: 2.0
ath-miR5658	comp91716_c1	Score: 1.0
ath-miR5658	comp90844_c2	Score: 2.5
ath-miR5658	comp92426_c0	Score: 1.0
ath-miR5658	comp5289_c0	Score: 2.5
ath-miR5658	comp56236_c0	Score: 2.5
ath-miR5658	comp91249_c6	Score: 1.5
ath-miR5658	comp84062_c0	Score: 1.5
ath-miR5658	comp13075_c0	Score: 1.5
ath-miR5658	comp91795_c0	Score: 2.5
ath-miR5658	comp1019147_c0	Score: 2.5
ath-miR5658	comp89458_c1	Score: 2.5
ath-miR5658	comp94751_c0	Score: 1.0
ath-miR5658	comp91259_c3	Score: 2.0
ath-miR5658	comp49640_c0	Score: 2.5
ath-miR5658	comp92520_c2	Score: 1.5
ath-miR5658	comp88540_c1	Score: 2.0
ath-miR5658	comp88540_c1	Score: 1.5
ath-miR5658	comp3214_c0	Score: 1.0
ath-miR5658	comp95185_c0	Score: 2.5
ath-miR5658	comp85027_c0	Score: 1.5
ath-miR5658	comp87628_c0	Score: 2.0
ath-miR5658	comp93039_c2	Score: 2.5
ath-miR5658	comp92191_c0	Score: 2.0
ath-miR5658	comp66211_c0	Score: 1.0
ath-miR5658	comp92864_c0	Score: 2.5
ath-miR5658	comp85933_c0	Score: 2.5
ath-miR5658	comp93597_c0	Score: 1.5
ath-miR5658	comp67948_c0	Score: 1.0
ath-miR5658	comp86977_c0	Score: 2.5
ath-miR5658	comp82861_c0	Score: 1.5
ath-miR5658	comp73512_c0	Score: 1.5
ath-miR5658	comp80225_c0	Score: 1.0
ath-miR5658	comp76859_c0	Score: 2.0
ath-miR5658	comp77362_c0	Score: 2.0
ath-miR5658	comp77098_c0	Score: 2.0
ath-miR5658	comp81665_c0	Score: 2.5
ath-miR5658	comp84631_c0	Score: 1.5
ath-miR5658	comp91715_c2	Score: 2.5
ath-miR5658	comp85636_c0	Score: 2.5
ath-miR5658	comp78981_c0	Score: 1.5
ath-miR5658	comp85784_c0	Score: 2.5
ath-miR5658	comp72734_c0	Score: 2.5
ath-miR5658	comp93738_c0	Score: 2.5
ath-miR5658	comp69323_c0	Score: 2.5
ath-miR5658	comp232300_c0	Score: 1.5
ath-miR5658	comp52802_c0	Score: 2.0
ath-miR5658	comp81762_c0	Score: 2.0
ath-miR5658	comp81762_c0	Score: 1.0
ath-miR5658	comp65494_c0	Score: 1.5
ath-miR5658	comp78439_c0	Score: 1.0
ath-miR5658	comp57258_c0	Score: 2.5
ath-miR5658	comp57258_c0	Score: 2.5
ath-miR5658	comp78171_c1	Score: 1.0
ath-miR5658	comp91305_c2	Score: 2.5
ath-miR5658	comp89797_c0	Score: 1.5
ath-miR5658	comp90650_c4	Score: 1.5
ath-miR5658	comp793380_c0	Score: 2.5
ath-miR5658	comp81446_c0	Score: 1.5
ath-miR5658	comp1060503_c0	Score: 1.5
ath-miR5658	comp87355_c1	Score: 1.5
ath-miR5658	comp83524_c1	Score: 1.0
ath-miR5658	comp72434_c0	Score: 1.5
ath-miR5658	comp87015_c1	Score: 1.5
ath-miR5658	comp90738_c0	Score: 2.0
ath-miR5658	comp78585_c0	Score: 2.0
ath-miR5658	comp78492_c0	Score: 2.5
ath-miR5658	comp9987_c0	Score: 2.5
ath-miR5658	comp93593_c0	Score: 2.5
ath-miR5658	comp84070_c1	Score: 1.5
ath-miR5658	comp91512_c6	Score: 0.5
ath-miR5658	comp50671_c0	Score: 1.5
ath-miR5658	comp63187_c0	Score: 2.5
ath-miR5658	comp71190_c0	Score: 2.5
ath-miR5658	comp86698_c1	Score: 1.2
ath-miR5658	comp90723_c0	Score: 2.0
ath-miR5658	comp169716_c0	Score: 2.5
ath-miR5658	comp65703_c0	Score: 1.5
ath-miR5658	comp84907_c0	Score: 1.5
ath-miR5658	comp91881_c0	Score: 2.2
ath-miR5658	comp23447_c0	Score: 1.5
ath-miR5658	comp86213_c1	Score: 2.0
ath-miR5658	comp458394_c0	Score: 2.0
ath-miR5658	comp73745_c2	Score: 1.5
ath-miR5658	comp50216_c0	Score: 2.5
ath-miR5658	comp88121_c1	Score: 1.5
ath-miR5658	comp80780_c0	Score: 1.0
ath-miR5658	comp28859_c0	Score: 1.0
ath-miR5658	comp638434_c0	Score: 2.5
ath-miR5658	comp87835_c0	Score: 2.5
ath-miR5658	comp80978_c0	Score: 2.2
ath-miR5658	comp86891_c0	Score: 2.2
ath-miR5658	comp91137_c2	Score: 1.5
ath-miR5658	comp128018_c0	Score: 1.0
ath-miR5658	comp82522_c0	Score: 2.5
ath-miR5658	comp82522_c0	Score: 2.0
ath-miR5658	comp90107_c0	Score: 1.5
ath-miR5658	comp80275_c0	Score: 1.5
ath-miR5658	comp88023_c0	Score: 1.0
ath-miR5658	comp88411_c1	Score: 2.5
ath-miR5658	comp88411_c1	Score: 1.0
ath-miR5658	comp785241_c0	Score: 2.5
ath-miR5658	comp79134_c0	Score: 2.5
ath-miR5658	comp88816_c1	Score: 2.0
ath-miR5658	comp601702_c0	Score: 2.0
ath-miR5658	comp76279_c0	Score: 2.5
ath-miR5658	comp81647_c0	Score: 0.5
ath-miR5658	comp19718_c0	Score: 2.5
ath-miR5658	comp149598_c0	Score: 2.0
ath-miR5658	comp75159_c0	Score: 2.0
ath-miR5658	comp80288_c0	Score: 2.0
ath-miR5658	comp87548_c0	Score: 2.5
ath-miR5658	comp88523_c0	Score: 2.5
ath-miR5658	comp91555_c0	Score: 1.0
ath-miR5658	comp85505_c0	Score: 1.0
ath-miR5658	comp80656_c0	Score: 2.5
ath-miR5658	comp80656_c0	Score: 2.5
ath-miR5658	comp91028_c0	Score: 1.5
ath-miR5658	comp91028_c0	Score: 1.5
ath-miR5658	comp91028_c0	Score: 2.5
ath-miR5658	comp91028_c0	Score: 2.5
ath-miR5658	comp72838_c0	Score: 2.0
ath-miR5658	comp129474_c0	Score: 1.8
ath-miR5658	comp91951_c2	Score: 2.5
ath-miR5658	comp66711_c2	Score: 1.5
ath-miR5658	comp2160_c0	Score: 2.5
ath-miR5658	comp83290_c0	Score: 2.0
ath-miR5658	comp403221_c0	Score: 1.5
ath-miR5658	comp67923_c0	Score: 1.5
ath-miR5658	comp27037_c0	Score: 1.0
ath-miR5658	comp66343_c0	Score: 1.5
ath-miR5658	comp82566_c0	Score: 1.5
ath-miR828	comp74472_c0	Score: 1.5
ath-miR828	comp79758_c0	Score: 2.0
ath-miR828	comp92902_c0	Score: 2.5
ath-miR828	comp85964_c0	Score: 2.5
ath-miR828	comp92475_c1	Score: 2.5
ath-miR858a	comp74472_c0	Score: 1.8
ath-miR858a	comp85964_c0	Score: 2.5
ath-miR858a	comp51664_c0	Score: 1.8
ath-miR858a	comp87550_c3	Score: 1.2
ath-miR858a	comp66497_c0	Score: 2.0
ath-miR858a	comp83909_c0	Score: 2.5
ath-miR858a	comp57729_c0	Score: 2.5
ath-miR858b	comp74472_c0	Score: 1.8
ath-miR858b	comp427180_c0	Score: 2.5
ath-miR858b	comp85964_c0	Score: 2.2
ath-miR858b	comp91197_c0	Score: 2.5
ath-miR858b	comp51664_c0	Score: 2.0
ath-miR858b	comp87550_c3	Score: 1.8
ath-miR858b	comp83909_c0	Score: 2.2
ath-miR858b	comp66497_c0	Score: 2.0
novel_61	comp89699_c0	Score: 1.5
vvi-miR156a	comp74931_c0	Score: 2.5
vvi-miR156a	comp64070_c1	Score: 2.5
vvi-miR156a	comp28838_c0	Score: 2.5
vvi-miR156a	comp76042_c0	Score: 2.5
vvi-miR156a	comp94785_c0	Score: 2.5
vvi-miR156a	comp92753_c5	Score: 2.0
vvi-miR156a	comp64534_c0	Score: 2.5
vvi-miR156a	comp59169_c0	Score: 2.5
vvi-miR156a	comp9460_c1	Score: 2.5
vvi-miR156a	comp66630_c1	Score: 2.5
vvi-miR156a	comp76658_c0	Score: 1.5
vvi-miR156a	comp86806_c1	Score: 2.5
vvi-miR156a	comp81061_c0	Score: 2.0
vvi-miR156a	comp92325_c4	Score: 0.5
vvi-miR156a	comp28846_c0	Score: 2.5
vvi-miR156a	comp68548_c0	Score: 2.0
vvi-miR156a	comp72440_c0	Score: 2.5
vvi-miR156a	comp90710_c1	Score: 2.5
vvi-miR156a	comp84248_c1	Score: 2.5
vvi-miR156a	comp84070_c2	Score: 2.5
vvi-miR156a	comp32262_c0	Score: 2.5
vvi-miR156a	comp46695_c0	Score: 2.0
vvi-miR156a	comp53649_c0	Score: 2.5
vvi-miR156a	comp53893_c0	Score: 2.5
vvi-miR156a	comp14055_c0	Score: 2.5
vvi-miR156a	comp71128_c0	Score: 2.5
vvi-miR156a	comp73882_c0	Score: 1.0
vvi-miR156a	comp59127_c0	Score: 2.0
vvi-miR156a	comp59127_c0	Score: 2.0
vvi-miR156a	comp85928_c0	Score: 2.5
vvi-miR156a	comp89038_c0	Score: 2.5
vvi-miR156a	comp86296_c0	Score: 2.5
vvi-miR156a	comp82074_c0	Score: 2.5
vvi-miR156a	comp52585_c0	Score: 2.0
vvi-miR156a	comp3084_c0	Score: 2.0
vvi-miR156a	comp82381_c0	Score: 2.0
vvi-miR156a	comp78146_c1	Score: 2.5
vvi-miR156a	comp85258_c0	Score: 2.0
vvi-miR156a	comp8559_c0	Score: 2.5
vvi-miR156a	comp91987_c2	Score: 2.0
vvi-miR156a	comp82725_c0	Score: 2.5
vvi-miR156a	comp91148_c3	Score: 2.2
vvi-miR156a	comp82491_c1	Score: 2.5
vvi-miR156a	comp66607_c0	Score: 2.2
vvi-miR156a	comp73221_c0	Score: 2.5
vvi-miR156e	comp60867_c0	Score: 2.0
vvi-miR156e	comp344961_c0	Score: 2.5
vvi-miR156e	comp66787_c0	Score: 2.2
vvi-miR156e	comp89048_c0	Score: 2.5
vvi-miR156e	comp32395_c0	Score: 2.5
vvi-miR156e	comp506704_c0	Score: 2.5
vvi-miR156e	comp88723_c0	Score: 2.5
vvi-miR156e	comp25298_c0	Score: 2.5
vvi-miR156e	comp81235_c0	Score: 2.5
vvi-miR156e	comp80522_c0	Score: 2.0
vvi-miR156e	comp76658_c0	Score: 2.5
vvi-miR156e	comp69295_c0	Score: 2.5
vvi-miR156e	comp92325_c4	Score: 1.5
vvi-miR156e	comp88638_c0	Score: 2.0
vvi-miR156e	comp81061_c0	Score: 1.5
vvi-miR156e	comp20391_c0	Score: 2.5
vvi-miR156e	comp90462_c3	Score: 2.5
vvi-miR156e	comp82397_c0	Score: 2.5
vvi-miR156e	comp71128_c0	Score: 2.0
vvi-miR156e	comp73882_c0	Score: 2.0
vvi-miR156e	comp90541_c0	Score: 2.5
vvi-miR156e	comp91923_c0	Score: 2.5
vvi-miR156e	comp9468_c0	Score: 2.5
vvi-miR156e	comp87937_c0	Score: 2.5
vvi-miR156e	comp91987_c2	Score: 1.5
vvi-miR156e	comp74655_c0	Score: 2.5
vvi-miR156e	comp93593_c0	Score: 2.5
vvi-miR156e	comp95639_c0	Score: 2.2
vvi-miR156e	comp82725_c0	Score: 2.0
vvi-miR156e	comp85993_c2	Score: 2.5
vvi-miR156e	comp342944_c0	Score: 2.0
vvi-miR156e	comp91772_c0	Score: 2.2
vvi-miR156e	comp90755_c0	Score: 2.5
vvi-miR156h	comp489409_c0	Score: 2.5
vvi-miR156h	comp23943_c0	Score: 2.5
vvi-miR156h	comp60502_c2	Score: 2.0
vvi-miR156h	comp178568_c0	Score: 2.5
vvi-miR156h	comp41091_c0	Score: 2.5
vvi-miR156h	comp87693_c0	Score: 2.5
vvi-miR156h	comp93134_c1	Score: 2.5
vvi-miR156h	comp415370_c0	Score: 2.5
vvi-miR156h	comp296339_c0	Score: 2.5
vvi-miR156h	comp89082_c2	Score: 2.5
vvi-miR156h	comp85059_c0	Score: 2.5
vvi-miR156h	comp88799_c0	Score: 2.5
vvi-miR156h	comp87610_c0	Score: 2.5
vvi-miR156h	comp44040_c0	Score: 2.5
vvi-miR156h	comp506704_c0	Score: 2.5
vvi-miR156h	comp89384_c0	Score: 2.5
vvi-miR156h	comp88041_c2	Score: 2.5
vvi-miR156h	comp86723_c0	Score: 2.5
vvi-miR156h	comp55068_c0	Score: 2.0
vvi-miR156h	comp89619_c0	Score: 2.5
vvi-miR156h	comp82414_c0	Score: 2.5
vvi-miR156h	comp88113_c1	Score: 2.5
vvi-miR156h	comp91966_c0	Score: 2.5
vvi-miR156h	comp76781_c1	Score: 2.5
vvi-miR156h	comp94785_c0	Score: 2.0
vvi-miR156h	comp87184_c0	Score: 2.5
vvi-miR156h	comp72139_c0	Score: 2.5
vvi-miR156h	comp92753_c5	Score: 1.5
vvi-miR156h	comp9460_c1	Score: 2.2
vvi-miR156h	comp66630_c1	Score: 2.0
vvi-miR156h	comp44757_c0	Score: 2.0
vvi-miR156h	comp65605_c1	Score: 2.5
vvi-miR156h	comp77253_c1	Score: 2.0
vvi-miR156h	comp84509_c3	Score: 2.5
vvi-miR156h	comp90859_c1	Score: 2.5
vvi-miR156h	comp90888_c2	Score: 2.5
vvi-miR156h	comp13408_c1	Score: 2.5
vvi-miR156h	comp76744_c0	Score: 2.5
vvi-miR156h	comp92308_c1	Score: 2.5
vvi-miR156h	comp73049_c1	Score: 2.5
vvi-miR156h	comp67059_c0	Score: 2.5
vvi-miR156h	comp88001_c0	Score: 2.5
vvi-miR156h	comp92836_c1	Score: 2.2
vvi-miR156h	comp64936_c0	Score: 2.5
vvi-miR156h	comp89811_c5	Score: 2.5
vvi-miR156h	comp25298_c0	Score: 2.5
vvi-miR156h	comp69279_c0	Score: 2.0
vvi-miR156h	comp52768_c0	Score: 2.0
vvi-miR156h	comp570305_c0	Score: 2.5
vvi-miR156h	comp56378_c0	Score: 2.5
vvi-miR156h	comp76658_c0	Score: 1.2
vvi-miR156h	comp86806_c1	Score: 2.0
vvi-miR156h	comp482042_c0	Score: 2.5
vvi-miR156h	comp81061_c0	Score: 2.0
vvi-miR156h	comp93182_c0	Score: 2.5
vvi-miR156h	comp92325_c4	Score: 0.2
vvi-miR156h	comp92928_c0	Score: 2.5
vvi-miR156h	comp561392_c0	Score: 2.5
vvi-miR156h	comp1044621_c0	Score: 2.5
vvi-miR156h	comp90462_c3	Score: 2.5
vvi-miR156h	comp68548_c0	Score: 2.5
vvi-miR156h	comp81803_c0	Score: 2.5
vvi-miR156h	comp264226_c0	Score: 2.5
vvi-miR156h	comp72440_c0	Score: 2.2
vvi-miR156h	comp92684_c1	Score: 2.5
vvi-miR156h	comp90710_c1	Score: 2.0
vvi-miR156h	comp57425_c0	Score: 2.2
vvi-miR156h	comp65153_c0	Score: 2.5
vvi-miR156h	comp90001_c5	Score: 2.5
vvi-miR156h	comp83693_c0	Score: 2.5
vvi-miR156h	comp32262_c0	Score: 2.0
vvi-miR156h	comp15380_c0	Score: 2.5
vvi-miR156h	comp91267_c1	Score: 2.5
vvi-miR156h	comp88335_c1	Score: 2.5
vvi-miR156h	comp42162_c0	Score: 2.5
vvi-miR156h	comp53649_c0	Score: 2.0
vvi-miR156h	comp46695_c0	Score: 1.8
vvi-miR156h	comp53893_c0	Score: 2.2
vvi-miR156h	comp82427_c0	Score: 2.5
vvi-miR156h	comp221819_c0	Score: 2.5
vvi-miR156h	comp66771_c0	Score: 2.0
vvi-miR156h	comp93524_c0	Score: 2.2
vvi-miR156h	comp91636_c1	Score: 2.5
vvi-miR156h	comp93760_c0	Score: 2.5
vvi-miR156h	comp66140_c0	Score: 2.2
vvi-miR156h	comp239820_c0	Score: 2.5
vvi-miR156h	comp92390_c3	Score: 2.5
vvi-miR156h	comp85263_c0	Score: 2.5
vvi-miR156h	comp14055_c0	Score: 2.5
vvi-miR156h	comp14055_c0	Score: 2.2
vvi-miR156h	comp71128_c0	Score: 2.0
vvi-miR156h	comp73882_c0	Score: 0.0
vvi-miR156h	comp91308_c0	Score: 2.5
vvi-miR156h	comp92975_c3	Score: 2.5
vvi-miR156h	comp66403_c0	Score: 2.0
vvi-miR156h	comp59127_c0	Score: 1.0
vvi-miR156h	comp59127_c0	Score: 1.0
vvi-miR156h	comp87409_c0	Score: 2.5
vvi-miR156h	comp90403_c2	Score: 2.5
vvi-miR156h	comp85928_c0	Score: 2.0
vvi-miR156h	comp466397_c0	Score: 2.5
vvi-miR156h	comp89044_c1	Score: 2.5
vvi-miR156h	comp84711_c0	Score: 2.5
vvi-miR156h	comp536088_c0	Score: 2.5
vvi-miR156h	comp9468_c0	Score: 2.5
vvi-miR156h	comp30863_c1	Score: 2.5
vvi-miR156h	comp51934_c0	Score: 2.0
vvi-miR156h	comp52585_c0	Score: 1.5
vvi-miR156h	comp82381_c0	Score: 2.5
vvi-miR156h	comp89500_c1	Score: 2.5
vvi-miR156h	comp85258_c0	Score: 1.5
vvi-miR156h	comp8559_c0	Score: 2.2
vvi-miR156h	comp91987_c2	Score: 1.5
vvi-miR156h	comp77291_c0	Score: 2.5
vvi-miR156h	comp93609_c0	Score: 2.5
vvi-miR156h	comp93097_c2	Score: 2.5
vvi-miR156h	comp92588_c0	Score: 2.2
vvi-miR156h	comp120810_c0	Score: 2.5
vvi-miR156h	comp66607_c0	Score: 2.0
vvi-miR156h	comp155_c0	Score: 2.5
vvi-miR156h	comp82735_c1	Score: 2.5
vvi-miR156h	comp7800_c0	Score: 2.5
vvi-miR156h	comp90755_c0	Score: 2.0
vvi-miR156h	comp73221_c0	Score: 2.0
vvi-miR156h	comp23665_c0	Score: 2.5
vvi-miR156h	comp684536_c0	Score: 2.5
vvi-miR156h	comp78754_c0	Score: 2.5
vvi-miR156h	comp93655_c2	Score: 2.5
vvi-miR166a	comp75909_c0	Score: 2.5
vvi-miR166a	comp12620_c0	Score: 2.5
vvi-miR166a	comp21629_c0	Score: 2.5
vvi-miR166a	comp87137_c1	Score: 0.0
vvi-miR166a	comp92344_c0	Score: 2.5
vvi-miR166a	comp74861_c0	Score: 0.0
vvi-miR166a	comp90846_c0	Score: 0.8
vvi-miR166a	comp92274_c0	Score: 2.0
vvi-miR166a	comp72626_c1	Score: 1.2
vvi-miR166a	comp251958_c0	Score: 2.0
vvi-miR167a	comp666038_c0	Score: 2.2
vvi-miR167a	comp80555_c0	Score: 0.2
vvi-miR167a	comp90668_c2	Score: 0.2
vvi-miR167a	comp81347_c0	Score: 0.0
vvi-miR167a	comp86647_c0	Score: 2.5
vvi-miR167c	comp666038_c0	Score: 2.5
vvi-miR167c	comp80555_c0	Score: 0.5
vvi-miR167c	comp93753_c0	Score: 2.5
vvi-miR167c	comp90668_c2	Score: 0.5
vvi-miR167c	comp81347_c0	Score: 0.5
vvi-miR167c	comp92148_c2	Score: 2.5
vvi-miR167c	comp70797_c0	Score: 2.5
vvi-miR167c	comp92439_c0	Score: 2.5
vvi-miR171a	comp82214_c1	Score: 2.0
vvi-miR171a	comp74472_c0	Score: 2.5
vvi-miR171a	comp58390_c0	Score: 2.5
vvi-miR171a	comp83335_c2	Score: 0.5
vvi-miR171a	comp88114_c0	Score: 2.5
vvi-miR171a	comp75424_c1	Score: 2.2
vvi-miR171a	comp78359_c0	Score: 1.5
vvi-miR171a	comp24309_c0	Score: 2.2
vvi-miR171b	comp90891_c0	Score: 2.2
vvi-miR171b	comp58390_c0	Score: 2.5
vvi-miR171b	comp83335_c2	Score: 0.5
vvi-miR171b	comp78359_c0	Score: 1.5
vvi-miR171f	comp83335_c2	Score: 1.0
vvi-miR171f	comp90583_c0	Score: 2.5
vvi-miR171f	comp78359_c0	Score: 0.5
vvi-miR171f	comp76643_c0	Score: 2.0
vvi-miR172a	comp539839_c0	Score: 2.5
vvi-miR172a	comp91250_c1	Score: 2.5
vvi-miR172a	comp82052_c1	Score: 2.2
vvi-miR172a	comp573633_c0	Score: 2.5
vvi-miR172a	comp57991_c0	Score: 2.5
vvi-miR172a	comp92448_c1	Score: 2.5
vvi-miR172a	comp67455_c0	Score: 2.5
vvi-miR172a	comp80808_c0	Score: 2.5
vvi-miR172a	comp87721_c0	Score: 2.5
vvi-miR172a	comp521_c0	Score: 1.0
vvi-miR172a	comp206163_c0	Score: 2.5
vvi-miR172a	comp83769_c0	Score: 2.5
vvi-miR172a	comp723691_c0	Score: 2.2
vvi-miR172a	comp69290_c1	Score: 2.0
vvi-miR172b	comp57991_c0	Score: 2.5
vvi-miR172b	comp92448_c1	Score: 2.5
vvi-miR172b	comp67455_c0	Score: 2.5
vvi-miR172b	comp80808_c0	Score: 2.5
vvi-miR172b	comp521_c0	Score: 1.5
vvi-miR172b	comp86641_c1	Score: 2.5
vvi-miR172b	comp83769_c0	Score: 2.5
vvi-miR172b	comp79814_c0	Score: 2.5
vvi-miR172b	comp91880_c0	Score: 2.5
vvi-miR172b	comp723691_c0	Score: 2.0
vvi-miR172b	comp69290_c1	Score: 2.5
vvi-miR172c	comp88088_c2	Score: 2.5
vvi-miR172c	comp89901_c0	Score: 2.5
vvi-miR172c	comp573633_c0	Score: 2.5
vvi-miR172c	comp52906_c0	Score: 2.5
vvi-miR172c	comp92144_c1	Score: 2.5
vvi-miR172c	comp92448_c1	Score: 2.0
vvi-miR172c	comp92156_c0	Score: 2.5
vvi-miR172c	comp88888_c0	Score: 2.5
vvi-miR172c	comp521_c0	Score: 0.8
vvi-miR172c	comp27713_c0	Score: 1.8
vvi-miR172c	comp86641_c1	Score: 2.5
vvi-miR172c	comp83769_c0	Score: 2.2
vvi-miR172c	comp82557_c1	Score: 2.5
vvi-miR172c	comp79814_c0	Score: 2.5
vvi-miR2111-5p	comp538052_c0	Score: 2.5
vvi-miR2111-5p	comp494718_c0	Score: 2.2
vvi-miR2111-5p	comp6139_c0	Score: 2.5
vvi-miR319e	comp70783_c1	Score: 1.5
vvi-miR319e	comp93601_c6	Score: 2.5
vvi-miR319e	comp53161_c0	Score: 2.5
vvi-miR319e	comp84664_c0	Score: 1.5
vvi-miR319e	comp88189_c0	Score: 2.5
vvi-miR319e	comp561952_c0	Score: 2.5
vvi-miR319e	comp384418_c0	Score: 1.5
vvi-miR319e	comp54071_c0	Score: 2.5
vvi-miR319e	comp92978_c1	Score: 2.5
vvi-miR319g	comp70783_c1	Score: 2.0
vvi-miR319g	comp93601_c6	Score: 2.5
vvi-miR319g	comp66931_c0	Score: 2.5
vvi-miR319g	comp84664_c0	Score: 2.0
vvi-miR319g	comp90180_c0	Score: 2.5
vvi-miR319g	comp384418_c0	Score: 1.5
vvi-miR319g	comp92034_c3	Score: 2.5
vvi-miR393b	comp91837_c0	Score: 1.0
vvi-miR393b	comp427537_c0	Score: 2.0
vvi-miR393b	comp77249_c0	Score: 2.0
vvi-miR393b	comp87671_c0	Score: 2.5
vvi-miR393b	comp639891_c0	Score: 2.0
vvi-miR396a	comp53467_c0	Score: 0.5
vvi-miR396a	comp5141_c0	Score: 1.5
vvi-miR396a	comp1030828_c0	Score: 2.2
vvi-miR396a	comp208615_c0	Score: 2.5
vvi-miR396a	comp91815_c1	Score: 2.0
vvi-miR396a	comp86099_c0	Score: 2.5
vvi-miR396a	comp19182_c0	Score: 2.0
vvi-miR396a	comp79189_c0	Score: 0.5
vvi-miR396a	comp30750_c0	Score: 2.5
vvi-miR396a	comp91807_c0	Score: 2.5
vvi-miR396a	comp88071_c0	Score: 2.5
vvi-miR396a	comp81223_c0	Score: 2.2
vvi-miR396a	comp63251_c0	Score: 2.0
vvi-miR396a	comp82096_c1	Score: 2.2
vvi-miR396a	comp92753_c2	Score: 2.5
vvi-miR396b	comp92611_c1	Score: 2.5
vvi-miR396b	comp21233_c0	Score: 2.5
vvi-miR396b	comp53467_c0	Score: 0.0
vvi-miR396b	comp5141_c0	Score: 1.0
vvi-miR396b	comp85597_c0	Score: 2.5
vvi-miR396b	comp1030828_c0	Score: 2.2
vvi-miR396b	comp11788_c0	Score: 2.5
vvi-miR396b	comp90435_c2	Score: 2.5
vvi-miR396b	comp85989_c0	Score: 2.5
vvi-miR396b	comp86094_c0	Score: 2.5
vvi-miR396b	comp88001_c0	Score: 2.2
vvi-miR396b	comp208615_c0	Score: 2.0
vvi-miR396b	comp91815_c1	Score: 2.0
vvi-miR396b	comp47326_c0	Score: 2.5
vvi-miR396b	comp86099_c0	Score: 2.5
vvi-miR396b	comp19182_c0	Score: 2.0
vvi-miR396b	comp73669_c0	Score: 2.5
vvi-miR396b	comp79189_c0	Score: 0.0
vvi-miR396b	comp30750_c0	Score: 2.5
vvi-miR396b	comp91807_c0	Score: 2.0
vvi-miR396b	comp9635_c0	Score: 2.2
vvi-miR396b	comp88071_c0	Score: 2.5
vvi-miR396b	comp66140_c0	Score: 2.5
vvi-miR396b	comp81223_c0	Score: 1.8
vvi-miR396b	comp34386_c0	Score: 2.5
vvi-miR396b	comp63499_c0	Score: 2.2
vvi-miR396b	comp63251_c0	Score: 2.0
vvi-miR396b	comp82096_c1	Score: 2.2
vvi-miR396b	comp92753_c2	Score: 2.0
vvi-miR398b	comp67392_c0	Score: 2.5
vvi-miR398b	comp89699_c0	Score: 1.5
vvi-miR399a	comp88668_c0	Score: 2.0
vvi-miR399a	comp690662_c0	Score: 2.5
vvi-miR399a	comp85508_c0	Score: 2.5
vvi-miR399a	comp92648_c6	Score: 1.8
vvi-miR399a	comp92648_c6	Score: 1.8
vvi-miR399a	comp92648_c6	Score: 1.0
vvi-miR399a	comp561313_c0	Score: 2.2
vvi-miR399a	comp93050_c4	Score: 2.2
vvi-miR399a	comp71234_c0	Score: 2.5
vvi-miR399i	comp92648_c6	Score: 2.2
vvi-miR399i	comp92648_c6	Score: 2.2
vvi-miR399i	comp92648_c6	Score: 1.5
vvi-miR399i	comp90413_c3	Score: 2.5
vvi-miR535a	comp86048_c0	Score: 2.2
vvi-miR535a	comp91802_c0	Score: 2.2
vvi-miR535a	comp22556_c0	Score: 2.5
vvi-miR828a	comp74472_c0	Score: 1.0
vvi-miR828a	comp284252_c0	Score: 2.2
vvi-miR828a	comp70553_c0	Score: 2.5
vvi-miR828a	comp79758_c0	Score: 1.5
vvi-miR828a	comp85964_c0	Score: 2.0
vvi-miR845a	comp93691_c0	Score: 1.8
vvi-miR845a	comp89447_c0	Score: 2.5
vvi-miR845a	comp67123_c0	Score: 2.0
vvi-miR845a	comp73974_c0	Score: 2.0
vvi-miR845a	comp286606_c0	Score: 1.2
vvi-miR845a	comp90879_c0	Score: 2.2
vvi-miR845a	comp82470_c0	Score: 2.5
vvi-miR845a	comp388754_c0	Score: 1.5
vvi-miR845a	comp537321_c0	Score: 2.5
vvi-miR845a	comp60209_c0	Score: 2.5
vvi-miR845a	comp655385_c0	Score: 2.5
vvi-miR845a	comp80100_c0	Score: 2.5
vvi-miR845a	comp80726_c0	Score: 2.5
vvi-miR845a	comp561372_c0	Score: 2.0
vvi-miR845a	comp75740_c0	Score: 2.5
vvi-miR845a	comp93649_c0	Score: 2.2
vvi-miR845a	comp549919_c0	Score: 2.5
vvi-miR845a	comp4991_c1	Score: 1.5
vvi-miR845a	comp63902_c0	Score: 2.5
vvi-miR845a	comp92128_c0	Score: 2.5
vvi-miR845a	comp87044_c1	Score: 1.5
vvi-miR845a	comp90889_c0	Score: 1.2
vvi-miR845a	comp75577_c0	Score: 2.5
vvi-miR845a	comp92709_c0	Score: 2.2
vvi-miR845a	comp74720_c0	Score: 2.5
vvi-miR845a	comp93757_c0	Score: 2.2
vvi-miR845a	comp67628_c0	Score: 2.5
vvi-miR845a	comp73752_c0	Score: 2.5
vvi-miR845a	comp91045_c1	Score: 2.5
vvi-miR845a	comp88529_c1	Score: 1.8
vvi-miR845a	comp8255_c0	Score: 2.5
vvi-miR845a	comp92615_c0	Score: 2.0
vvi-miR845c	comp93691_c0	Score: 2.2
vvi-miR845c	comp630496_c0	Score: 2.0
vvi-miR845c	comp89447_c0	Score: 2.5
vvi-miR845c	comp93537_c0	Score: 2.0
vvi-miR845c	comp73974_c0	Score: 1.8
vvi-miR845c	comp286606_c0	Score: 2.5
vvi-miR845c	comp388754_c0	Score: 2.0
vvi-miR845c	comp6095_c0	Score: 2.2
vvi-miR845c	comp93538_c0	Score: 2.2
vvi-miR845c	comp247982_c0	Score: 1.2
vvi-miR845c	comp80100_c0	Score: 2.5
vvi-miR845c	comp93258_c2	Score: 1.5
vvi-miR845c	comp90162_c0	Score: 2.5
vvi-miR845c	comp78236_c1	Score: 2.5
vvi-miR845c	comp4991_c1	Score: 1.8
vvi-miR845c	comp32833_c0	Score: 2.5
vvi-miR845c	comp92816_c0	Score: 2.5
vvi-miR845c	comp55582_c0	Score: 2.5
vvi-miR845c	comp90205_c1	Score: 2.5
vvi-miR845c	comp90889_c0	Score: 0.8
vvi-miR845c	comp75577_c0	Score: 2.5
vvi-miR845c	comp82757_c0	Score: 2.0
vvi-miR845c	comp55732_c0	Score: 2.5
vvi-miR845c	comp75058_c0	Score: 1.2
vvi-miR845c	comp92157_c0	Score: 2.0
vvi-miR845c	comp92275_c0	Score: 2.0
vvi-miR845c	comp475305_c0	Score: 2.5
vvi-miR845c	comp8255_c0	Score: 2.5
vvi-miR845c	comp92615_c0	Score: 2.2
vvi-miR845d	comp93691_c0	Score: 2.0
vvi-miR845d	comp630496_c0	Score: 2.5
vvi-miR845d	comp89447_c0	Score: 2.5
vvi-miR845d	comp67123_c0	Score: 2.5
vvi-miR845d	comp93537_c0	Score: 2.5
vvi-miR845d	comp73974_c0	Score: 1.2
vvi-miR845d	comp286606_c0	Score: 2.0
vvi-miR845d	comp388754_c0	Score: 1.5
vvi-miR845d	comp6095_c0	Score: 1.8
vvi-miR845d	comp247982_c0	Score: 1.2
vvi-miR845d	comp93145_c1	Score: 2.5
vvi-miR845d	comp93258_c2	Score: 2.0
vvi-miR845d	comp90162_c0	Score: 2.0
vvi-miR845d	comp78236_c1	Score: 2.0
vvi-miR845d	comp4991_c1	Score: 2.2
vvi-miR845d	comp90205_c1	Score: 2.2
vvi-miR845d	comp92128_c0	Score: 2.5
vvi-miR845d	comp87044_c1	Score: 2.2
vvi-miR845d	comp90889_c0	Score: 0.5
vvi-miR845d	comp91895_c0	Score: 2.5
vvi-miR845d	comp82757_c0	Score: 1.5
vvi-miR845d	comp92709_c0	Score: 2.5
vvi-miR845d	comp93757_c0	Score: 2.5
vvi-miR845d	comp55732_c0	Score: 2.0
vvi-miR845d	comp75058_c0	Score: 1.8
vvi-miR845d	comp92157_c0	Score: 2.5
vvi-miR845d	comp75624_c0	Score: 2.5
vvi-miR845d	comp92275_c0	Score: 2.5
vvi-miR845d	comp475305_c0	Score: 2.0
vvi-miR845d	comp88529_c1	Score: 2.5

## Sheet: target genes annotation
geneID	miRNA	Query length	Hit1_id	Hit1_acc	Hit1_length	Hit1_qStart	Hit1_qEnd	Hit1_hStart	Hit1_hEnd	Hit1_alignLength	Hit1_identity	Hit1_positive	Hit1_percentIdentity	Hit1_score	Hit1_eValue	Hit1_description	Hit2_id	Hit2_acc	Hit2_length	Hit2_qStart	Hit2_qEnd	Hit2_hStart	Hit2_hEnd	Hit2_alignLength	Hit2_identity	Hit2_positive	Hit2_percentIdentity	Hit2_score	Hit2_eValue	Hit2_description	Hit3_id	Hit3_acc	Hit3_length	Hit3_qStart	Hit3_qEnd	Hit3_hStart	Hit3_hEnd	Hit3_alignLength	Hit3_identity	Hit3_positive	Hit3_percentIdentity	Hit3_score	Hit3_eValue	Hit3_description	Hit4_id	Hit4_acc	Hit4_length	Hit4_qStart	Hit4_qEnd
comp73042_c0	ath-miR5658,	730	Q33274	RBL_VALMU	453	279	641	107	219	124	73	79	58.871	338	4.87449e-35	Ribulose bisphosphate carboxylase large chain (Fragment) OS=Valantia muralis GN=rbcL PE=3 SV=1	P30828	RBL_MAGLA	253	279	641	19	131	124	72	78	58.0645	327	7.03878e-35	Ribulose bisphosphate carboxylase large chain (Fragment) OS=Magnolia latahensis GN=rbcL PE=3 SV=1	P28447	RBL_RHOHI	465	279	641	97	209	124	73	79	58.871	336	1.03268e-34	Ribulose bisphosphate carboxylase large chain (Fragment) OS=Rhododendron hippophaeoides GN=rbcL PE=3 SV=1	P28412	RBL_EPASP	465	279	641
comp92943_c1	ath-miR5658,	6701	P25686	DNJB2_HUMAN	324	6147	6485	2	105	113	62	80	54.8673	237	2.80589e-19	DnaJ homolog subfamily B member 2 OS=Homo sapiens GN=DNAJB2 PE=1 SV=3	Q9QYI5	DNJB2_MOUSE	277	6147	6479	4	105	111	61	79	54.955	231	8.98435e-19	DnaJ homolog subfamily B member 2 OS=Mus musculus GN=Dnajb2 PE=2 SV=2	Q5FWN8	DNJ6A_XENLA	250	6153	6485	2	100	111	59	78	53.1532	228	1.69748e-18	DnaJ homolog subfamily B member 6-A OS=Xenopus laevis GN=dnajb6-a PE=2 SV=1	Q6AYU3	DNJB6_RAT	357	6147	6485
comp86553_c0	ath-miR5658,	1124	Q9M9P0	EXP13_ARATH	266	204	884	39	265	227	188	208	82.8194	1058	3.00914e-142	Expansin-A13 OS=Arabidopsis thaliana GN=EXPA13 PE=2 SV=2	Q7XUD0	EXP10_ORYSJ	257	198	878	30	255	227	156	193	68.7225	899	2.64049e-118	Expansin-A10 OS=Oryza sativa subsp. japonica GN=EXPA10 PE=2 SV=2	Q9M2S9	EXP16_ARATH	260	204	881	33	259	227	133	159	58.5903	699	3.51289e-88	Expansin-A16 OS=Arabidopsis thaliana GN=EXPA16 PE=2 SV=1	Q852A1	EXPA7_ORYSJ	264	204	881
comp74828_c0	ath-miR5658,	1127	P93047	HMGB3_ARATH	141	484	741	40	125	86	64	80	74.4186	347	1.05623e-37	High mobility group B protein 3 OS=Arabidopsis thaliana GN=HMGB3 PE=1 SV=1	O49596	HMGB2_ARATH	144	484	741	43	128	86	62	79	72.093	337	3.59568e-36	High mobility group B protein 2 OS=Arabidopsis thaliana GN=HMGB2 PE=1 SV=1	P40619	HMGL_IPONI	144	484	741	41	126	86	68	77	79.0698	322	3.9532e-34	HMG1/2-like protein OS=Ipomoea nil PE=2 SV=1	P40620	HMGL_VICFA	149	484	741
comp86607_c0	ath-miR5658,	1934	P22335	HSF24_SOLPE	301	466	1335	1	301	305	185	222	60.6557	781	1.57044e-96	Heat shock factor protein HSF24 OS=Solanum peruvianum GN=HSF24 PE=2 SV=1	Q96320	HSFB1_ARATH	284	466	1332	7	284	297	157	194	52.862	602	1.6967e-70	Heat stress transcription factor B-1 OS=Arabidopsis thaliana GN=HSFB1 PE=2 SV=2	Q67TP9	HSFB1_ORYSJ	302	478	1317	28	299	285	112	171	39.2982	436	7.97311e-47	Heat stress transcription factor B-1 OS=Oryza sativa subsp. japonica GN=HSFB1 PE=2 SV=1	Q9C635	HSFB4_ARATH	348	745	1332
comp91945_c1	ath-miR156h,	2380	Q9SRK7	AZG1_ARATH	579	1709	2017	75	192	118	52	65	44.0678	195	4.29345e-14	Adenine/guanine permease AZG1 OS=Arabidopsis thaliana GN=AZG1 PE=2 SV=1
comp77370_c0	ath-miR5658,	1055	Q9C9L2	TCP15_ARATH	325	60	452	1	117	131	90	97	68.7023	361	6.22305e-38	Transcription factor TCP15 OS=Arabidopsis thaliana GN=TCP15 PE=2 SV=1	Q9C518	TCP8_ARATH	401	261	452	62	125	64	61	64	95.3125	344	4.99993e-35	Transcription factor TCP8 OS=Arabidopsis thaliana GN=TCP8 PE=2 SV=1	Q93Z00	TCP14_ARATH	489	261	452	119	182	64	63	64	98.4375	346	5.20332e-35	Transcription factor TCP14 OS=Arabidopsis thaliana GN=TCP14 PE=1 SV=1	Q9C7G4	TCP22_ARATH	375	261	452
comp85597_c0	vvi-miR396b,	1284	Q07512	FLS_PETHY	348	95	1105	12	348	338	253	300	74.8521	1403	0	Flavonol synthase/flavanone 3-hydroxylase OS=Petunia hybrida GN=FL PE=2 SV=1	Q9M547	FLS_EUSER	334	98	1105	1	334	336	257	299	76.4881	1385	0	Flavonol synthase/flavanone 3-hydroxylase OS=Eustoma exaltatum subsp. russellianum GN=FLS PE=2 SV=1	Q7XZQ6	FLS_PETCR	337	98	1105	1	337	337	250	297	74.184	1380	0	Flavonol synthase/flavanone 3-hydroxylase OS=Petroselinum crispum GN=FLS PE=1 SV=1	Q41452	FLS_SOLTU	349	95	1105
comp76042_c0	vvi-miR156a,	909	Q9LYB9	MBD4_ARATH	186	367	783	21	159	139	82	108	58.9928	481	1.4076e-57	Methyl-CpG-binding domain-containing protein 4 OS=Arabidopsis thaliana GN=MBD4 PE=2 SV=1	Q5XEN5	MBD1_ARATH	204	367	864	14	186	173	84	118	48.5549	463	1.01621e-54	Methyl-CpG-binding domain-containing protein 1 OS=Arabidopsis thaliana GN=MBD1 PE=2 SV=1	Q8LA53	MBD2_ARATH	272	349	771	56	201	149	63	93	42.2819	334	6.39779e-35	Methyl-CpG-binding domain-containing protein 2 OS=Arabidopsis thaliana GN=MBD2 PE=1 SV=1	Q4PSK1	MBD3_ARATH	163	400	771
comp92648_c6	ath-miR399b,vvi-miR399i,ath-miR399a,ath-miR399d,vvi-miR399a,	4193	Q8VY10	UBC24_ARATH	907	1317	3923	24	905	905	472	623	52.1547	2293	0	Probable ubiquitin-conjugating enzyme E2 24 OS=Arabidopsis thaliana GN=UBC24 PE=2 SV=1	Q9ZVX1	UBC23_ARATH	1102	2082	3914	442	1096	669	270	376	40.3587	1089	1.92538e-125	Probable ubiquitin-conjugating enzyme E2 23 OS=Arabidopsis thaliana GN=UBC23 PE=2 SV=1	Q8GY87	UBC26_ARATH	543	3075	3899	239	511	276	150	185	54.3478	740	1.72147e-83	Probable ubiquitin-conjugating enzyme E2 26 OS=Arabidopsis thaliana GN=UBC26 PE=2 SV=2	Q9LUQ5	UBC25_ARATH	609	3090	3833
comp85380_c0	ath-miR159b,	3379	O74999	RAD7_SCHPO	563	882	1904	188	527	353	99	165	28.0453	221	5.43354e-17	DNA repair protein rhp7 OS=Schizosaccharomyces pombe (strain 972 / ATCC 24843) GN=rhp7 PE=2 SV=1	Q9LPL4	SKP2A_ARATH	360	813	1457	47	263	221	66	111	29.8643	194	3.41761e-14	F-box protein SKP2A OS=Arabidopsis thaliana GN=SKP2A PE=1 SV=1	C8V4D4	GRRA_EMENI	585	831	1706	201	491	302	77	138	25.4967	188	4.74644e-13	SCF E3 ubiquitin ligase complex F-box protein grrA OS=Emericella nidulans (strain FGSC A4 / ATCC 38163 / CBS 112.46 / NRRL 194 / M139) GN=grrA PE=2 SV=1	Q8N1E6	FXL14_HUMAN	418	801	1730
comp79464_c0	ath-miR5658,	977	Q8H4S4	NAC10_ORYSJ	425	430	933	26	200	178	78	108	43.8202	381	3.49009e-40	NAC transcription factor ONAC010 OS=Oryza sativa subsp. japonica GN=ONAC010 PE=2 SV=1	Q53NF7	NAC71_ORYSJ	329	427	948	1	167	175	79	110	45.1429	375	4.55222e-40	NAC domain-containing protein 71 OS=Oryza sativa subsp. japonica GN=NAC71 PE=2 SV=1	A2YMR0	NAC10_ORYSI	425	430	933	26	200	178	76	108	42.6966	373	3.46608e-39	NAC transcription factor ONAC010 OS=Oryza sativa subsp. indica GN=ONAC010 PE=3 SV=1	Q8GY42	NAC25_ARATH	323	430	924
comp92753_c5	ath-miR156j,ath-miR157d,vvi-miR156h,ath-miR156a,ath-miR156h,ath-miR156g,ath-miR156i,vvi-miR156a,	3168	A2YQ93	PRR37_ORYSI	742	669	2756	51	726	711	360	440	50.6329	1170	1.48849e-143	Two-component response regulator-like PRR37 OS=Oryza sativa subsp. indica GN=PRR37 PE=2 SV=2	Q0D3B6	PRR37_ORYSJ	742	669	2756	51	726	711	359	439	50.4923	1158	7.82819e-142	Two-component response regulator-like PRR37 OS=Oryza sativa subsp. japonica GN=PRR37 PE=2 SV=1	A2XFB7	PRR73_ORYSI	767	504	2204	13	587	589	298	367	50.5942	1118	8.89789e-136	Two-component response regulator-like PRR73 OS=Oryza sativa subsp. indica GN=PRR73 PE=2 SV=2	Q10N34	PRR73_ORYSJ	767	504	2204
comp66683_c0	ath-miR156g,	2916	Q5Z8P0	P2C60_ORYSJ	392	933	1856	1	308	308	234	267	75.974	1286	1.45692e-166	Probable protein phosphatase 2C 60 OS=Oryza sativa subsp. japonica GN=Os06g0717800 PE=2 SV=1	Q9SD12	P2C46_ARATH	379	933	1856	1	306	308	233	268	75.6494	1282	4.6623e-166	Probable protein phosphatase 2C 46 OS=Arabidopsis thaliana GN=At3g51370 PE=2 SV=1	Q5PNS9	P2C64_ARATH	400	933	1856	1	308	308	231	269	75	1282	8.74038e-166	Probable protein phosphatase 2C 64 OS=Arabidopsis thaliana GN=At4g38520 PE=2 SV=1	Q10S32	P2C28_ORYSJ	399	933	1856
comp84934_c1	ath-miR5658,	2423	Q9BWU0	NADAP_HUMAN	796	1719	2417	78	340	268	92	132	34.3284	306	3.07778e-27	Kanadaptin OS=Homo sapiens GN=SLC4A1AP PE=1 SV=1	P34648	YOT2_CAEEL	710	1719	2207	65	246	183	62	96	33.8798	231	2.6848e-18	Uncharacterized protein ZK632.2 OS=Caenorhabditis elegans GN=ZK632.2 PE=2 SV=1	Q12972	PP1R8_HUMAN	351	1842	2198	14	134	121	42	70	34.7107	205	6.2974e-16	Nuclear inhibitor of protein phosphatase 1 OS=Homo sapiens GN=PPP1R8 PE=1 SV=2	Q28147	PP1R8_BOVIN	351	1842	2198
comp91413_c1	ath-miR157d,ath-miR156a,ath-miR156g,	2214	Q9C4Z7	MINE1_ARATH	229	1515	2189	1	228	230	145	171	63.0435	676	3.083e-81	Cell division topological specificity factor homolog, chloroplastic OS=Arabidopsis thaliana GN=MINE1 PE=1 SV=1	Q5N4D6	MINE_SYNP6	91	1620	1904	5	86	95	34	54	35.7895	119	4.41479e-06	Cell division topological specificity factor OS=Synechococcus sp. (strain ATCC 27144 / PCC 6301 / SAUG 1402/1) GN=minE PE=3 SV=1	Q31PU2	MINE_SYNE7	91	1620	1904	5	86	95	34	54	35.7895	119	4.41479e-06	Cell division topological specificity factor OS=Synechococcus elongatus (strain PCC 7942) GN=minE PE=3 SV=1
comp88763_c1	ath-miR5658,	3016	Q4V3C1	MED8_ARATH	524	380	811	357	509	156	81	99	51.9231	141	1.7772e-07	Mediator of RNA polymerase II transcription subunit 8 OS=Arabidopsis thaliana GN=MED8 PE=1 SV=1
comp88723_c0	vvi-miR156e,	1925	Q9SV30	GATA8_ARATH	322	1089	1349	228	315	88	66	72	75	367	1.93535e-37	GATA transcription factor 8 OS=Arabidopsis thaliana GN=GATA8 PE=2 SV=1	O82632	GATA9_ARATH	308	423	1286	20	261	305	102	139	33.4426	358	3.10356e-36	GATA transcription factor 9 OS=Arabidopsis thaliana GN=GATA9 PE=2 SV=1	Q6DBP8	GAT11_ARATH	303	1005	1286	188	284	97	60	72	61.8557	329	2.73586e-32	GATA transcription factor 11 OS=Arabidopsis thaliana GN=GATA11 PE=2 SV=1	P69781	GAT12_ARATH	331	825	1286
comp90859_c1	ath-miR156j,ath-miR5658,ath-miR156i,ath-miR156h,vvi-miR156h,	3037	Q9FYC8	Y3482_ARATH	651	559	2481	1	650	662	429	519	64.8036	2134	0	BTB/POZ domain-containing protein At3g44820 OS=Arabidopsis thaliana GN=At3g44820 PE=2 SV=2	Q9S9Q9	Y1044_ARATH	665	559	2277	4	590	587	283	391	48.2112	1382	2.65347e-176	BTB/POZ domain-containing protein At1g30440 OS=Arabidopsis thaliana GN=At1g30440 PE=1 SV=2	Q9LYW0	Y5325_ARATH	592	553	2286	2	565	591	251	360	42.4704	1163	6.29745e-145	BTB/POZ domain-containing protein At5g03250 OS=Arabidopsis thaliana GN=At5g03250 PE=2 SV=1	Q9FNB3	Y5360_ARATH	591	583	2277
comp63044_c0	ath-miR319c,	2231	Q5M807	RNF5_RAT	180	992	1234	25	102	81	45	59	55.5556	274	8.87579e-26	E3 ubiquitin-protein ligase RNF5 OS=Rattus norvegicus GN=Rnf5 PE=2 SV=1	O35445	RNF5_MOUSE	180	992	1234	25	102	81	45	59	55.5556	274	8.87579e-26	E3 ubiquitin-protein ligase RNF5 OS=Mus musculus GN=Rnf5 PE=1 SV=1	Q99942	RNF5_HUMAN	180	992	1243	22	102	84	45	61	53.5714	272	1.52443e-25	E3 ubiquitin-protein ligase RNF5 OS=Homo sapiens GN=RNF5 PE=1 SV=1	Q91YT2	RN185_MOUSE	192	986	1240
comp90435_c2	ath-miR396b,vvi-miR396b,	3768	Q680Q4	SIZ1_ARATH	884	453	3044	1	859	871	556	685	63.8347	2743	0	E3 SUMO-protein ligase SIZ1 OS=Arabidopsis thaliana GN=SIZ1 PE=1 SV=2	Q6L4L4	SIZ1_ORYSJ	875	456	3056	3	865	882	473	600	53.6281	2196	0	E3 SUMO-protein ligase SIZ1 OS=Oryza sativa subsp. japonica GN=SIZ1 PE=1 SV=1	Q6ASW7	SIZ2_ORYSJ	813	459	2360	10	629	643	333	447	51.7885	1616	0	E3 SUMO-protein ligase SIZ2 OS=Oryza sativa subsp. japonica GN=SIZ2 PE=2 SV=1	Q8NF64	ZMIZ2_HUMAN	920	1056	1790
comp82052_c1	ath-miR172a,ath-miR172e,vvi-miR172a,	3006	Q9SL78	ATL12_ARATH	390	561	1052	58	232	176	82	110	46.5909	396	2.15801e-53	Putative RING-H2 finger protein ATL12 OS=Arabidopsis thaliana GN=ATL12 PE=2 SV=1	Q5XF85	ATL42_ARATH	432	561	1067	54	249	197	88	114	44.6701	353	1.81222e-52	E3 ubiquitin-protein ligase ATL42 OS=Arabidopsis thaliana GN=ATL42 PE=1 SV=2	Q5EAE9	ATL43_ARATH	407	654	971	119	229	111	59	80	53.1532	326	1.36194e-30	RING-H2 finger protein ATL43 OS=Arabidopsis thaliana GN=ATL43 PE=2 SV=2	Q9M0R5	ATL36_ARATH	345	543	863
comp90139_c2	ath-miR5658,	873	Q8GXZ3	Y5102_ARATH	410	126	629	250	410	168	132	142	78.5714	631	5.1117e-82	Serine/threonine-protein kinase At5g01020 OS=Arabidopsis thaliana GN=At5g01020 PE=1 SV=1	Q9FM85	Y5564_ARATH	408	126	428	260	360	101	68	87	67.3267	380	7.61293e-51	Probable receptor-like protein kinase At5g56460 OS=Arabidopsis thaliana GN=At5g56460 PE=1 SV=1	Q9LFP7	Y5158_ARATH	493	126	425	326	425	100	63	81	63	351	8.14444e-46	Probable receptor-like protein kinase At5g15080 OS=Arabidopsis thaliana GN=At5g15080 PE=1 SV=1	Q9SRH7	Y3130_ARATH	490	126	425
comp67059_c0	vvi-miR156h,	1170	O48528	OP163_ARATH	159	253	729	1	159	159	118	143	74.2138	583	4.02247e-72	Outer envelope pore protein 16-3, chloroplastic/mitochondrial OS=Arabidopsis thaliana GN=OEP163 PE=1 SV=1
comp86925_c1	ath-miR5658,	2623	Q9M3G7	ATM_ARATH	3856	1161	1775	102	274	207	69	100	33.3333	239	7.63505e-19	Serine/threonine-protein kinase ATM OS=Arabidopsis thaliana GN=ATM PE=2 SV=1
comp89877_c0	ath-miR398a,	6697	Q94C11	SUGP1_ARATH	443	384	1307	129	443	315	213	245	67.619	976	2.69405e-115	SURP and G-patch domain-containing protein 1-like protein OS=Arabidopsis thaliana GN=At3g52120 PE=2 SV=1	Q9LIA4	RIK_ARATH	578	5745	6455	1	217	245	127	161	51.8367	576	1.09464e-60	Protein RIK OS=Arabidopsis thaliana GN=RIK PE=1 SV=2	Q32SG5	RIK_MAIZE	616	5745	6455	1	243	253	128	166	50.5929	534	5.20093e-55	Protein RIK OS=Zea mays PE=1 SV=1	Q8IWZ8	SUGP1_HUMAN	645	384	749
comp81235_c0	ath-miR156a,vvi-miR156e,	2136	Q8L7W2	NUDT8_ARATH	369	506	1501	24	354	336	215	256	63.9881	1099	3.86383e-142	Nudix hydrolase 8 OS=Arabidopsis thaliana GN=NUDT8 PE=2 SV=2	Q6NPD7	NUD10_ARATH	277	725	1501	19	271	259	130	164	50.1931	649	8.22002e-77	Nudix hydrolase 10 OS=Arabidopsis thaliana GN=NUDT10 PE=1 SV=1	Q94B74	NUDT2_ARATH	278	725	1492	19	271	256	126	170	49.2188	649	8.30503e-77	Nudix hydrolase 2 OS=Arabidopsis thaliana GN=NUDT2 PE=1 SV=1	Q9SJC6	NUDT5_ARATH	302	716	1432
comp42361_c0	ath-miR5658,	336	Q9FLE8	Y5986_ARATH	390	134	316	335	390	61	37	46	60.6557	173	3.65262e-14	Uncharacterized protein At5g39865 OS=Arabidopsis thaliana GN=At5g39865 PE=1 SV=1	Q9LH89	Y3885_ARATH	428	134	316	361	428	68	41	48	60.2941	165	5.48585e-13	Uncharacterized protein At3g28850 OS=Arabidopsis thaliana GN=At3g28850 PE=1 SV=1
comp85071_c0	ath-miR164c,	2440	A9L988	RPOB_LEMMI	1072	1754	2170	103	241	139	130	133	93.5252	684	1.30164e-74	DNA-directed RNA polymerase subunit beta OS=Lemna minor GN=rpoB PE=3 SV=1	Q49L06	RPOB_EUCGG	1072	1754	2170	103	241	139	130	132	93.5252	678	8.99054e-74	DNA-directed RNA polymerase subunit beta OS=Eucalyptus globulus subsp. globulus GN=rpoB PE=3 SV=1	P11703	RPOB_SPIOL	1070	1754	2170	103	241	139	129	132	92.8058	678	9.97918e-74	DNA-directed RNA polymerase subunit beta OS=Spinacia oleracea GN=rpoB PE=3 SV=1	A0A327	RPOB_COFAR	1066	1754	2170
comp80793_c0	ath-miR164c,ath-miR164a,	1578	Q84TE6	NAC22_ARATH	324	375	1106	69	323	255	145	178	56.8627	618	2.12363e-73	NAC domain-containing protein 21/22 OS=Arabidopsis thaliana GN=NAC021 PE=1 SV=2	Q9FLJ2	NC100_ARATH	336	375	851	65	220	164	86	108	52.439	404	1.18868e-42	NAC domain-containing protein 100 OS=Arabidopsis thaliana GN=NAC100 PE=2 SV=1	Q9FRV4	NAC54_ARATH	310	369	863	67	229	177	80	108	45.1977	365	1.52137e-37	Protein CUP-SHAPED COTYLEDON 1 OS=Arabidopsis thaliana GN=NAC054 PE=1 SV=1	Q9S851	NAC31_ARATH	334	369	1013
comp90933_c0	ath-miR156a,	3412	Q9M2L4	ACA11_ARATH	1025	318	3335	4	1003	1006	592	755	58.8469	2895	0	Putative calcium-transporting ATPase 11, plasma membrane-type OS=Arabidopsis thaliana GN=ACA11 PE=2 SV=1	O22218	ACA4_ARATH	1030	303	3335	4	1012	1013	587	748	57.9467	2883	0	Calcium-transporting ATPase 4, plasma membrane-type OS=Arabidopsis thaliana GN=ACA4 PE=1 SV=1	O81108	ACA2_ARATH	1014	318	3347	1	1012	1013	578	746	57.0582	2846	0	Calcium-transporting ATPase 2, plasma membrane-type OS=Arabidopsis thaliana GN=ACA2 PE=1 SV=1	O64806	ACA7_ARATH	1015	318	3347
comp92191_c1	ath-miR5658,	4504	Q1JQA8	LYSM2_BOVIN	215	148	339	71	131	64	32	42	50	148	6.67415e-09	LysM and putative peptidoglycan-binding domain-containing protein 2 OS=Bos taurus GN=LYSMD2 PE=2 SV=1	Q8IV50	LYSM2_HUMAN	215	148	339	70	130	64	32	42	50	147	7.56109e-09	LysM and putative peptidoglycan-binding domain-containing protein 2 OS=Homo sapiens GN=LYSMD2 PE=1 SV=1	Q9D7V2	LYSM2_MOUSE	215	148	339	70	130	64	31	42	48.4375	143	2.58038e-08	LysM and putative peptidoglycan-binding domain-containing protein 2 OS=Mus musculus GN=Lysmd2 PE=2 SV=2	Q3B7I8	LYSM2_XENTR	207	148	291
comp89437_c0	ath-miR5658,	1177	Q9FNV9	MY113_ARATH	246	178	291	54	91	38	27	31	71.0526	144	3.28242e-18	Transcription factor MYB113 OS=Arabidopsis thaliana GN=MYB113 PE=1 SV=1	P10290	MYBC_MAIZE	273	178	291	58	95	38	30	35	78.9474	159	1.08411e-15	Anthocyanin regulatory C1 protein OS=Zea mays GN=C1 PE=2 SV=1	Q9S9K9	MYB3_ARATH	257	178	291	58	95	38	27	34	71.0526	154	6.01196e-15	Transcription factor MYB3 OS=Arabidopsis thaliana GN=MYB3 PE=1 SV=1	Q38850	MYB5_ARATH	249	178	291
comp93302_c0	ath-miR5658,	3963	Q9Y2I7	FYV1_HUMAN	2098	1030	1539	676	839	172	72	103	41.8605	318	5.73638e-28	1-phosphatidylinositol 3-phosphate 5-kinase OS=Homo sapiens GN=PIKFYVE PE=1 SV=3	Q9Z1T6	FYV1_MOUSE	2097	1030	1539	676	839	172	72	102	41.8605	316	1.10954e-27	1-phosphatidylinositol 3-phosphate 5-kinase OS=Mus musculus GN=Pikfyve PE=1 SV=3	B0G126	FYV1_DICDI	2656	1030	1524	989	1193	209	73	104	34.9282	283	8.77697e-24	1-phosphatidylinositol 3-phosphate 5-kinase OS=Dictyostelium discoideum GN=pip5k3 PE=3 SV=1	O96838	FYV1_DROME	1809	1033	1533
comp75920_c0	ath-miR5658,	1223	Q9FIJ7	KADC2_ARATH	283	272	994	38	281	245	178	213	72.6531	951	2.50935e-125	Probable adenylate kinase 2, chloroplastic OS=Arabidopsis thaliana GN=At5g47840 PE=2 SV=1	P43188	KADC_MAIZE	222	338	991	4	221	218	157	187	72.0183	848	1.1214e-110	Adenylate kinase, chloroplastic OS=Zea mays GN=ADK1 PE=1 SV=1	A8AJW9	KAD_CITK8	214	347	952	2	213	213	89	141	41.784	462	3.18895e-53	Adenylate kinase OS=Citrobacter koseri (strain ATCC BAA-895 / CDC 4225-83 / SGSC4696) GN=adk PE=3 SV=1	A8GAV3	KAD_SERP5	214	347	952
comp248804_c0	ath-miR156j,	1142	O81635	ATK4_ARATH	987	1	243	319	399	81	41	49	50.6173	168	1.91838e-11	Kinesin-4 OS=Arabidopsis thaliana GN=ATK4 PE=1 SV=2
comp66022_c0	ath-miR5658,	2698	Q9M7K4	POT5_ARATH	785	216	2516	7	785	785	432	572	55.0318	2178	0	Potassium transporter 5 OS=Arabidopsis thaliana GN=POT5 PE=1 SV=1	Q5JK32	HAK5_ORYSJ	781	216	2447	32	781	751	418	551	55.6591	2120	0	Potassium transporter 5 OS=Oryza sativa subsp. japonica GN=HAK5 PE=2 SV=2	Q6H4M2	HAK19_ORYSJ	742	216	2480	4	742	759	395	532	52.0422	2026	0	Potassium transporter 19 OS=Oryza sativa subsp. japonica GN=HAK19 PE=2 SV=1	Q6VVA6	HAK1_ORYSJ	801	216	2468
comp92602_c0	ath-miR5658,	1843	O23278	PP310_ARATH	501	199	1542	39	498	460	240	328	52.1739	1174	9.36886e-153	Pentatricopeptide repeat-containing protein At4g14190, chloroplastic OS=Arabidopsis thaliana GN=At4g14190 PE=2 SV=2	Q9M2A1	PP263_ARATH	415	652	1560	115	412	307	86	143	28.013	249	2.17959e-21	Pentatricopeptide repeat-containing protein At3g42630 OS=Arabidopsis thaliana GN=At3g42630 PE=2 SV=2	Q9FIT7	PP442_ARATH	974	385	1365	394	723	338	81	155	23.9645	203	4.26894e-15	Pentatricopeptide repeat-containing protein At5g61990, mitochondrial OS=Arabidopsis thaliana GN=At5g61990 PE=2 SV=1	Q9FMD3	PP389_ARATH	504	505	1518
comp91196_c2	ath-miR156h,	1486	O80931	AS1_ARATH	367	279	1328	1	363	366	256	297	69.9454	1086	4.00564e-143	Transcription factor AS1 OS=Arabidopsis thaliana GN=AS1 PE=1 SV=1	Q9S7B2	RS2_MAIZE	370	279	728	1	159	159	125	134	78.6164	607	1.36206e-71	Protein rough sheath 2 OS=Zea mays GN=RS2 PE=1 SV=1	Q94IB1	RS2_ORYSJ	342	279	698	6	154	149	112	126	75.1678	562	2.62213e-65	Protein rough sheath 2 homolog OS=Oryza sativa subsp. japonica GN=RS2 PE=2 SV=1	Q9LTF7	MYB82_ARATH	201	285	620
comp77570_c0	ath-miR156i,	1856	P29344	RR1_SPIOL	411	496	1725	1	411	411	342	382	83.2117	1827	0	30S ribosomal protein S1, chloroplastic OS=Spinacia oleracea GN=RPS1 PE=1 SV=1	P73530	RS1A_SYNY3	328	631	1506	10	302	294	145	206	49.3197	755	1.20209e-92	30S ribosomal protein S1 homolog A OS=Synechocystis sp. (strain PCC 6803 / Kazusa) GN=rps1A PE=3 SV=1	P46228	RS1_SYNP6	307	643	1518	7	298	293	148	208	50.5119	749	4.66061e-92	30S ribosomal protein S1 OS=Synechococcus sp. (strain ATCC 27144 / PCC 6301 / SAUG 1402/1) GN=rpsA PE=1 SV=4	O33698	RS1_SYNE7	295	649	1521
comp80726_c0	vvi-miR845a,	1975	Q9FF55	PDI14_ARATH	597	200	1600	98	564	467	349	412	74.7323	1780	0	Protein disulfide isomerase-like 1-4 OS=Arabidopsis thaliana GN=PDIL1-4 PE=1 SV=1	Q8VX13	PDI13_ARATH	579	212	1633	81	556	477	322	397	67.5052	1615	0	Protein disulfide isomerase-like 1-3 OS=Arabidopsis thaliana GN=PDIL1-3 PE=2 SV=1	Q67IX6	PDI14_ORYSJ	563	209	1609	65	534	470	309	388	65.7447	1539	0	Protein disulfide isomerase-like 1-4 OS=Oryza sativa subsp. japonica GN=PDIL1-4 PE=2 SV=1	Q2HWU2	PDIA1_MACFU	510	254	1612
comp90710_c1	ath-miR156i,vvi-miR156h,vvi-miR156a,ath-miR156j,	6014	Q6R0E3	TRP5_ARATH	630	2879	3664	213	461	268	139	173	51.8657	435	1.18002e-42	Telomere repeat-binding protein 5 OS=Arabidopsis thaliana GN=TRP5 PE=1 SV=2	Q8L7L8	TRP1_ARATH	578	2723	3658	130	396	315	130	168	41.2698	353	6.23903e-33	Telomere repeat-binding protein 1 OS=Arabidopsis thaliana GN=TRP1 PE=1 SV=2	Q9SNB9	TRP2_ARATH	553	2861	3643	156	385	266	126	155	47.3684	352	7.26201e-33	Telomere repeat-binding protein 2 OS=Arabidopsis thaliana GN=TRP2 PE=1 SV=1	Q9C7B1	TRP3_ARATH	619	2753	3619
comp87497_c0	ath-miR5658,	2938	Q54ZW0	PHG1B_DICDI	587	210	1571	24	477	460	192	283	41.7391	902	3.24874e-107	Putative phagocytic receptor 1b OS=Dictyostelium discoideum GN=phg1b PE=2 SV=1	Q9DBU0	TM9S1_MOUSE	606	207	1568	31	498	470	196	271	41.7021	823	8.66262e-96	Transmembrane 9 superfamily member 1 OS=Mus musculus GN=Tm9sf1 PE=2 SV=2	A4IFE9	TM9S1_BOVIN	606	207	1568	31	498	470	198	273	42.1277	819	3.01148e-95	Transmembrane 9 superfamily member 1 OS=Bos taurus GN=TM9SF1 PE=2 SV=1	Q5R8F1	TM9S1_PONAB	606	207	1568
comp86842_c1	ath-miR5658,	2653	Q8CFK2	TF3B_MOUSE	676	1400	2023	80	282	209	92	125	44.0191	445	1.06749e-44	Transcription factor IIIB 90 kDa subunit OS=Mus musculus GN=Brf1 PE=1 SV=1	Q92994	TF3B_HUMAN	677	1400	2023	80	282	209	93	125	44.4976	443	1.51599e-44	Transcription factor IIIB 90 kDa subunit OS=Homo sapiens GN=BRF1 PE=1 SV=1	P46070	TF3B_KLULA	556	1382	2008	90	294	210	82	129	39.0476	405	4.62737e-40	Transcription factor IIIB 70 kDa subunit OS=Kluyveromyces lactis (strain ATCC 8585 / CBS 2359 / DSM 70799 / NBRC 1267 / NRRL Y-1140 / WM37) GN=TDS4 PE=3 SV=2	P29056	TF3B_YEAST	596	1373	2077
comp84070_c2	vvi-miR156a,	1819	Q9FZA4	DOF14_ARATH	311	1675	1818	37	84	48	46	46	95.8333	262	1.64856e-23	Dof zinc finger protein DOF1.4 OS=Arabidopsis thaliana GN=DOF1.4 PE=2 SV=1	O24463	PBF_MAIZE	328	1675	1818	70	117	48	40	44	83.3333	253	3.40014e-22	Dof zinc finger protein PBF OS=Zea mays GN=PBF PE=1 SV=1	Q84TE9	DOF53_ARATH	257	1684	1818	65	109	45	39	45	86.6667	246	1.13703e-21	Dof zinc finger protein DOF5.3 OS=Arabidopsis thaliana GN=DOF5.3 PE=2 SV=1	O80928	DOF24_ARATH	330	1678	1818
comp80808_c0	vvi-miR172b,vvi-miR172a,	1812	Q9JJC8	NIPA2_MOUSE	359	42	1082	9	343	351	150	213	42.735	699	5.12146e-84	Magnesium transporter NIPA2 OS=Mus musculus GN=Nipa2 PE=1 SV=1	Q5R7Q3	NIPA2_PONAB	360	42	1082	9	343	351	151	212	43.0199	694	2.71529e-83	Magnesium transporter NIPA2 OS=Pongo abelii GN=NIPA2 PE=2 SV=1	Q8N8Q9	NIPA2_HUMAN	360	42	1082	9	343	351	151	212	43.0199	694	2.71529e-83	Magnesium transporter NIPA2 OS=Homo sapiens GN=NIPA2 PE=2 SV=1	Q3SWX0	NIPA2_BOVIN	360	42	1082
comp86464_c0	ath-miR5658,	2583	A6H619	PHRF1_MOUSE	1682	1098	1559	91	232	156	47	73	30.1282	168	1.47056e-10	PHD and RING finger domain-containing protein 1 OS=Mus musculus GN=Phrf1 PE=1 SV=2	Q9P1Y6	PHRF1_HUMAN	1649	1098	1514	106	230	140	47	65	33.5714	164	3.92072e-10	PHD and RING finger domain-containing protein 1 OS=Homo sapiens GN=PHRF1 PE=1 SV=3	O94400	YQF7_SCHPO	571	1098	1451	56	167	120	38	53	31.6667	152	7.25255e-09	PHD and RING finger domain-containing protein C126.07c OS=Schizosaccharomyces pombe (strain 972 / ATCC 24843) GN=SPCC126.07c PE=2 SV=1	Q63625	PHRF1_RAT	1685	1098	1514
comp91267_c1	vvi-miR156h,ath-miR156i,ath-miR156j,	453	Q40392	TMVRN_NICGU	1144	3	446	325	469	148	60	92	40.5405	259	1.50716e-24	TMV resistance protein N OS=Nicotiana glutinosa GN=N PE=1 SV=1	O82500	Y4117_ARATH	1095	3	452	319	468	151	54	90	35.7616	243	1.83786e-22	Putative disease resistance protein At4g11170 OS=Arabidopsis thaliana GN=At4g11170 PE=2 SV=1	O23530	SNC1_ARATH	1301	3	425	315	455	142	54	83	38.0282	240	5.83421e-22	Protein SUPPRESSOR OF npr1-1, CONSTITUTIVE 1 OS=Arabidopsis thaliana GN=SNC1 PE=1 SV=3	Q9FL92	WRK16_ARATH	1372	6	452
comp88114_c0	vvi-miR171a,	5621	Q9LYS2	AB10C_ARATH	1453	907	5430	1	1449	1511	852	1106	56.3865	4318	0	ABC transporter C family member 10 OS=Arabidopsis thaliana GN=ABCC10 PE=2 SV=2	Q7GB25	AB5C_ARATH	1514	1204	5430	102	1510	1462	614	874	41.9973	2859	0	ABC transporter C family member 5 OS=Arabidopsis thaliana GN=ABCC5 PE=2 SV=2	Q9LK64	AB3C_ARATH	1514	1432	5433	185	1512	1369	577	842	42.1476	2739	0	ABC transporter C family member 3 OS=Arabidopsis thaliana GN=ABCC3 PE=1 SV=1	Q8LGU1	AB8C_ARATH	1464	1243	5439
comp91956_c1	ath-miR160a,	2552	Q653H7	ARFR_ORYSJ	700	387	2390	20	700	699	439	511	62.804	2133	0	Auxin response factor 18 OS=Oryza sativa subsp. japonica GN=ARF18 PE=2 SV=1	Q9AV47	ARFV_ORYSJ	698	387	2363	13	679	680	414	484	60.8824	2009	0	Auxin response factor 22 OS=Oryza sativa subsp. japonica GN=ARF22 PE=2 SV=1	Q9SKN5	ARFJ_ARATH	693	384	2468	6	693	729	435	505	59.6708	1952	0	Auxin response factor 10 OS=Arabidopsis thaliana GN=ARF10 PE=2 SV=1	Q93YR9	ARFP_ARATH	670	387	2378
comp29531_c0	ath-miR156h,	521	Q9SEZ1	HB29_ARATH	242	195	470	125	215	97	51	66	52.5773	251	1.02344e-24	Transcription factor HB29 OS=Arabidopsis thaliana GN=HB29 PE=1 SV=1	Q9SB61	Y4466_ARATH	220	186	371	158	219	62	37	51	59.6774	220	1.51943e-20	ZF-HD homeobox protein At4g24660 OS=Arabidopsis thaliana GN=At4g24660 PE=1 SV=1	Q9FKP8	Y5541_ARATH	279	189	374	191	252	62	31	49	50	207	1.24789e-18	ZF-HD homeobox protein At5g65410 OS=Arabidopsis thaliana GN=At5g65410 PE=1 SV=1
comp92156_c0	vvi-miR172c,ath-miR172c,	4306	Q9ZVC9	FRS3_ARATH	851	1603	3996	30	799	806	461	580	57.196	2283	0	Protein FAR1-RELATED SEQUENCE 3 OS=Arabidopsis thaliana GN=FRS3 PE=2 SV=2	Q9SZL8	FRS5_ARATH	788	2092	4026	41	693	671	301	427	44.8584	1471	0	Protein FAR1-RELATED SEQUENCE 5 OS=Arabidopsis thaliana GN=FRS5 PE=2 SV=1	Q9SZL7	FRS9_ARATH	545	2092	3423	19	456	449	232	307	51.6704	1156	5.41792e-141	Protein FAR1-RELATED SEQUENCE 9 OS=Arabidopsis thaliana GN=FRS9 PE=2 SV=2	Q9M8J3	FRS7_ARATH	764	2092	3975
comp92475_c1	ath-miR828,	5712	Q9SLH7	PER20_ARATH	336	4009	4428	194	335	142	86	112	60.5634	466	4.39486e-64	Peroxidase 20 OS=Arabidopsis thaliana GN=PER20 PE=2 SV=1	O23237	PER49_ARATH	331	4009	4431	194	331	141	72	90	51.0638	322	6.34262e-41	Peroxidase 49 OS=Arabidopsis thaliana GN=PER49 PE=2 SV=2	Q9FJZ9	PER72_ARATH	336	4009	4428	197	333	144	70	91	48.6111	316	1.09446e-40	Peroxidase 72 OS=Arabidopsis thaliana GN=PER72 PE=1 SV=1	Q9SI16	PER15_ARATH	338	4009	4428
comp88888_c0	ath-miR172a,vvi-miR172c,ath-miR172c,	7225	A1A5F2	HTR5B_XENTR	2052	2645	4324	924	1517	612	163	272	26.634	429	1.89951e-77	HEAT repeat-containing protein 5B OS=Xenopus tropicalis GN=heatr5b PE=2 SV=1	Q8C547	HTR5B_MOUSE	2070	2645	4246	951	1537	608	156	262	25.6579	407	1.34879e-74	HEAT repeat-containing protein 5B OS=Mus musculus GN=Heatr5b PE=2 SV=3	Q9P2D3	HTR5B_HUMAN	2071	2645	4246	951	1537	607	159	266	26.1944	403	1.71582e-74	HEAT repeat-containing protein 5B OS=Homo sapiens GN=HEATR5B PE=1 SV=2	Q5PRF0	HTR5A_MOUSE	2038	2645	4246
comp93050_c4	vvi-miR399a,	2217	Q6PCD5	RFWD3_HUMAN	774	329	1267	283	585	323	93	148	28.7926	295	5.0777e-26	E3 ubiquitin-protein ligase RFWD3 OS=Homo sapiens GN=RFWD3 PE=1 SV=3	Q8CIK8	RFWD3_MOUSE	774	254	1249	257	579	343	91	163	26.5306	286	5.65845e-25	E3 ubiquitin-protein ligase RFWD3 OS=Mus musculus GN=Rfwd3 PE=2 SV=1	D2HWM5	RFWD3_AILME	773	311	1249	277	578	320	83	151	25.9375	281	2.31244e-24	E3 ubiquitin-protein ligase RFWD3 OS=Ailuropoda melanoleuca GN=RFWD3 PE=3 SV=1	Q9Y7K6	YGI4_SCHPO	741	311	541
comp9635_c0	ath-miR396b,vvi-miR396b,	568	Q9FNI3	Y5625_ARATH	282	186	509	41	158	118	85	92	72.0339	414	4.64032e-48	B3 domain-containing protein At5g06250 OS=Arabidopsis thaliana GN=At5g06250 PE=2 SV=1	Q8GYJ2	Y2608_ARATH	244	189	509	34	143	110	83	88	75.4545	411	5.3434e-48	B3 domain-containing protein At2g36080 OS=Arabidopsis thaliana GN=ARF31 PE=2 SV=1	Q8RYD3	Y3158_ARATH	267	189	512	25	143	119	86	94	72.2689	404	1.15984e-46	B3 domain-containing protein At3g11580 OS=Arabidopsis thaliana GN=ARF32 PE=2 SV=1	Q7F9W2	Y4814_ORYSJ	316	168	512
comp86500_c0	ath-miR5658,	3580	Q9SUT5	SGT1B_ARATH	358	1972	3273	1	358	434	238	280	54.8387	997	2.2877e-122	Protein SGT1 homolog B OS=Arabidopsis thaliana GN=SGT1B PE=1 SV=1	Q0JL44	SGT1_ORYSJ	367	1975	3273	6	367	435	233	279	53.5632	964	1.44903e-117	Protein SGT1 homolog OS=Oryza sativa subsp. japonica GN=SGT1 PE=1 SV=1	Q9SUR9	SGT1A_ARATH	350	1972	2802	1	253	277	166	203	59.9278	758	7.19382e-89	Protein SGT1 homolog A OS=Arabidopsis thaliana GN=SGT1A PE=1 SV=1	O94432	YHKF_SCHPO	474	959	1459
comp89120_c0	ath-miR5658,	1983	P57681	PCYOX_ARATH	500	259	1569	38	475	438	289	349	65.9817	1419	0	Farnesylcysteine lyase OS=Arabidopsis thaliana GN=FLCY PE=1 SV=1	Q9UHG3	PCYOX_HUMAN	505	298	1563	50	480	454	160	227	35.2423	489	4.1548e-52	Prenylcysteine oxidase 1 OS=Homo sapiens GN=PCYOX1 PE=1 SV=3	Q95KC9	PCYOX_MACFA	505	298	1563	50	480	454	158	228	34.8018	483	2.51931e-51	Prenylcysteine oxidase OS=Macaca fascicularis GN=PCYOX1 PE=2 SV=1	Q5R748	PCYOX_PONAB	505	298	1563
comp57743_c0	ath-miR156j,	731	Q9SD88	ASTER_ARATH	107	292	567	13	104	92	73	83	79.3478	398	5.26227e-47	Protein Asterix OS=Arabidopsis thaliana GN=At5g07960 PE=2 SV=1	Q86H65	ASTER_DICDI	98	304	567	3	92	90	24	49	26.6667	123	1.51268e-07	Protein Asterix OS=Dictyostelium discoideum GN=DDB_G0275849 PE=3 SV=1
comp91570_c1	ath-miR156i,	704	Q94JQ6	CESA6_ARATH	1084	501	704	1	68	68	56	62	82.3529	328	1.07808e-32	Cellulose synthase A catalytic subunit 6 [UDP-forming] OS=Arabidopsis thaliana GN=CESA6 PE=1 SV=2	Q8L778	CESA5_ARATH	1069	501	704	1	68	68	55	62	80.8824	325	2.99906e-32	Cellulose synthase A catalytic subunit 5 [UDP-forming] OS=Arabidopsis thaliana GN=CESA5 PE=1 SV=2	O48947	CESA2_ARATH	1084	501	704	1	68	68	54	60	79.4118	313	1.17124e-30	Cellulose synthase A catalytic subunit 2 [UDP-forming] OS=Arabidopsis thaliana GN=CESA2 PE=1 SV=1	Q9SJ22	CESA9_ARATH	1088	501	704
comp66403_c0	ath-miR156i,vvi-miR156h,ath-miR156j,	1618	Q40784	AAPC_CENCI	329	544	1551	24	328	336	246	270	73.2143	1310	7.46826e-177	Putative glucose-6-phosphate 1-epimerase OS=Cenchrus ciliaris PE=2 SV=1	Q03161	YMY9_YEAST	297	568	1491	20	297	325	99	141	30.4615	308	5.78802e-30	Glucose-6-phosphate 1-epimerase OS=Saccharomyces cerevisiae (strain ATCC 204508 / S288c) GN=YMR099C PE=1 SV=1	P39173	YEAD_ECOLI	294	661	1554	16	269	302	88	129	29.1391	262	1.03677e-23	Putative glucose-6-phosphate 1-epimerase OS=Escherichia coli (strain K12) GN=yeaD PE=1 SV=2
comp78982_c0	ath-miR157d,ath-miR157a,	1406	B0CAZ0	DNAJ_ACAM1	374	777	1058	6	93	94	43	58	45.7447	201	1.25809e-15	Chaperone protein DnaJ OS=Acaryochloris marina (strain MBIC 11017) GN=dnaJ PE=3 SV=1	Q6KHF9	DNAJ_MYCMO	373	546	1058	6	186	184	63	89	34.2391	194	1.07217e-14	Chaperone protein DnaJ OS=Mycoplasma mobile (strain ATCC 43663 / 163K / NCTC 11711) GN=dnaJ PE=3 SV=1	Q5WHG0	DNAJ_BACSK	372	777	1058	7	93	95	42	59	44.2105	193	1.26498e-14	Chaperone protein DnaJ OS=Bacillus clausii (strain KSM-K16) GN=dnaJ PE=3 SV=1	Q9QYI6	DNJB9_MOUSE	222	768	1067
comp78007_c0	ath-miR159b,ath-miR156i,ath-miR159c,	3123	Q9ZWJ9	ARR2_ARATH	664	518	2491	10	657	702	365	453	51.9943	1474	0	Two-component response regulator ARR2 OS=Arabidopsis thaliana GN=ARR2 PE=1 SV=1	Q940D0	ARR1_ARATH	690	560	2491	33	683	688	355	440	51.5988	1423	0	Two-component response regulator ARR1 OS=Arabidopsis thaliana GN=ARR1 PE=1 SV=2	P62598	ARR12_ARATH	596	554	1321	11	266	261	158	196	60.5364	785	3.87389e-90	Two-component response regulator ARR12 OS=Arabidopsis thaliana GN=ARR12 PE=2 SV=2	Q9FXD6	ARR11_ARATH	521	563	1354
comp86651_c0	ath-miR5658,	355	Q9STE5	R13L2_ARATH	847	78	353	1	92	92	26	47	28.2609	122	4.10517e-07	Putative disease resistance RPP13-like protein 2 OS=Arabidopsis thaliana GN=RPP13L2 PE=2 SV=1	Q9STE7	R13L3_ARATH	847	78	326	1	83	83	27	46	32.5301	121	5.67447e-07	Putative disease resistance RPP13-like protein 3 OS=Arabidopsis thaliana GN=RPP13L3 PE=2 SV=1	Q9XIF0	DRL13_ARATH	906	78	323	6	87	82	25	51	30.4878	120	6.20871e-07	Putative disease resistance protein At1g59780 OS=Arabidopsis thaliana GN=At1g59780 PE=2 SV=1	Q8W3K0	DRL9_ARATH	1138	78	317
comp90205_c1	vvi-miR845d,vvi-miR845c,	3250	P40757	ALN_LITCT	484	2045	3070	21	351	345	153	217	44.3478	683	3.51345e-77	Allantoinase, mitochondrial OS=Lithobates catesbeiana GN=ALN PE=1 SV=1	Q9RKU5	ALLB_STRCO	445	2039	3070	8	337	348	155	218	44.5402	664	4.86108e-75	Allantoinase OS=Streptomyces coelicolor (strain ATCC BAA-471 / A3(2) / M145) GN=allB PE=3 SV=1	Q82LL4	ALLB_STRAW	445	2039	3070	8	337	346	154	212	44.5087	654	1.07418e-73	Allantoinase OS=Streptomyces avermitilis (strain ATCC 31267 / DSM 46492 / JCM 5070 / NCIMB 12804 / NRRL 8165 / MA-4680) GN=allB PE=3 SV=1	P32375	ALN_YEAST	460	2048	2932
comp87977_c3	ath-miR5658,	986	P31414	AVP1_ARATH	770	443	985	590	770	181	173	176	95.5801	913	1.29285e-114	Pyrophosphate-energized vacuolar membrane proton pump 1 OS=Arabidopsis thaliana GN=AVP1 PE=1 SV=1	P21616	AVP_VIGRR	765	443	985	586	765	181	173	176	95.5801	899	1.1797e-112	Pyrophosphate-energized vacuolar membrane proton pump OS=Vigna radiata var. radiata PE=1 SV=3	Q06572	AVP_HORVU	762	449	985	582	760	179	171	175	95.5307	898	1.81433e-112	Pyrophosphate-energized vacuolar membrane proton pump OS=Hordeum vulgare PE=2 SV=2	Q8F641	HPPA_LEPIN	704	443	985
comp92128_c0	vvi-miR845d,vvi-miR845a,	4680	P10978	POLX_TOBAC	1328	521	4141	196	1317	1240	404	624	32.5806	1516	0	Retrovirus-related Pol polyprotein from transposon TNT 1-94 OS=Nicotiana tabacum PE=2 SV=1	P04146	COPIA_DROME	1409	2660	4165	897	1400	508	205	314	40.3543	1022	1.34613e-113	Copia protein OS=Drosophila melanogaster GN=GIP PE=1 SV=3	P92519	M810_ARATH	240	3224	3895	3	225	224	93	143	41.5179	497	3.25604e-54	Uncharacterized mitochondrial protein AtMg00810 OS=Arabidopsis thaliana GN=AtMg00810 PE=4 SV=1	P25600	YCH4_YEAST	308	2972	3889
comp78359_c0	ath-miR171b,vvi-miR171a,vvi-miR171f,vvi-miR171b,ath-miR171a,	1800	O23210	SCL15_ARATH	486	279	1655	29	485	479	240	327	50.1044	1109	2.53374e-143	Scarecrow-like protein 15 OS=Arabidopsis thaliana GN=SCL15 PE=2 SV=3	O81316	SCL6_ARATH	558	558	1658	199	555	374	136	208	36.3636	565	1.51535e-62	Scarecrow-like protein 6 OS=Arabidopsis thaliana GN=SCL6 PE=1 SV=1	Q7XJM8	SCL27_ARATH	640	585	1658	277	640	373	136	207	36.4611	544	4.05276e-59	Scarecrow-like protein 27 OS=Arabidopsis thaliana GN=SCL27 PE=2 SV=1	Q9M000	SCL22_ARATH	623	687	1658
comp90180_c0	vvi-miR319g,	4661	P0CB16	DRL25_ARATH	1201	381	2984	25	891	940	321	494	34.1489	839	2.68101e-91	Putative disease resistance protein At4g19050 OS=Arabidopsis thaliana GN=At4g19050 PE=3 SV=2	Q8VZC7	DRL36_ARATH	1222	942	2606	396	943	603	202	313	33.4992	651	1.01861e-67	Probable disease resistance protein At5g45510 OS=Arabidopsis thaliana GN=At5g45510 PE=1 SV=2	O64790	DRL17_ARATH	762	360	1619	55	453	429	104	187	24.2424	210	2.21218e-15	Probable disease resistance protein At1g61300 OS=Arabidopsis thaliana GN=At1g61300 PE=2 SV=2	Q940K0	DRL15_ARATH	889	396	1793
comp89989_c0	ath-miR5658,	2049	P00302	STEL_TOXVR	107	1803	1988	38	99	62	26	35	41.9355	155	1.20758e-10	Stellacyanin OS=Toxicodendron vernicifluum PE=1 SV=1	Q41001	BCP_PEA	189	1803	1988	57	118	62	28	37	45.1613	148	2.19352e-09	Blue copper protein OS=Pisum sativum PE=2 SV=1	P00303	BABL_CUCSA	96	1803	1988	31	91	62	28	38	45.1613	143	2.83411e-09	Basic blue protein OS=Cucumis sativus PE=1 SV=1	P80728	MAVI_CUCPE	108	1803	1988
comp79275_c0	ath-miR5658,	1417	Q96471	DCAM_IPONI	362	313	1332	2	334	345	159	210	46.087	684	2.25442e-83	S-adenosylmethionine decarboxylase proenzyme OS=Ipomoea nil GN=SAMDC PE=3 SV=1	Q9M4D8	DCAM_VICFA	353	316	1320	1	331	343	158	207	46.0641	675	4.51938e-82	S-adenosylmethionine decarboxylase proenzyme OS=Vicia faba GN=SAMDC PE=2 SV=1	Q9M6K1	DCAM_IPOBA	362	313	1332	2	334	345	157	208	45.5072	674	8.92757e-82	S-adenosylmethionine decarboxylase proenzyme OS=Ipomoea batatas GN=SAMDC PE=2 SV=1	O04009	DCAM_TOBAC	361	316	1338
comp65545_c2	ath-miR5658,	854	Q680Q4	SIZ1_ARATH	884	1	852	161	444	284	191	227	67.2535	1040	5.60667e-133	E3 SUMO-protein ligase SIZ1 OS=Arabidopsis thaliana GN=SIZ1 PE=1 SV=2	Q6ASW7	SIZ2_ORYSJ	813	1	852	172	455	284	176	224	61.9718	1008	5.30668e-129	E3 SUMO-protein ligase SIZ2 OS=Oryza sativa subsp. japonica GN=SIZ2 PE=2 SV=1	Q6L4L4	SIZ1_ORYSJ	875	1	852	162	445	284	175	221	61.6197	991	7.46e-126	E3 SUMO-protein ligase SIZ1 OS=Oryza sativa subsp. japonica GN=SIZ1 PE=1 SV=1	Q8NF64	ZMIZ2_HUMAN	920	1	705
comp89119_c1	ath-miR156g,ath-miR156a,	408	A6P6W1	CASL2_CANSA	545	141	404	29	115	88	37	55	42.0455	183	5.10584e-15	Cannabidiolic acid synthase-like 2 OS=Cannabis sativa GN=CBDAS3 PE=2 SV=1	A6P6W0	CASL1_CANSA	545	141	404	29	115	88	36	54	40.9091	181	1.11834e-14	Cannabidiolic acid synthase-like 1 OS=Cannabis sativa GN=CBDAS2 PE=2 SV=1	Q8GTB6	THCAS_CANSA	545	141	404	29	115	90	36	59	40	175	6.52466e-14	Tetrahydrocannabinolic acid synthase OS=Cannabis sativa PE=1 SV=1	Q33DQ2	THCAI_CANSA	545	141	404
comp91878_c3	ath-miR156i,	1299	O32107	YUID_BACSU	158	619	1041	3	154	154	67	92	43.5065	261	2.66946e-25	Uncharacterized membrane protein YuiD OS=Bacillus subtilis (strain 168) GN=yuiD PE=4 SV=1
comp92274_c0	vvi-miR166a,ath-miR156h,	3114	Q5NDE3	GTDC2_TETNG	579	1861	2616	162	401	264	60	116	22.7273	131	3.26887e-06	Glycosyltransferase-like domain-containing protein 2 OS=Tetraodon nigroviridis GN=gtdc2 PE=2 SV=1	Q5NDE4	GTDC2_TAKRU	590	1861	2616	162	412	271	63	121	23.2472	127	8.26652e-06	Glycosyltransferase-like domain-containing protein 2 OS=Takifugu rubripes GN=gtdc2 PE=2 SV=1
comp92709_c0	vvi-miR845d,vvi-miR845a,	4171	Q99315	YG31B_YEAST	1547	2460	3428	870	1227	364	98	156	26.9231	278	1.64695e-29	Transposon Ty3-G Gag-Pol polyprotein OS=Saccharomyces cerevisiae (strain ATCC 204508 / S288c) GN=TY3B-G PE=1 SV=3	P20825	POL2_DROME	1059	2484	2855	498	622	125	47	72	37.6	205	1.89293e-24	Retrovirus-related Pol polyprotein from transposon 297 OS=Drosophila melanogaster GN=pol PE=4 SV=1	P04323	POL3_DROME	1058	2484	2855	499	623	125	46	72	36.8	201	5.08077e-24	Retrovirus-related Pol polyprotein from transposon 17.6 OS=Drosophila melanogaster GN=pol PE=4 SV=1	Q7LHG5	YI31B_YEAST	1498	3133	4080
comp87628_c0	ath-miR5658,	2826	Q8N6Q8	MET25_HUMAN	603	405	788	151	283	136	46	75	33.8235	172	3.2409e-11	Methyltransferase-like protein 25 OS=Homo sapiens GN=METTL25 PE=2 SV=2	Q6AYG0	RRNAD_RAT	475	132	926	28	269	284	67	121	23.5915	169	6.26299e-11	Protein RRNAD1 OS=Rattus norvegicus GN=Rrnad1 PE=2 SV=1	Q96FB5	RRNAD_HUMAN	475	132	683	28	216	195	54	97	27.6923	167	1.01948e-10	Protein RRNAD1 OS=Homo sapiens GN=RRNAD1 PE=2 SV=2	Q5E9V4	RRNAD_BOVIN	475	132	683
comp87937_c0	vvi-miR156e,	2366	Q39134	AAP3_ARATH	476	1485	2138	259	476	218	174	197	79.8165	903	0	Amino acid permease 3 OS=Arabidopsis thaliana GN=AAP3 PE=1 SV=2	Q38967	AAP2_ARATH	493	1485	2138	275	493	219	161	193	73.516	842	0	Amino acid permease 2 OS=Arabidopsis thaliana GN=AAP2 PE=1 SV=1	Q9FN04	AAP4_ARATH	466	1485	2138	248	466	219	156	186	71.2329	817	0	Amino acid permease 4 OS=Arabidopsis thaliana GN=AAP4 PE=1 SV=1	Q8GUM3	AAP5_ARATH	480	1485	2138
comp85258_c0	ath-miR156j,ath-miR157d,ath-miR156g,ath-miR156a,ath-miR156h,vvi-miR156h,ath-miR156i,vvi-miR156a,	2439	Q9DE26	RUVB1_XENLA	456	1516	2208	6	236	231	181	210	78.355	971	1.43016e-120	RuvB-like 1 OS=Xenopus laevis GN=ruvbl1 PE=2 SV=1	Q8AWW7	RUVB1_DANRE	456	1516	2208	6	236	231	181	207	78.355	965	8.69489e-120	RuvB-like 1 OS=Danio rerio GN=ruvbl1 PE=2 SV=1	Q0IFL2	RUVB1_AEDAE	456	1516	2208	6	236	231	179	208	77.4892	964	1.51001e-119	RuvB-like helicase 1 OS=Aedes aegypti GN=pont PE=3 SV=1	Q4P112	RUVB1_USTMA	488	1516	2196
comp80225_c0	ath-miR5658,	1568	Q9C8D1	PUB20_ARATH	431	159	1451	28	431	436	185	274	42.4312	761	2.69933e-93	U-box domain-containing protein 20 OS=Arabidopsis thaliana GN=PUB20 PE=2 SV=1	Q5PNY6	PUB21_ARATH	435	159	1451	26	435	434	192	276	44.2396	728	2.56376e-88	U-box domain-containing protein 21 OS=Arabidopsis thaliana GN=PUB21 PE=2 SV=1	Q9FXA4	PUB26_ARATH	421	156	575	8	148	141	69	91	48.9362	372	1.02538e-37	U-box domain-containing protein 26 OS=Arabidopsis thaliana GN=PUB26 PE=2 SV=1	Q9LT79	PUB25_ARATH	421	168	707
comp72734_c0	ath-miR5658,	1153	Q96502	COL2_ARATH	347	889	1038	14	64	51	23	34	45.098	128	1.00245e-06	Zinc finger protein CONSTANS-LIKE 2 OS=Arabidopsis thaliana GN=COL2 PE=1 SV=1	Q9C9F4	COLX_ARATH	356	889	1032	14	62	49	26	33	53.0612	127	1.38888e-06	Putative zinc finger protein At1g68190 OS=Arabidopsis thaliana GN=At1g68190 PE=2 SV=1	O50055	COL1_ARATH	355	892	1038	10	59	50	23	32	46	123	3.74629e-06	Zinc finger protein CONSTANS-LIKE 1 OS=Arabidopsis thaliana GN=COL1 PE=1 SV=1	Q9SK53	COL3_ARATH	294	886	1032
comp72626_c1	ath-miR166a,ath-miR165a,vvi-miR166a,	389	Q39123	ATHB8_ARATH	833	3	389	60	189	130	120	122	92.3077	635	7.03791e-77	Homeobox-leucine zipper protein ATHB-8 OS=Arabidopsis thaliana GN=ATHB-8 PE=1 SV=1	Q9ZU11	ATB15_ARATH	836	3	389	62	190	129	113	116	87.5969	593	6.11368e-71	Homeobox-leucine zipper protein ATHB-15 OS=Arabidopsis thaliana GN=ATHB-15 PE=1 SV=1	A2XK30	HOX32_ORYSI	859	3	389	77	210	134	109	115	81.3433	550	6.01311e-65	Homeobox-leucine zipper protein HOX32 OS=Oryza sativa subsp. indica GN=HOX32 PE=2 SV=1	Q6AST1	HOX32_ORYSJ	859	3	389
comp52802_c0	ath-miR5658,	1019	Q9LZ56	DOF51_ARATH	399	2	82	123	149	27	26	26	96.2963	149	1.96401e-09	Dof zinc finger protein DOF5.1 OS=Arabidopsis thaliana GN=DOF5.1 PE=2 SV=1	O80928	DOF24_ARATH	330	2	82	117	143	27	25	27	92.5926	148	2.53055e-09	Dof zinc finger protein DOF2.4 OS=Arabidopsis thaliana GN=DOF2.4 PE=2 SV=1	Q8LE43	DOF21_ARATH	288	2	82	76	102	27	23	26	85.1852	139	2.3798e-08	Dof zinc finger protein DOF2.1 OS=Arabidopsis thaliana GN=DOF2.1 PE=2 SV=2	Q84TE9	DOF53_ARATH	257	2	82
comp74655_c0	vvi-miR156e,ath-miR156g,ath-miR156a,	1435	Q9ZPW2	APC10_ARATH	192	382	795	1	111	138	97	103	70.2899	375	1.94663e-72	Anaphase-promoting complex subunit 10 OS=Arabidopsis thaliana GN=At2g18290 PE=1 SV=2	Q8K2H6	APC10_MOUSE	185	460	795	22	106	112	55	71	49.1071	253	4.36988e-37	Anaphase-promoting complex subunit 10 OS=Mus musculus GN=Anapc10 PE=2 SV=1	Q9UM13	APC10_HUMAN	185	460	795	22	106	112	55	71	49.1071	253	5.3285e-37	Anaphase-promoting complex subunit 10 OS=Homo sapiens GN=ANAPC10 PE=1 SV=1	Q2YDH1	APC10_BOVIN	185	460	795
comp81446_c0	ath-miR5658,	1213	Q54XM9	TAF11_DICDI	450	429	713	346	439	95	49	70	51.5789	263	7.1532e-24	Transcription initiation factor TFIID subunit 11 OS=Dictyostelium discoideum GN=taf11 PE=3 SV=1	Q99JX1	TAF11_MOUSE	211	408	710	109	208	101	49	75	48.5149	249	3.1243e-23	Transcription initiation factor TFIID subunit 11 OS=Mus musculus GN=Taf11 PE=2 SV=1	Q5RA91	TAF11_PONAB	211	405	710	109	209	102	49	74	48.0392	247	4.99452e-23	Transcription initiation factor TFIID subunit 11 OS=Pongo abelii GN=TAF11 PE=2 SV=1	Q15544	TAF11_HUMAN	211	405	710
comp91572_c0	ath-miR156i,	3741	O81832	Y4729_ARATH	783	133	1293	6	422	435	142	204	32.6437	410	1.43716e-39	G-type lectin S-receptor-like serine/threonine-protein kinase At4g27290 OS=Arabidopsis thaliana GN=At4g27290 PE=2 SV=4	O64477	Y2913_ARATH	828	133	1194	1	386	416	131	195	31.4904	378	1.51057e-35	G-type lectin S-receptor-like serine/threonine-protein kinase At2g19130 OS=Arabidopsis thaliana GN=At2g19130 PE=2 SV=1	P17840	SLSG3_BRAOL	435	259	1293	56	428	397	125	197	31.4861	346	1.02806e-32	S-locus-specific glycoprotein S13 OS=Brassica oleracea GN=SLSG PE=2 SV=2	P22553	SLSG2_BRAOA	435	259	1293
comp93593_c0	ath-miR156j,vvi-miR156e,ath-miR5658,	12293	Q8GY23	UPL1_ARATH	3681	715	11961	1	3681	3792	2475	2936	65.269	10867	0	E3 ubiquitin-protein ligase UPL1 OS=Arabidopsis thaliana GN=UPL1 PE=1 SV=3	Q8H0T4	UPL2_ARATH	3658	5488	11961	1	2112	2168	1408	1708	64.9446	6641	0	E3 ubiquitin-protein ligase UPL2 OS=Arabidopsis thaliana GN=UPL2 PE=1 SV=3	Q9P4Z1	TOM1_NEUCR	4026	715	2904	3337	4026	750	289	426	38.5333	1255	1.69653e-136	E3 ubiquitin-protein ligase TOM1-like OS=Neurospora crassa (strain ATCC 24698 / 74-OR23-1A / CBS 708.71 / DSM 1257 / FGSC 987) GN=B11B22.010 PE=3 SV=3	O13834	PTR1_SCHPO	3227	715	1986
comp91512_c6	ath-miR5658,	871	O22799	Y2349_ARATH	623	1	846	256	513	298	106	150	35.5705	286	4.65783e-27	Uncharacterized protein At2g33490 OS=Arabidopsis thaliana GN=At2g33490 PE=1 SV=2
comp76447_c1	ath-miR156h,	289	Q9LP24	Y1571_ARATH	1120	2	289	117	212	96	52	61	54.1667	214	2.10801e-19	Probable leucine-rich repeat receptor-like protein kinase At1g35710 OS=Arabidopsis thaliana GN=At1g35710 PE=2 SV=1	C0LGV1	RCH1_ARATH	1135	5	289	267	361	95	45	62	47.3684	213	2.94073e-19	LRR receptor-like serine/threonine-protein kinase RCH1 OS=Arabidopsis thaliana GN=RCH1 PE=2 SV=1	Q8VZG8	Y4885_ARATH	1045	5	289	254	348	95	44	62	46.3158	206	2.3688e-18	Probable LRR receptor-like serine/threonine-protein kinase At4g08850 OS=Arabidopsis thaliana GN=At4g08850 PE=1 SV=3	O49318	Y2317_ARATH	1124	5	289
comp73221_c0	ath-miR156j,ath-miR157d,ath-miR156i,vvi-miR156h,ath-miR156h,vvi-miR156a,	1621	Q6YZE8	SPL16_ORYSJ	455	215	367	117	167	51	37	44	72.549	217	2.56827e-17	Squamosa promoter-binding-like protein 16 OS=Oryza sativa subsp. japonica GN=SPL16 PE=2 SV=1	Q0J0K1	SPL18_ORYSJ	472	215	367	114	164	51	38	44	74.5098	215	5.88228e-17	Squamosa promoter-binding-like protein 18 OS=Oryza sativa subsp. japonica GN=SPL18 PE=2 SV=1	P0DI11	SP13B_ARATH	359	203	361	96	148	53	34	43	64.1509	206	2.78163e-16	Squamosa promoter-binding-like protein 13B OS=Arabidopsis thaliana GN=SPL13B PE=3 SV=1	B9DI20	SP13A_ARATH	359	203	361
comp76279_c0	ath-miR5658,	955	Q84WP6	NAC43_ARATH	365	2	778	137	362	269	98	133	36.4312	274	5.3267e-26	NAC domain-containing protein 43 OS=Arabidopsis thaliana GN=NAC043 PE=2 SV=2	Q9M274	NAC66_ARATH	334	2	526	132	276	183	60	88	32.7869	180	1.13041e-13	NAC domain-containing protein 66 OS=Arabidopsis thaliana GN=NAC066 PE=2 SV=1	Q9LPI7	NAC12_ARATH	358	2	523	137	301	180	55	79	30.5556	173	1.24667e-12	NAC domain-containing protein 12 OS=Arabidopsis thaliana GN=NAC012 PE=2 SV=1	Q9MA17	SMB_ARATH	371	2	139
comp91555_c0	ath-miR5658,	1608	Q6MEG4	RSMH_PARUW	316	73	477	134	264	137	63	87	45.9854	284	1.22925e-28	Ribosomal RNA small subunit methyltransferase H OS=Protochlamydia amoebophila (strain UWE25) GN=rsmH PE=3 SV=1	Q65JY8	RSMH_BACLD	312	88	474	131	257	132	58	84	43.9394	290	4.5227e-28	Ribosomal RNA small subunit methyltransferase H OS=Bacillus licheniformis (strain DSM 13 / ATCC 14580) GN=rsmH PE=3 SV=1	C6D563	RSMH_PAESJ	316	85	474	137	264	133	59	84	44.3609	286	7.98504e-28	Ribosomal RNA small subunit methyltransferase H OS=Paenibacillus sp. (strain JDR-2) GN=rsmH PE=3 SV=1	B9LKK0	RSMH_CHLSY	301	103	468
comp78754_c0	vvi-miR156h,	1005	O82251	TI202_ARATH	208	306	776	51	208	158	111	127	70.2532	516	4.77376e-62	Protein TIC 20-II, chloroplastic OS=Arabidopsis thaliana GN=TIC20-II PE=2 SV=1	Q9FM67	TI205_ARATH	209	306	782	51	208	159	72	102	45.283	318	4.75735e-33	Protein TIC 20-v, chloroplastic OS=Arabidopsis thaliana GN=TIC20-V PE=2 SV=1	P73387	YC60L_SYNY3	160	306	779	1	158	164	56	93	34.1463	214	2.89135e-19	Tic20 family protein OS=Synechocystis sp. (strain PCC 6803 / Kazusa) GN=sll1737 PE=3 SV=1	Q1XDC7	YCF60_PORYE	203	306	770
comp87379_c1	ath-miR172a,	1200	P95245	PHLC_MYCTU	517	484	1197	180	456	284	81	121	28.5211	206	3.14366e-16	Phospholipase C 3 OS=Mycobacterium tuberculosis GN=plcC PE=3 SV=2	P95246	PHLB_MYCTU	521	403	1197	183	465	309	83	123	26.8608	197	4.53422e-15	Phospholipase C 2 OS=Mycobacterium tuberculosis GN=plcB PE=1 SV=2	Q9RGS8	PHLN_BURPS	700	493	1197	165	432	286	72	117	25.1748	187	1.07718e-13	Non-hemolytic phospholipase C OS=Burkholderia pseudomallei (strain K96243) GN=plcN PE=1 SV=2	P0A5R8	PHLD_MYCTU	514	403	1197
comp92615_c0	vvi-miR845c,vvi-miR845a,	2440	P10978	POLX_TOBAC	1328	364	2325	67	708	674	208	314	30.8605	748	1.7843e-82	Retrovirus-related Pol polyprotein from transposon TNT 1-94 OS=Nicotiana tabacum PE=2 SV=1	P04146	COPIA_DROME	1409	865	2319	232	705	500	159	248	31.8	619	1.70657e-65	Copia protein OS=Drosophila melanogaster GN=GIP PE=1 SV=3	Q12472	YD21B_YEAST	1770	922	2328	403	889	497	122	205	24.5473	271	7.34179e-23	Transposon Ty2-DR1 Gag-Pol polyprotein OS=Saccharomyces cerevisiae (strain ATCC 204508 / S288c) GN=TY2B-DR1 PE=1 SV=3	Q07791	YD23B_YEAST	1770	922	2328
comp79649_c0	ath-miR5658,	681	Q0WMN5	Y3913_ARATH	499	84	434	88	203	117	68	90	58.1197	382	3.56965e-41	Uncharacterized protein At3g49140 OS=Arabidopsis thaliana GN=At3g49140 PE=1 SV=2
comp92272_c0	ath-miR156a,	3632	Q5U241	PD5BB_XENLA	1464	2592	3098	63	233	171	53	97	30.9942	260	3.20169e-21	Sister chromatid cohesion protein PDS5 homolog B-B OS=Xenopus laevis GN=pds5b-b PE=2 SV=2	Q6TRW4	PDS5B_RAT	1447	2592	3098	63	233	171	52	96	30.4094	250	5.05292e-20	Sister chromatid cohesion protein PDS5 homolog B OS=Rattus norvegicus GN=Pds5b PE=2 SV=2	Q4VA53	PDS5B_MOUSE	1446	2592	3098	63	233	171	52	96	30.4094	250	5.27014e-20	Sister chromatid cohesion protein PDS5 homolog B OS=Mus musculus GN=Pds5b PE=1 SV=1	Q5F3U9	PDS5B_CHICK	1412	2592	3098
comp95979_c0	ath-miR5658,	1626	Q2V3L3	Y4634_ARATH	387	447	1511	10	371	366	248	281	67.7596	1064	6.05784e-139	Uncharacterized zinc finger protein At4g06634 OS=Arabidopsis thaliana GN=At4g06634 PE=1 SV=1	O15391	TYY2_HUMAN	372	945	1298	256	371	118	63	81	53.3898	349	5.73304e-35	Transcription factor YY2 OS=Homo sapiens GN=YY2 PE=2 SV=1	Q2FAY8	TYY2_RATRT	376	945	1298	260	375	118	61	84	51.6949	343	3.75202e-34	Transcription factor YY2 OS=Rattus rattus GN=Yy2 PE=3 SV=1	P0C6P6	TYY2_RAT	376	945	1298
comp75909_c0	ath-miR166a,vvi-miR166a,	1486	Q9FJ57	TRN1_ARATH	1380	108	1484	830	1291	462	346	402	74.8918	1903	0	Protein TORNADO 1 OS=Arabidopsis thaliana GN=TRN1 PE=2 SV=1
comp92735_c0	ath-miR5658,	5614	Q7Z6E9	RBBP6_HUMAN	1792	4512	4715	253	322	70	27	42	38.5714	150	4.5168e-08	E3 ubiquitin-protein ligase RBBP6 OS=Homo sapiens GN=RBBP6 PE=1 SV=1	P97868	RBBP6_MOUSE	1790	4512	4715	254	323	70	27	42	38.5714	150	5.03826e-08	E3 ubiquitin-protein ligase RBBP6 OS=Mus musculus GN=Rbbp6 PE=1 SV=5	Q6CTZ8	RAD18_KLULA	427	4575	4727	22	71	51	24	32	47.0588	131	4.14039e-06	Postreplication repair E3 ubiquitin-protein ligase RAD18 OS=Kluyveromyces lactis (strain ATCC 8585 / CBS 2359 / DSM 70799 / NBRC 1267 / NRRL Y-1140 / WM37) GN=RAD18 PE=3 SV=1
comp88668_c0	ath-miR399b,vvi-miR399a,	2653	Q5ZLK1	DCA13_CHICK	445	111	899	1	256	263	117	170	44.4867	649	1.0445e-73	DDB1- and CUL4-associated factor 13 OS=Gallus gallus GN=DCAF13 PE=2 SV=1	Q6PAC3	DCA13_MOUSE	445	111	899	1	256	263	113	166	42.9658	644	5.54652e-73	DDB1- and CUL4-associated factor 13 OS=Mus musculus GN=Dcaf13 PE=2 SV=2	Q5R4T8	DCA13_PONAB	445	111	899	1	256	263	114	166	43.346	637	5.77876e-72	DDB1- and CUL4-associated factor 13 OS=Pongo abelii GN=DCAF13 PE=2 SV=1	Q9NV06	DCA13_HUMAN	445	111	899
comp91871_c0	ath-miR5658,	2266	Q60EY1	GH36_ORYSJ	488	464	1645	1	401	406	212	282	52.2167	1001	2.79974e-125	Probable indole-3-acetic acid-amido synthetase GH3.6 OS=Oryza sativa subsp. japonica GN=GH3.6 PE=2 SV=2	Q6I581	GH35_ORYSJ	581	431	2119	7	566	581	204	307	35.1119	803	5.28552e-95	Probable indole-3-acetic acid-amido synthetase GH3.5 OS=Oryza sativa subsp. japonica GN=GH3.5 PE=2 SV=1	Q53P49	GH312_ORYSJ	613	416	2122	14	602	605	206	308	34.0496	802	1.45205e-94	Probable indole-3-acetic acid-amido synthetase GH3.12 OS=Oryza sativa subsp. japonica GN=GH3.12 PE=2 SV=1	Q9LQ68	GH34_ARATH	597	410	2101
comp93556_c2	ath-miR398a,	8138	Q6PNC0	DMXL1_MOUSE	3013	3920	4609	1496	1730	238	82	134	34.4538	377	2.31547e-34	DmX-like protein 1 OS=Mus musculus GN=Dmxl1 PE=1 SV=1	Q9Y485	DMXL1_HUMAN	3027	3920	4609	1498	1732	238	79	130	33.1933	357	6.12144e-32	DmX-like protein 1 OS=Homo sapiens GN=DMXL1 PE=1 SV=3	Q8TDJ6	DMXL2_HUMAN	3036	3920	4609	1523	1759	245	83	131	33.8776	351	2.73098e-31	DmX-like protein 2 OS=Homo sapiens GN=DMXL2 PE=1 SV=2	Q8BPN8	DMXL2_MOUSE	3032	3920	4609
comp89680_c0	ath-miR5658,	3133	O04979	LONP2_SPIOL	887	75	2738	1	887	888	751	824	84.5721	3858	0	Lon protease homolog 2, peroxisomal OS=Spinacia oleracea PE=2 SV=2	O64948	LONP2_ARATH	888	75	2738	1	888	889	747	816	84.027	3805	0	Lon protease homolog 2, peroxisomal OS=Arabidopsis thaliana GN=LON2 PE=2 SV=1	B8BDV1	LONP2_ORYSI	884	84	2738	5	884	886	737	806	83.1828	3701	0	Lon protease homolog 2, peroxisomal OS=Oryza sativa subsp. indica GN=LON1 PE=2 SV=1	Q0J032	LONP2_ORYSJ	884	84	2738
comp84241_c0	ath-miR5658,	1799	Q3E7Q9	GLYT6_ARATH	480	489	1424	139	474	350	98	159	28	262	7.85945e-23	Probable glycosyltransferase At5g25310 OS=Arabidopsis thaliana GN=At5g25310 PE=3 SV=2	Q3E9A4	GLYT5_ARATH	466	477	1424	125	464	351	92	153	26.2108	261	1.08719e-22	Probable glycosyltransferase At5g20260 OS=Arabidopsis thaliana GN=At5g20260 PE=3 SV=3	Q9LFP3	GLYT4_ARATH	480	477	1421	138	475	349	91	154	26.0745	242	2.95882e-20	Probable glycosyltransferase At5g11130 OS=Arabidopsis thaliana GN=At5g11120/At5g11130 PE=3 SV=2	Q9FFN2	GLYT3_ARATH	518	489	1424
comp68983_c1	ath-miR156a,	572	P04146	COPIA_DROME	1409	48	212	1347	1401	55	33	41	60	163	8.72421e-12	Copia protein OS=Drosophila melanogaster GN=GIP PE=1 SV=3
comp92423_c0	ath-miR5658,	2095	Q9M647	IAR1_ARATH	469	312	1463	99	469	384	251	299	65.3646	982	2.04128e-123	IAA-alanine resistance protein 1 OS=Arabidopsis thaliana GN=IAR1 PE=1 SV=3	Q31125	S39A7_MOUSE	476	408	1439	142	446	356	124	178	34.8315	308	2.03456e-28	Zinc transporter SLC39A7 OS=Mus musculus GN=Slc39a7 PE=1 SV=2	Q9XUC4	HKE41_CAEEL	393	312	1460	76	393	396	117	179	29.5455	294	4.82515e-27	Histidine-rich membrane protein KE4 homolog 1 OS=Caenorhabditis elegans GN=hke-4.1 PE=2 SV=2	Q5RFD5	S39A7_PONAB	469	408	1457
comp87693_c0	ath-miR156j,vvi-miR156h,ath-miR156i,	2083	Q6TBX7	LUT1_ARATH	539	298	1815	32	539	508	412	466	81.1024	2242	0	Carotene epsilon-monooxygenase, chloroplastic OS=Arabidopsis thaliana GN=CYP97C1 PE=1 SV=1	Q93VK5	LUT5_ARATH	595	304	1815	82	569	506	246	342	48.6166	1226	4.01245e-158	Protein LUTEIN DEFICIENT 5, chloroplastic OS=Arabidopsis thaliana GN=CYP97A3 PE=1 SV=1	O48921	C97B2_SOYBN	576	385	1815	67	572	514	225	324	43.7743	1076	5.12972e-136	Cytochrome P450 97B2, chloroplastic OS=Glycine max GN=CYP97B2 PE=2 SV=1	O23365	C97B3_ARATH	580	298	1815
comp84373_c0	ath-miR5658,	2788	Q9FM64	PP431_ARATH	830	92	2551	1	814	823	475	613	57.7157	2524	0	Pentatricopeptide repeat-containing protein At5g55740, chloroplastic OS=Arabidopsis thaliana GN=CRR21 PE=2 SV=1	Q9M1V3	PP296_ARATH	960	254	2554	59	853	804	265	423	32.9602	1119	4.27015e-135	Pentatricopeptide repeat-containing protein At3g63370 OS=Arabidopsis thaliana GN=PCMP-H83 PE=2 SV=2	Q9STE1	PP333_ARATH	857	326	2605	35	826	796	262	431	32.9146	1111	5.08671e-135	Pentatricopeptide repeat-containing protein At4g21300 OS=Arabidopsis thaliana GN=PCMP-E36 PE=2 SV=1	Q9SIT7	PP151_ARATH	697	701	2557
comp88451_c3	ath-miR5658,	1802	Q54Y72	GACA_DICDI	338	386	916	143	320	179	63	108	35.1955	275	5.44581e-25	Rho GTPase-activating protein gacA OS=Dictyostelium discoideum GN=gacA PE=3 SV=1	Q10164	RGA2_SCHPO	1275	386	877	1062	1239	178	52	87	29.2135	199	1.2985e-14	Probable Rho-type GTPase-activating protein 2 OS=Schizosaccharomyces pombe (strain 972 / ATCC 24843) GN=rga2 PE=1 SV=1	Q55GP8	GACO_DICDI	684	446	916	520	680	165	47	86	28.4848	186	3.55295e-13	Rho GTPase-activating protein gacO OS=Dictyostelium discoideum GN=gacO PE=3 SV=1	Q5U2Z7	RHG24_RAT	748	422	931
comp93134_c1	ath-miR156j,vvi-miR156h,	3409	Q93ZF5	PHO11_ARATH	784	564	2210	159	702	552	402	461	72.8261	1996	0	Phosphate transporter PHO1 homolog 1 OS=Arabidopsis thaliana GN=PHO1-H1 PE=2 SV=1	Q651J5	PHO13_ORYSJ	828	561	2207	185	748	565	372	442	65.8407	1794	0	Phosphate transporter PHO1-3 OS=Oryza sativa subsp. japonica GN=PHO1-3 PE=2 SV=1	Q657S5	PHO11_ORYSJ	799	564	2159	194	717	535	349	416	65.2336	1741	0	Phosphate transporter PHO1-1 OS=Oryza sativa subsp. japonica GN=PHO1-1 PE=2 SV=2	Q8S403	PHO1_ARATH	782	564	2111
comp12620_c0	vvi-miR166a,ath-miR166a,	530	Q6AWY4	GRF5_ORYSJ	348	85	507	195	344	157	64	82	40.7643	237	2.32318e-22	Growth-regulating factor 5 OS=Oryza sativa subsp. japonica GN=GRF5 PE=2 SV=1	Q6AWY6	GRF3_ORYSJ	387	82	525	231	369	152	56	76	36.8421	178	3.79169e-14	Growth-regulating factor 3 OS=Oryza sativa subsp. japonica GN=GRF3 PE=3 SV=2	Q6ZIK5	GRF4_ORYSJ	394	85	501	248	378	141	53	68	37.5887	173	1.9061e-13	Growth-regulating factor 4 OS=Oryza sativa subsp. japonica GN=GRF4 PE=2 SV=1
comp93083_c0	ath-miR5658,	1431	P34881	DNMT1_ARATH	1534	1	1383	67	525	469	252	327	53.7313	1169	1.16446e-143	DNA (cytosine-5)-methyltransferase 1 OS=Arabidopsis thaliana GN=DMT1 PE=1 SV=1	B1Q3J6	DNM1B_ORYSJ	1529	1	1347	108	539	450	243	323	54	1122	5.84776e-137	DNA (cytosine-5)-methyltransferase 1B OS=Oryza sativa subsp. japonica GN=MET1B PE=2 SV=1	Q7Y1I7	DNM1A_ORYSJ	1527	1	1380	96	540	464	241	318	51.9397	1113	8.24304e-136	DNA (cytosine-5)-methyltransferase 1A OS=Oryza sativa subsp. japonica GN=MET1A PE=2 SV=1
comp381073_c0	ath-miR156j,	481	Q02440	MYO5A_CHICK	1829	4	243	795	898	105	32	48	30.4762	125	3.71958e-07	Unconventional myosin-Va OS=Gallus gallus GN=MYO5A PE=1 SV=1	Q9Y4I1	MYO5A_HUMAN	1855	1	237	773	850	79	30	45	37.9747	118	2.37718e-06	Unconventional myosin-Va OS=Homo sapiens GN=MYO5A PE=1 SV=2	Q9QYF3	MYO5A_RAT	1828	1	237	773	850	79	31	44	39.2405	115	5.20445e-06	Unconventional myosin-Va OS=Rattus norvegicus GN=Myo5a PE=1 SV=1
comp27182_c0	ath-miR5658,	1034	Q8L9A0	RM21_ARATH	270	533	1000	99	254	156	118	138	75.641	479	1.01904e-55	50S ribosomal protein L21, mitochondrial OS=Arabidopsis thaliana GN=RPL21M PE=2 SV=1	P24613	RK21_SPIOL	256	560	889	119	228	110	64	84	58.1818	225	5.64291e-20	50S ribosomal protein L21, chloroplastic OS=Spinacia oleracea GN=RPL21 PE=1 SV=1	P51412	RK21_ARATH	220	557	883	98	206	109	52	79	47.7064	175	2.04277e-13	50S ribosomal protein L21, chloroplastic OS=Arabidopsis thaliana GN=RPL21 PE=2 SV=1	A5N6J9	RL21_CLOK5	103	572	877
comp89140_c2	ath-miR5658,	1821	Q56XP4	NHX2_ARATH	546	157	1740	4	536	534	341	422	63.8577	1589	0	Sodium/hydrogen exchanger 2 OS=Arabidopsis thaliana GN=NHX2 PE=1 SV=2	Q68KI4	NHX1_ARATH	538	208	1740	19	528	512	331	402	64.6484	1531	0	Sodium/hydrogen exchanger 1 OS=Arabidopsis thaliana GN=NHX1 PE=1 SV=2	Q8S397	NHX4_ARATH	529	211	1704	20	520	506	292	376	57.7075	1348	1.57173e-178	Sodium/hydrogen exchanger 4 OS=Arabidopsis thaliana GN=NHX4 PE=2 SV=2	Q84WG1	NHX3_ARATH	503	208	1653
comp88943_c0	ath-miR5658,	4549	Q9M4P3	PP316_ARATH	656	3930	4544	347	543	205	97	134	47.3171	468	6.27982e-47	Pentatricopeptide repeat-containing protein At4g16835, mitochondrial OS=Arabidopsis thaliana GN=DYW10 PE=2 SV=3	Q9FJY7	PP449_ARATH	620	3903	4544	310	515	214	99	137	46.2617	458	8.98802e-46	Pentatricopeptide repeat-containing protein At5g66520 OS=Arabidopsis thaliana GN=PCMP-H61 PE=2 SV=1	Q9C6T2	PPR68_ARATH	606	3891	4544	297	506	218	97	139	44.4954	456	1.52125e-45	Pentatricopeptide repeat-containing protein At1g31920 OS=Arabidopsis thaliana GN=PCMP-H11 PE=2 SV=1	O82380	PP175_ARATH	738	3891	4544
comp85381_c0	ath-miR156j,	2506	P31593	GSA_TOBAC	478	426	1850	2	478	477	389	428	81.5514	1970	0	Glutamate-1-semialdehyde 2,1-aminomutase, chloroplastic OS=Nicotiana tabacum GN=GSA PE=2 SV=1	Q40147	GSA_SOLLC	481	426	1850	2	481	480	386	428	80.4167	1957	0	Glutamate-1-semialdehyde 2,1-aminomutase, chloroplastic OS=Solanum lycopersicum PE=2 SV=1	Q85WB7	GSA_BRANA	473	420	1850	1	473	481	384	427	79.8337	1950	0	Glutamate-1-semialdehyde 2,1-aminomutase, chloroplastic OS=Brassica napus GN=GSA PE=2 SV=1	Q42522	GSA2_ARATH	472	420	1850
comp67110_c0	ath-miR156a,	1779	Q01085	TIAR_HUMAN	375	344	1204	4	277	290	120	175	41.3793	521	3.84646e-58	Nucleolysin TIAR OS=Homo sapiens GN=TIAL1 PE=1 SV=1	P70318	TIAR_MOUSE	392	344	1204	4	294	307	121	176	39.4137	510	1.7727e-56	Nucleolysin TIAR OS=Mus musculus GN=Tial1 PE=2 SV=1	P31483	TIA1_HUMAN	386	359	1204	7	286	296	118	170	39.8649	494	3.34686e-54	Nucleolysin TIA-1 isoform p40 OS=Homo sapiens GN=TIA1 PE=1 SV=3	P52912	TIA1_MOUSE	386	359	1204
comp90647_c2	ath-miR5658,	5114	Q66GR3	BH130_ARATH	359	4323	4796	200	356	163	105	121	64.4172	493	4.00239e-52	Transcription factor bHLH130 OS=Arabidopsis thaliana GN=BHLH130 PE=1 SV=1	Q9C690	BH122_ARATH	379	4473	4787	279	378	105	81	92	77.1429	420	2.37089e-42	Transcription factor bHLH122 OS=Arabidopsis thaliana GN=BHLH122 PE=1 SV=1	Q9C8P8	BH080_ARATH	259	4521	4781	169	253	87	61	79	70.1149	343	2.40341e-33	Transcription factor bHLH80 OS=Arabidopsis thaliana GN=BHLH80 PE=1 SV=1	Q9M0R0	BH081_ARATH	262	4491	4781
comp85989_c0	ath-miR396b,vvi-miR396b,	1269	Q8GZ53	SOT14_ARATH	347	158	484	60	173	114	52	82	45.614	293	4.80105e-34	Cytosolic sulfotransferase 14 OS=Arabidopsis thaliana GN=SOT14 PE=2 SV=1	Q8L5A7	SOT15_ARATH	359	158	484	74	186	113	51	80	45.1327	286	1.25432e-31	Cytosolic sulfotransferase 15 OS=Arabidopsis thaliana GN=SOT15 PE=1 SV=1	Q9M1V2	SOT5_ARATH	323	152	475	45	155	111	46	74	41.4414	234	1.98824e-26	Cytosolic sulfotransferase 5 OS=Arabidopsis thaliana GN=SOT5 PE=1 SV=1	Q9FG94	SOT1_ARATH	331	158	478
comp86094_c0	ath-miR396b,vvi-miR396b,	1527	Q8LE47	PPR87_ARATH	408	91	1230	30	408	381	238	312	62.4672	1279	1.97286e-171	Pentatricopeptide repeat-containing protein At1g61870, mitochondrial OS=Arabidopsis thaliana GN=PPR336 PE=2 SV=2	Q9SAB4	PPR33_ARATH	405	91	1227	27	402	380	216	285	56.8421	1108	9.72083e-146	Pentatricopeptide repeat-containing protein At1g11630, mitochondrial OS=Arabidopsis thaliana GN=At1g11630 PE=1 SV=1	Q9M065	PP352_ARATH	412	58	1224	8	393	392	126	216	32.1429	489	7.28341e-54	Pentatricopeptide repeat-containing protein At4g36680, mitochondrial OS=Arabidopsis thaliana GN=At4g36680 PE=1 SV=1	Q9LK57	PP226_ARATH	394	67	1161
comp88144_c0	ath-miR5658,	2222	Q9SU25	T2FA_ARATH	649	391	2019	1	543	549	382	448	69.5811	1454	0	Transcription initiation factor IIF subunit alpha OS=Arabidopsis thaliana GN=RAP74 PE=1 SV=1	Q54WV4	T2FA_DICDI	556	1432	1671	149	230	82	33	46	40.2439	161	3.97794e-10	General transcription factor IIF subunit 1 OS=Dictyostelium discoideum GN=gtf2f1 PE=3 SV=1	O94416	T2FA_SCHPO	540	1432	1671	150	225	80	30	44	37.5	146	2.49355e-08	Transcription initiation factor IIF subunit alpha OS=Schizosaccharomyces pombe (strain 972 / ATCC 24843) GN=tfg1 PE=1 SV=2
comp77253_c1	ath-miR156j,vvi-miR156h,ath-miR156i,	497	Q8GYN5	RIN4_ARATH	211	21	209	116	180	65	29	41	44.6154	128	3.64639e-08	RPM1-interacting protein 4 OS=Arabidopsis thaliana GN=RIN4 PE=1 SV=1
comp89033_c1	ath-miR5658,	2294	Q4K550	RS5_PSEF5	166	1481	1945	11	164	155	59	97	38.0645	292	2.80927e-28	30S ribosomal protein S5 OS=Pseudomonas fluorescens (strain Pf-5 / ATCC BAA-477) GN=rpsE PE=3 SV=1	C3K2V9	RS5_PSEFS	166	1481	1951	11	166	157	60	97	38.2166	291	3.25004e-28	30S ribosomal protein S5 OS=Pseudomonas fluorescens (strain SBW25) GN=rpsE PE=3 SV=1	Q493J1	RS5_BLOPB	174	1493	1945	14	163	151	60	92	39.7351	292	3.33489e-28	30S ribosomal protein S5 OS=Blochmannia pennsylvanicus (strain BPEN) GN=rpsE PE=3 SV=1	Q1IFU9	RS5_PSEE4	166	1481	1951
comp79635_c0	ath-miR172c,	981	Q38876	AGL8_ARATH	242	149	616	1	158	158	70	111	44.3038	365	1.58137e-39	Agamous-like MADS-box protein AGL8 OS=Arabidopsis thaliana GN=AGL8 PE=1 SV=1	P29383	AGL3_ARATH	258	149	619	1	159	162	77	112	47.5309	357	3.54803e-38	Agamous-like MADS-box protein AGL3 OS=Arabidopsis thaliana GN=AGL3 PE=2 SV=2	Q41274	AGL8_SINAL	241	149	616	1	158	158	67	110	42.4051	356	3.57372e-38	Agamous-like MADS-box protein AGL8 homolog OS=Sinapis alba GN=AGL8 PE=2 SV=1	Q9FPN7	AGL31_ARATH	196	149	667
comp85123_c0	ath-miR5658,	6377	O14647	CHD2_HUMAN	1828	1562	4558	296	1320	1051	467	642	44.4339	2035	0	Chromodomain-helicase-DNA-binding protein 2 OS=Homo sapiens GN=CHD2 PE=1 SV=2	O14646	CHD1_HUMAN	1710	1040	4558	307	1497	1239	511	710	41.2429	1972	0	Chromodomain-helicase-DNA-binding protein 1 OS=Homo sapiens GN=CHD1 PE=1 SV=2	B6ZLK2	CHD1_CHICK	1719	1040	4558	303	1498	1244	508	710	40.836	1970	0	Chromodomain-helicase-DNA-binding protein 1 OS=Gallus gallus GN=CHD1 PE=1 SV=1	P40201	CHD1_MOUSE	1711	929	4558
comp92519_c0	ath-miR5658,	5104	Q55CX9	IPO7_DICDI	1065	2365	4758	10	823	825	252	447	30.5455	1056	4.87126e-120	Probable importin-7 homolog OS=Dictyostelium discoideum GN=DDB_G0269860 PE=3 SV=1	Q7TMY7	IPO8_MOUSE	1010	2407	4782	1	786	806	249	414	30.8933	949	1.90893e-106	Importin-8 OS=Mus musculus GN=Ipo8 PE=2 SV=3	O95373	IPO7_HUMAN	1038	2407	4782	1	786	804	248	413	30.8458	948	4.20458e-106	Importin-7 OS=Homo sapiens GN=IPO7 PE=1 SV=1	Q9EPL8	IPO7_MOUSE	1038	2407	4782
comp90668_c0	ath-miR5658,	827	Q9SU08	AUXI1_ARATH	904	348	803	1	156	163	78	98	47.8528	218	3.34545e-18	Auxilin-related protein 1 OS=Arabidopsis thaliana GN=At4g12780 PE=1 SV=2	Q0WQ57	AUXI2_ARATH	891	348	803	1	154	163	71	94	43.5583	187	2.03434e-14	Auxilin-related protein 2 OS=Arabidopsis thaliana GN=At4g12770 PE=1 SV=1
comp92308_c1	vvi-miR156h,	2530	Q10137	SEC14_SCHPO	286	1238	1861	72	277	209	87	125	41.6268	423	1.09936e-44	Sec14 cytosolic factor OS=Schizosaccharomyces pombe (strain 972 / ATCC 24843) GN=sec14 PE=2 SV=1	P24859	SEC14_KLULA	301	1178	1840	83	301	222	88	127	39.6396	405	2.14565e-44	SEC14 cytosolic factor OS=Kluyveromyces lactis (strain ATCC 8585 / CBS 2359 / DSM 70799 / NBRC 1267 / NRRL Y-1140 / WM37) GN=SEC14 PE=3 SV=2	P45816	SEC14_YARLI	492	1220	1843	83	287	208	81	127	38.9423	403	4.59086e-43	SEC14 cytosolic factor OS=Yarrowia lipolytica (strain CLIB 122 / E 150) GN=SEC14 PE=3 SV=2	P46250	SEC14_CANAL	301	1178	1843
comp91236_c3	ath-miR5653,	1965	Q00IB6	CPL4_ARATH	440	198	1283	22	350	366	197	243	53.8251	790	6.68082e-96	RNA polymerase II C-terminal domain phosphatase-like 4 OS=Arabidopsis thaliana GN=CPL4 PE=1 SV=1	Q8LL04	CPL3_ARATH	1241	627	1244	952	1162	214	85	125	39.7196	358	8.63077e-34	RNA polymerase II C-terminal domain phosphatase-like 3 OS=Arabidopsis thaliana GN=CPL3 PE=1 SV=2	Q9P376	FCP1_SCHPO	723	369	1010	99	319	228	76	117	33.3333	211	4.21217e-16	RNA polymerase II subunit A C-terminal domain phosphatase OS=Schizosaccharomyces pombe (strain 972 / ATCC 24843) GN=fcp1 PE=1 SV=1	Q9Y5B0	CTDP1_HUMAN	961	354	1016
comp92023_c0	ath-miR5658,	1484	Q5HZ00	SPS3_ARATH	422	669	1277	52	254	203	141	168	69.4581	734	1.05222e-139	Solanesyl diphosphate synthase 3, chloroplastic/mitochondrial OS=Arabidopsis thaliana GN=SPS3 PE=1 SV=1	Q653T6	SPS1_ORYSJ	430	669	1280	59	262	204	139	159	68.1373	700	4.01573e-139	Solanesyl-diphosphate synthase 1, mitochondrial OS=Oryza sativa subsp. japonica GN=SPS1 PE=1 SV=1	Q6CBH3	COQ1_YARLI	452	681	1184	68	280	216	82	116	37.963	336	5.66054e-62	Probable hexaprenyl pyrophosphate synthase, mitochondrial OS=Yarrowia lipolytica (strain CLIB 122 / E 150) GN=COQ1 PE=3 SV=1	Q33DR2	DPS1_MOUSE	409	169	660
comp91815_c1	vvi-miR396a,vvi-miR396b,ath-miR396b,ath-miR396a,	5101	Q9LK90	ALA8_ARATH	1189	602	2749	1	711	720	531	622	73.75	2838	0	Putative phospholipid-transporting ATPase 8 OS=Arabidopsis thaliana GN=ALA8 PE=2 SV=1	Q9SX33	ALA9_ARATH	1200	602	2749	1	723	725	462	578	63.7241	2497	0	Putative phospholipid-transporting ATPase 9 OS=Arabidopsis thaliana GN=ALA9 PE=2 SV=1	P57792	ALA12_ARATH	1184	614	2749	9	718	717	456	570	63.5983	2459	0	Putative phospholipid-transporting ATPase 12 OS=Arabidopsis thaliana GN=ALA12 PE=2 SV=1	Q9LI83	ALA10_ARATH	1202	626	2749
comp69295_c0	vvi-miR156e,ath-miR156g,ath-miR156a,	1926	Q9SR07	WRK39_ARATH	330	616	1626	1	330	354	194	229	54.8023	860	8.8148e-108	Probable WRKY transcription factor 39 OS=Arabidopsis thaliana GN=WRKY39 PE=2 SV=1	Q93WU6	WRK74_ARATH	330	616	1626	1	330	359	198	231	55.1532	846	8.93595e-106	Probable WRKY transcription factor 74 OS=Arabidopsis thaliana GN=WRKY74 PE=2 SV=2	O04336	WRK21_ARATH	380	1093	1602	204	373	171	116	141	67.8363	633	9.23592e-74	Probable WRKY transcription factor 21 OS=Arabidopsis thaliana GN=WRKY21 PE=2 SV=1	Q32SG4	WRKY1_MAIZE	397	1111	1620
comp90976_c2	ath-miR5658,	2734	Q5SP90	PP4R3_DANRE	818	1084	2724	120	671	568	201	324	35.3873	847	1.33758e-97	Serine/threonine-protein phosphatase 4 regulatory subunit 3 OS=Danio rerio GN=smek1 PE=1 SV=1	Q4S6U8	PP4R3_TETNG	818	1084	2727	119	671	571	201	324	35.2014	829	5.51137e-95	Serine/threonine-protein phosphatase 4 regulatory subunit 3 OS=Tetraodon nigroviridis GN=smek1 PE=3 SV=1	Q922R5	P4R3B_MOUSE	820	1084	2703	129	686	566	206	319	36.3958	822	6.00821e-94	Serine/threonine-protein phosphatase 4 regulatory subunit 3B OS=Mus musculus GN=Smek2 PE=2 SV=2	Q6INN7	PP4R3_XENLA	822	1084	2724
comp82349_c0	ath-miR5658,	2296	Q9FML2	HDA6_ARATH	471	979	2283	2	437	436	350	391	80.2752	1854	0	Histone deacetylase 6 OS=Arabidopsis thaliana GN=HDA6 PE=1 SV=1	O22446	HDA19_ARATH	501	1108	2280	1	389	391	280	327	71.6113	1494	0	Histone deacetylase 19 OS=Arabidopsis thaliana GN=HDA19 PE=1 SV=2	P56517	HDAC1_CHICK	480	964	2235	8	437	432	261	332	60.4167	1452	0	Histone deacetylase 1 OS=Gallus gallus GN=HDAC1 PE=2 SV=1	Q4QQW4	HDAC1_RAT	482	1108	2235
comp237633_c0	ath-miR5658,	506	Q9M0G2	C3H49_ARATH	356	1	414	7	153	149	78	102	52.349	384	3.11078e-43	Zinc finger CCCH domain-containing protein 49 OS=Arabidopsis thaliana GN=At4g29190 PE=2 SV=1	Q6L4N4	C3H35_ORYSJ	402	1	237	73	151	79	65	70	82.2785	385	6.18135e-43	Zinc finger CCCH domain-containing protein 35 OS=Oryza sativa subsp. japonica GN=Os05g0195200 PE=2 SV=1	Q9ZWA1	C3H2_ARATH	393	4	240	77	156	80	66	74	82.5	382	1.26225e-42	Zinc finger CCCH domain-containing protein 2 OS=Arabidopsis thaliana GN=At1g03790 PE=2 SV=1	Q9FU27	C3H2_ORYSJ	386	1	228
comp86806_c1	ath-miR156j,ath-miR156i,vvi-miR156a,vvi-miR156h,	1857	P92934	AAP6_ARATH	481	299	1705	9	479	471	366	412	77.707	1794	0	Amino acid permease 6 OS=Arabidopsis thaliana GN=AAP6 PE=1 SV=1	Q42400	AAP1_ARATH	485	299	1723	7	481	475	330	401	69.4737	1721	0	Amino acid permease 1 OS=Arabidopsis thaliana GN=AAP1 PE=1 SV=1	O80592	AAP8_ARATH	475	299	1693	7	472	466	314	386	67.382	1634	0	Amino acid permease 8 OS=Arabidopsis thaliana GN=AAP8 PE=1 SV=1	Q39134	AAP3_ARATH	476	299	1663
comp67455_c0	vvi-miR172a,vvi-miR172b,	2559	Q9SKB2	SBIR1_ARATH	641	232	2076	36	641	618	396	478	64.0777	1922	0	Leucine-rich repeat receptor-like serine/threonine/tyrosine-protein kinase SOBIR1 OS=Arabidopsis thaliana GN=SOBIR1 PE=1 SV=1	C0LGF4	FEI1_ARATH	591	268	2034	44	564	601	188	296	31.2812	578	1.33303e-62	LRR receptor-like serine/threonine-protein kinase FEI 1 OS=Arabidopsis thaliana GN=FEI1 PE=1 SV=1	C0LGW6	ERL1_ARATH	966	382	2070	335	918	619	197	301	31.8255	560	1.16867e-58	LRR receptor-like serine/threonine-protein kinase ERL1 OS=Arabidopsis thaliana GN=ERL1 PE=2 SV=1	Q9M0G7	PXL2_ARATH	1013	457	2073
comp92344_c0	vvi-miR166a,	2578	Q9LIQ7	PP252_ARATH	633	59	1855	41	633	599	401	479	66.9449	2101	0	Pentatricopeptide repeat-containing protein At3g24000, mitochondrial OS=Arabidopsis thaliana GN=PCMP-H87 PE=2 SV=1	Q9LIC3	PP227_ARATH	628	143	1855	55	628	574	250	371	43.554	1302	8.0706e-167	Putative pentatricopeptide repeat-containing protein At3g13770, mitochondrial OS=Arabidopsis thaliana GN=PCMP-H85 PE=3 SV=1	Q9LW63	PP251_ARATH	715	128	1855	103	715	613	252	374	41.1093	1304	5.33339e-166	Putative pentatricopeptide repeat-containing protein At3g23330 OS=Arabidopsis thaliana GN=PCMP-H32 PE=3 SV=1	Q9SI53	PP147_ARATH	630	86	1855
comp92551_c2	ath-miR156i,	3846	Q9SJ41	C3H18_ARATH	536	615	2309	1	514	572	300	385	52.4476	1306	4.74836e-164	Zinc finger CCCH domain-containing protein 18 OS=Arabidopsis thaliana GN=At2g05160 PE=2 SV=1	Q6ZK57	C3H54_ORYSJ	653	807	1832	224	573	358	186	236	51.9553	793	9.2693e-90	Zinc finger CCCH domain-containing protein 54 OS=Oryza sativa subsp. japonica GN=Os08g0126700 PE=2 SV=2	Q84ZT0	C3H51_ORYSJ	513	1032	1733	182	404	238	112	151	47.0588	512	1.74024e-53	Putative zinc finger CCCH domain-containing protein 51 OS=Oryza sativa subsp. japonica GN=Os07g0583300 PE=4 SV=1	Q0D3J9	C3H53_ORYSJ	682	1002	1772
comp79021_c0	ath-miR5658,	4045	Q9HAU5	RENT2_HUMAN	1272	1321	2565	568	995	428	219	291	51.1682	1143	6.79603e-132	Regulator of nonsense transcripts 2 OS=Homo sapiens GN=UPF2 PE=1 SV=1	O13824	NMD2_SCHPO	1049	1300	2571	443	871	429	138	236	32.1678	621	9.12322e-65	Nonsense-mediated mRNA decay protein 2 OS=Schizosaccharomyces pombe (strain 972 / ATCC 24843) GN=upf2 PE=1 SV=1	P38798	NMD2_YEAST	1089	1366	2568	375	779	417	125	213	29.976	461	4.50503e-45	Nonsense-mediated mRNA decay protein 2 OS=Saccharomyces cerevisiae (strain ATCC 204508 / S288c) GN=NMD2 PE=1 SV=2
comp80533_c2	ath-miR5658,	1226	O60942	MCE1_HUMAN	597	109	639	4	179	178	71	105	39.8876	359	5.35975e-36	mRNA-capping enzyme OS=Homo sapiens GN=RNGTT PE=1 SV=1	O55236	MCE1_MOUSE	597	67	639	4	192	192	74	110	38.5417	356	1.31976e-35	mRNA-capping enzyme OS=Mus musculus GN=Rngtt PE=1 SV=1	Q6NY98	MCE1_DANRE	598	67	630	7	192	189	74	109	39.1534	339	2.63763e-33	mRNA-capping enzyme OS=Danio rerio GN=rngtt PE=2 SV=1	Q17607	MCE1_CAEEL	623	40	642
comp86099_c0	vvi-miR396a,vvi-miR396b,	1038	O49399	PP321_ARATH	545	129	1037	46	350	305	104	186	34.0984	562	5.08325e-65	Pentatricopeptide repeat-containing protein At4g18840 OS=Arabidopsis thaliana GN=PCMP-E101 PE=2 SV=2	Q9SJG6	PP200_ARATH	559	24	1034	2	303	340	115	187	33.8235	516	2.93625e-58	Pentatricopeptide repeat-containing protein At2g42920, chloroplastic OS=Arabidopsis thaliana GN=PCMP-E75 PE=2 SV=1	Q9FJY7	PP449_ARATH	620	150	1037	28	293	297	104	159	35.0168	487	8.61399e-54	Pentatricopeptide repeat-containing protein At5g66520 OS=Arabidopsis thaliana GN=PCMP-H61 PE=2 SV=1	Q9LN01	PPR21_ARATH	741	18	1037
comp73669_c0	vvi-miR396b,ath-miR396a,	1522	Q5R3I4	TTC38_HUMAN	469	270	842	100	290	195	57	95	29.2308	197	6.77233e-15	Tetratricopeptide repeat protein 38 OS=Homo sapiens GN=TTC38 PE=1 SV=1	Q5RFF7	TTC38_PONAB	469	270	842	100	290	195	56	92	28.7179	190	5.15504e-14	Tetratricopeptide repeat protein 38 OS=Pongo abelii GN=TTC38 PE=2 SV=1	A3KMP2	TTC38_MOUSE	465	357	842	123	286	166	49	80	29.5181	179	1.1241e-12	Tetratricopeptide repeat protein 38 OS=Mus musculus GN=Ttc38 PE=2 SV=2	Q6DIV2	TTC38_XENTR	469	357	809
comp84765_c0	ath-miR5658,	2361	Q9SS80	U503A_ARATH	685	200	1489	246	685	484	221	282	45.6612	691	8.13065e-78	UPF0503 protein At3g09070, chloroplastic OS=Arabidopsis thaliana GN=At3g09070 PE=1 SV=1
comp80563_c1	ath-miR159c,ath-miR159b,ath-miR159a,	1637	P93295	M310_ARATH	154	747	1172	2	144	143	50	79	34.965	245	1.5387e-22	Uncharacterized mitochondrial protein AtMg00310 OS=Arabidopsis thaliana GN=AtMg00310 PE=4 SV=1	P0C2F6	RNHX1_ARATH	620	609	1373	1	259	261	62	114	23.7548	194	2.82628e-14	Putative ribonuclease H protein At1g65750 OS=Arabidopsis thaliana GN=At1g65750 PE=3 SV=1	P11369	POL2_MOUSE	1281	126	968	623	896	288	70	126	24.3056	172	2.02957e-11	Retrovirus-related Pol polyprotein LINE-1 OS=Mus musculus GN=Pol PE=1 SV=2	P92555	M1250_ARATH	122	210	404
comp92804_c1	ath-miR156i,	2713	Q91W34	CP058_MOUSE	466	1101	1823	74	316	243	85	134	34.9794	366	1.52177e-35	UPF0420 protein C16orf58 homolog OS=Mus musculus PE=2 SV=1	Q499P8	CP058_RAT	466	1101	1823	74	316	243	84	134	34.5679	365	2.19268e-35	UPF0420 protein C16orf58 homolog OS=Rattus norvegicus PE=2 SV=1	Q86K80	U420_DICDI	527	1077	1838	57	316	260	77	144	29.6154	362	9.85397e-35	UPF0420 protein OS=Dictyostelium discoideum GN=DDB_G0277179 PE=3 SV=1	Q5R8F6	CP058_PONAB	468	1101	1823
comp79844_c0	ath-miR5658,	2582	Q23121	RSP1_CAEEL	312	2309	2518	1	71	71	27	43	38.0282	125	6.54872e-06	Probable splicing factor, arginine/serine-rich 1 OS=Caenorhabditis elegans GN=rsp-1 PE=2 SV=1	Q08170	SRSF4_HUMAN	494	2258	2506	4	86	84	29	49	34.5238	127	6.97353e-06	Serine/arginine-rich splicing factor 4 OS=Homo sapiens GN=SRSF4 PE=1 SV=2
comp90846_c0	vvi-miR166a,ath-miR165a,ath-miR166a,	3608	Q9SE43	REV_ARATH	842	909	3428	1	842	849	711	780	83.7456	3730	0	Homeobox-leucine zipper protein REVOLUTA OS=Arabidopsis thaliana GN=REV PE=1 SV=2	A2Z8L4	HOX9_ORYSI	840	969	3428	25	840	823	611	705	74.2406	3275	0	Homeobox-leucine zipper protein HOX9 OS=Oryza sativa subsp. indica GN=HOX9 PE=2 SV=2	Q9AV49	HOX9_ORYSJ	840	969	3428	25	840	823	609	704	73.9976	3264	0	Homeobox-leucine zipper protein HOX9 OS=Oryza sativa subsp. japonica GN=HOX9 PE=2 SV=1	A2XBL9	HOX10_ORYSI	839	915	3428
comp83992_c0	ath-miR5658,	953	Q41228	PSAEA_NICSY	141	578	769	78	141	64	60	61	93.75	320	2.61748e-34	Photosystem I reaction center subunit IV A, chloroplastic OS=Nicotiana sylvestris GN=PSAEA PE=1 SV=1	Q41229	PSAEB_NICSY	143	578	769	80	143	64	59	63	92.1875	318	5.21415e-34	Photosystem I reaction center subunit IV B, chloroplastic OS=Nicotiana sylvestris GN=PSAEB PE=1 SV=1	P12354	PSAE_SPIOL	125	578	766	62	124	63	58	63	92.0635	315	9.16595e-34	Photosystem I reaction center subunit IV, chloroplastic OS=Spinacia oleracea GN=PSAE-1 PE=1 SV=1	Q9S714	PSAE2_ARATH	145	578	769
comp74282_c0	ath-miR5658,	2624	Q8GXJ1	HDA15_ARATH	552	537	1943	90	552	471	327	380	69.4268	1481	0	Histone deacetylase 15 OS=Arabidopsis thaliana GN=HDA15 PE=2 SV=2	Q9Z2V5	HDAC6_MOUSE	1149	702	1754	477	834	367	163	217	44.4142	686	2.54846e-74	Histone deacetylase 6 OS=Mus musculus GN=Hdac6 PE=1 SV=3	P56523	CLR3_SCHPO	687	702	1745	57	419	365	158	208	43.2877	645	9.03297e-71	Histone deacetylase clr3 OS=Schizosaccharomyces pombe (strain 972 / ATCC 24843) GN=clr3 PE=1 SV=1	P53973	HDA1_YEAST	706	714	1748
comp90073_c0	ath-miR5658,	3437	Q9FY48	KEG_ARATH	1625	2	3364	10	1136	1133	723	902	63.8129	3769	0	E3 ubiquitin-protein ligase KEG OS=Arabidopsis thaliana GN=KEG PE=1 SV=2	Q8BZ25	ANKK1_MOUSE	745	911	2614	156	702	602	154	246	25.5814	281	5.53444e-24	Ankyrin repeat and protein kinase domain-containing protein 1 OS=Mus musculus GN=Ankk1 PE=2 SV=1	Q5ZIJ9	MIB2_CHICK	954	896	1954	402	774	391	106	176	27.11	251	2.49665e-20	E3 ubiquitin-protein ligase MIB2 OS=Gallus gallus GN=MIB2 PE=2 SV=1	Q4UMH6	Y381_RICFE	1179	911	1996
comp89938_c0	ath-miR172a,ath-miR172e,ath-miR172c,	2681	A5D9D4	MSTO1_BOVIN	572	538	2046	57	560	538	148	243	27.5093	352	1.95577e-33	Protein misato homolog 1 OS=Bos taurus GN=MSTO1 PE=2 SV=2	Q2YDW2	MSTO1_MOUSE	556	1198	2046	57	333	290	90	144	31.0345	349	5.25503e-33	Protein misato homolog 1 OS=Mus musculus GN=Msto1 PE=2 SV=1	Q9BUK6	MSTO1_HUMAN	570	1000	2046	57	402	366	104	172	28.4153	345	1.81281e-32	Protein misato homolog 1 OS=Homo sapiens GN=MSTO1 PE=1 SV=1	Q5RF82	MSTO1_PONPY	570	1000	2046
comp93572_c0	ath-miR5658,	4775	Q7LHG5	YI31B_YEAST	1498	309	2876	586	1467	894	320	478	35.7942	1392	4.73946e-163	Transposon Ty3-I Gag-Pol polyprotein OS=Saccharomyces cerevisiae (strain ATCC 204508 / S288c) GN=TY3B-I PE=3 SV=2	Q99315	YG31B_YEAST	1547	255	2876	560	1459	912	321	484	35.1974	1389	3.13654e-162	Transposon Ty3-G Gag-Pol polyprotein OS=Saccharomyces cerevisiae (strain ATCC 204508 / S288c) GN=TY3B-G PE=1 SV=3	Q05654	RTF21_SCHPO	1333	270	2888	373	1266	905	298	486	32.9282	1294	1.24527e-150	Retrotransposable element Tf2 155 kDa protein type 1 OS=Schizosaccharomyces pombe (strain 972 / ATCC 24843) GN=Tf2-1 PE=2 SV=1	Q9C0R2	RTF22_SCHPO	1333	270	2888
comp79728_c1	ath-miR5658,	674	Q9LXA8	BXL6_ARATH	792	57	674	27	234	208	139	160	66.8269	697	1.60062e-84	Probable beta-D-xylosidase 6 OS=Arabidopsis thaliana GN=BXL6 PE=2 SV=1	Q9SGZ5	BXL7_ARATH	767	72	674	26	216	204	117	146	57.3529	597	2.51411e-70	Probable beta-D-xylosidase 7 OS=Arabidopsis thaliana GN=BXL7 PE=2 SV=2	Q9LJN4	BXL5_ARATH	781	66	674	27	215	207	108	142	52.1739	591	2.23439e-69	Probable beta-D-xylosidase 5 OS=Arabidopsis thaliana GN=BXL5 PE=2 SV=2	Q9FGY1	BXL1_ARATH	774	66	674
comp90683_c0	ath-miR5658,	3383	P79051	RHP16_SCHPO	861	394	1968	375	861	530	237	336	44.717	1189	3.139e-144	ATP-dependent helicase rhp16 OS=Schizosaccharomyces pombe (strain 972 / ATCC 24843) GN=rhp16 PE=2 SV=2	P31244	RAD16_YEAST	790	394	1968	304	790	532	230	330	43.2331	1146	8.50481e-139	DNA repair protein RAD16 OS=Saccharomyces cerevisiae (strain ATCC 204508 / S288c) GN=RAD16 PE=1 SV=1	Q9FIY7	SM3L3_ARATH	1277	400	1956	808	1276	554	180	261	32.491	705	2.94082e-75	Putative SWI/SNF-related matrix-associated actin-dependent regulator of chromatin subfamily A member 3-like 3 OS=Arabidopsis thaliana GN=At5g43530 PE=3 SV=1	Q9FNI6	SM3L2_ARATH	1029	400	1947
comp92148_c2	ath-miR167c,vvi-miR167c,	1728	Q9ZTX8	ARFF_ARATH	935	155	1183	583	930	358	230	279	64.2458	1094	5.12788e-136	Auxin response factor 6 OS=Arabidopsis thaliana GN=ARF6 PE=1 SV=2	Q653U3	ARFQ_ORYSJ	917	194	1183	592	913	331	183	242	55.287	867	4.2485e-103	Auxin response factor 17 OS=Oryza sativa subsp. japonica GN=ARF17 PE=2 SV=1	A2YG67	ARFQ_ORYSI	917	194	1183	592	913	331	183	241	55.287	865	7.99899e-103	Auxin response factor 17 OS=Oryza sativa subsp. indica GN=ARF17 PE=2 SV=1	Q6H6V4	ARFF_ORYSJ	908	143	1183
comp87000_c0	ath-miR156i,	1712	Q43147	C85A1_SOLLC	464	142	1089	19	333	316	254	285	80.3797	1377	0	Cytochrome P450 85A1 OS=Solanum lycopersicum GN=CYP85A1 PE=2 SV=1	Q69F95	C85A_PHAVU	466	142	1089	19	333	316	250	282	79.1139	1346	0	Cytochrome P450 85A OS=Phaseolus vulgaris GN=BA13 PE=3 SV=2	Q50LE0	C85A3_SOLLC	467	142	1089	19	336	319	225	265	70.5329	1214	0	Cytochrome P450 85A3 OS=Solanum lycopersicum GN=CYP85A3 PE=2 SV=1	Q9FMA5	C85A1_ARATH	465	142	1089
comp82721_c0	ath-miR5658,	2176	Q39008	M3K1_ARATH	608	410	1240	318	591	279	192	222	68.8172	947	5.07531e-116	Mitogen-activated protein kinase kinase kinase 1 OS=Arabidopsis thaliana GN=MEKK1 PE=1 SV=2	Q9SZ67	WRK19_ARATH	1895	410	1240	1611	1881	282	177	205	62.766	798	5.81102e-89	Probable WRKY transcription factor 19 OS=Arabidopsis thaliana GN=WRKY19 PE=2 SV=1	O22040	ANP1_ARATH	666	422	1183	68	331	265	130	176	49.0566	582	2.79698e-63	Mitogen-activated protein kinase kinase kinase ANP1 OS=Arabidopsis thaliana GN=ANP1 PE=1 SV=2	Q9FZ36	M3K2_ARATH	651	422	1180
comp88265_c0	ath-miR5658,	1808	Q8K1J5	SDE2_MOUSE	448	325	453	382	424	43	32	35	74.4186	162	2.149e-10	Protein SDE2 homolog OS=Mus musculus GN=Sde2 PE=1 SV=1	Q7T293	SDE2_DANRE	467	325	456	400	443	44	29	33	65.9091	154	1.87627e-09	Protein SDE2 homolog OS=Danio rerio GN=sde2 PE=2 SV=2	Q9D554	SF3A3_MOUSE	501	325	453	244	286	43	27	32	62.7907	133	7.06412e-07	Splicing factor 3A subunit 3 OS=Mus musculus GN=Sf3a3 PE=2 SV=2	Q12874	SF3A3_HUMAN	501	325	453
comp93760_c0	ath-miR156i,vvi-miR156h,ath-miR156j,	4470	Q6NQ83	PP247_ARATH	619	323	1927	50	618	569	231	347	40.5975	1199	8.48815e-146	Pentatricopeptide repeat-containing protein At3g22470, mitochondrial OS=Arabidopsis thaliana GN=At3g22470 PE=2 SV=1	Q9CAN5	PPR98_ARATH	614	326	1927	46	613	569	231	344	40.5975	1188	2.60765e-144	Pentatricopeptide repeat-containing protein At1g63080, mitochondrial OS=Arabidopsis thaliana GN=At1g63080 PE=2 SV=1	P0C7Q7	PPR38_ARATH	602	335	1927	72	601	531	222	336	41.8079	1182	1.72524e-143	Putative pentatricopeptide repeat-containing protein At1g12700, mitochondrial OS=Arabidopsis thaliana GN=At1g12700 PE=3 SV=1	Q9LQ14	PPR96_ARATH	629	323	1888
comp66140_c0	ath-miR396a,ath-miR156j,vvi-miR156h,vvi-miR396b,ath-miR156i,	730	Q8LE94	RING3_ARATH	231	334	726	73	208	145	53	74	36.5517	193	2.35733e-16	E3 ubiquitin-protein ligase At3g02290 OS=Arabidopsis thaliana GN=At3g02290 PE=2 SV=1
comp85263_c0	vvi-miR156h,	2738	Q9LS46	ALMT9_ARATH	598	611	1480	270	570	306	185	224	60.4575	847	7.52722e-100	Aluminum-activated malate transporter 9 OS=Arabidopsis thaliana GN=ALMT9 PE=2 SV=1	Q9C6L8	ALMT4_ARATH	548	602	1480	250	545	300	167	208	55.6667	746	5.55026e-86	Aluminum-activated malate transporter 4 OS=Arabidopsis thaliana GN=ALMT4 PE=3 SV=1	Q93Z29	ALMT5_ARATH	537	590	1480	239	537	306	176	211	57.5163	743	1.26959e-85	Aluminum-activated malate transporter 5 OS=Arabidopsis thaliana GN=ALMT5 PE=2 SV=1	Q9LPQ8	ALMT3_ARATH	581	602	1480
comp73882_c0	ath-miR156j,ath-miR157d,ath-miR156a,ath-miR156h,ath-miR156g,ath-miR157a,vvi-miR156h,vvi-miR156e,ath-miR156i,vvi-miR156a,	941	Q9S758	SPL5_ARATH	181	267	644	61	181	127	73	88	57.4803	369	5.71106e-41	Squamosa promoter-binding-like protein 5 OS=Arabidopsis thaliana GN=SPL5 PE=2 SV=1	Q9S7A9	SPL4_ARATH	174	264	644	51	174	129	71	94	55.0388	362	6.20458e-40	Squamosa promoter-binding-like protein 4 OS=Arabidopsis thaliana GN=SPL4 PE=1 SV=1	Q38741	SBP1_ANTMA	131	213	512	29	131	103	69	81	66.9903	342	1.28188e-37	Squamosa promoter-binding protein 1 OS=Antirrhinum majus GN=SBP1 PE=2 SV=1	P93015	SPL3_ARATH	131	270	506
comp64819_c0	ath-miR5658,	1276	Q6ZI17	OML2_ORYSJ	848	614	1276	55	275	222	137	164	61.7117	677	2.28069e-78	Protein MEI2-like 2 OS=Oryza sativa subsp. japonica GN=ML2 PE=2 SV=1	Q8VWF5	AML5_ARATH	800	545	1276	11	246	247	152	181	61.5385	655	1.59573e-75	Protein MEI2-like 5 OS=Arabidopsis thaliana GN=ML5 PE=1 SV=1	Q6EQX3	OML5_ORYSJ	811	464	1276	1	271	273	144	172	52.7473	637	6.57516e-73	Protein MEI2-like 5 OS=Oryza sativa subsp. japonica GN=ML5 PE=2 SV=1	Q9SJG8	AML2_ARATH	843	500	1276
comp89735_c0	ath-miR5658,	1484	Q10M18	TRL12_ORYSJ	279	450	893	50	191	148	103	113	69.5946	545	1.10438e-63	Thioredoxin-like 1-2, chloroplastic OS=Oryza sativa subsp. japonica GN=Os03g0326500 PE=2 SV=1	O64654	TRL11_ARATH	275	525	893	73	194	123	95	108	77.2358	534	4.03101e-62	Thioredoxin-like 1-1, chloroplastic OS=Arabidopsis thaliana GN=At1g08570 PE=2 SV=1	Q6Z4N3	TRL11_ORYSJ	279	450	893	48	190	148	98	113	66.2162	526	7.87286e-61	Thioredoxin-like 1-1, chloroplastic OS=Oryza sativa subsp. japonica GN=Os07g0684100 PE=2 SV=1	O22779	TRL13_ARATH	273	561	893
comp89950_c2	ath-miR5658,	2638	O22446	HDA19_ARATH	501	2192	2638	1	149	149	141	144	94.6309	780	1.59692e-91	Histone deacetylase 19 OS=Arabidopsis thaliana GN=HDA19 PE=1 SV=2	Q38849	KAT2_ARATH	697	1309	1896	308	504	197	127	155	64.467	677	4.1259e-75	Potassium channel KAT2 OS=Arabidopsis thaliana GN=KAT2 PE=1 SV=3	Q39128	KAT1_ARATH	677	1222	1836	329	525	205	126	154	61.4634	667	6.02612e-74	Potassium channel KAT1 OS=Arabidopsis thaliana GN=KAT1 PE=1 SV=2	P56521	HDA19_MAIZE	513	2198	2638
comp66340_c0	ath-miR5658,	2539	Q9NW82	WDR70_HUMAN	654	428	1993	117	634	528	232	332	43.9394	1106	1.62261e-137	WD repeat-containing protein 70 OS=Homo sapiens GN=WDR70 PE=1 SV=1	Q0VA16	WDR70_XENTR	622	428	1840	138	602	475	224	304	47.1579	1095	2.29146e-136	WD repeat-containing protein 70 OS=Xenopus tropicalis GN=wdr70 PE=2 SV=1	Q32LB0	WDR70_BOVIN	652	428	1993	115	632	528	230	330	43.5606	1087	8.10985e-135	WD repeat-containing protein 70 OS=Bos taurus GN=WDR70 PE=2 SV=1	Q5EB92	WDR70_RAT	655	428	2053
comp90541_c0	vvi-miR156e,ath-miR156j,	1743	Q2V9B0	MY1R1_SOLTU	297	359	892	24	200	183	89	114	48.6339	329	9.88764e-33	Transcription factor MYB1R1 OS=Solanum tuberosum PE=2 SV=1	Q8S9H7	DIV_ANTMA	307	557	787	121	197	77	55	65	71.4286	311	3.72538e-30	Transcription factor DIVARICATA OS=Antirrhinum majus GN=DIVARICATA PE=2 SV=1	Q869R9	MYBJ_DICDI	734	596	805	379	445	70	33	49	47.1429	176	6.21509e-12	Myb-like protein J OS=Dictyostelium discoideum GN=mybJ PE=3 SV=1	Q54HX6	MYBI_DICDI	977	569	769
comp3826_c0	ath-miR5658,	311	Q6NPF9	TRXY1_ARATH	172	234	311	93	118	26	19	22	73.0769	110	1.87382e-06	Thioredoxin Y1, chloroplastic OS=Arabidopsis thaliana GN=At1g76760 PE=2 SV=1
comp81223_c0	vvi-miR396a,vvi-miR396b,ath-miR396b,ath-miR396a,	1913	Q9FKK7	XYLA_ARATH	477	74	1495	1	477	477	393	432	82.3899	2084	0	Xylose isomerase OS=Arabidopsis thaliana GN=XYLA PE=2 SV=2	Q40082	XYLA_HORVU	479	74	1495	1	479	479	380	422	79.3319	1986	0	Xylose isomerase OS=Hordeum vulgare GN=XYLA PE=1 SV=1	B9MPG8	XYLA_CALBD	438	197	1495	2	435	434	246	315	56.682	1252	4.16676e-165	Xylose isomerase OS=Caldicellulosiruptor bescii (strain ATCC BAA-1888 / DSM 6725 / Z-1320) GN=xylA PE=3 SV=1	Q9KGU2	XYLA_THEYO	438	197	1495
comp92975_c3	ath-miR156i,vvi-miR156h,ath-miR156j,	2283	P57722	PCBP3_MOUSE	371	765	1847	23	358	381	103	162	27.0341	195	1.48294e-14	Poly(rC)-binding protein 3 OS=Mus musculus GN=Pcbp3 PE=2 SV=3	P57721	PCBP3_HUMAN	371	828	1847	47	358	358	97	154	27.095	191	4.78121e-14	Poly(rC)-binding protein 3 OS=Homo sapiens GN=PCBP3 PE=1 SV=2	P58223	Y4837_ARATH	606	828	1328	37	217	182	52	95	28.5714	190	1.61773e-13	KH domain-containing protein At4g18375 OS=Arabidopsis thaliana GN=At4g18375 PE=2 SV=1	Q15366	PCBP2_HUMAN	365	828	1331
comp65249_c0	ath-miR395a,	1602	B4RRY8	RLMI_ALTMD	397	146	1357	3	394	406	137	221	33.7438	503	7.68774e-56	Ribosomal RNA large subunit methyltransferase I OS=Alteromonas macleodii (strain DSM 17117 / Deep ecotype) GN=rlmI PE=3 SV=1	A7ME44	RLMI_CROS8	396	149	1360	4	396	405	133	213	32.8395	491	3.98417e-54	Ribosomal RNA large subunit methyltransferase I OS=Cronobacter sakazakii (strain ATCC BAA-894) GN=rlmI PE=3 SV=1	B1LJ30	RLMI_ECOSM	396	149	1360	4	396	405	133	213	32.8395	491	4.06639e-54	Ribosomal RNA large subunit methyltransferase I OS=Escherichia coli (strain SMS-3-5 / SECEC) GN=rlmI PE=3 SV=1	B7UN46	RLMI_ECO27	396	149	1360
comp89105_c1	ath-miR5658,	3144	Q9HCG8	CWC22_HUMAN	908	688	2280	128	661	535	301	407	56.2617	1468	0	Pre-mRNA-splicing factor CWC22 homolog OS=Homo sapiens GN=CWC22 PE=1 SV=3	Q8C5N3	CWC22_MOUSE	908	697	2280	126	657	533	305	404	57.2233	1465	0	Pre-mRNA-splicing factor CWC22 homolog OS=Mus musculus GN=Cwc22 PE=1 SV=1	Q5RA93	CWC22_PONAB	908	688	2280	128	661	535	300	406	56.0748	1460	0	Pre-mRNA-splicing factor CWC22 homolog OS=Pongo abelii GN=CWC22 PE=2 SV=1	Q08C72	CWC22_DANRE	985	688	2280
comp92975_c1	ath-miR5658,	1198	Q38922	RAB1B_ARATH	211	183	815	1	211	211	195	205	92.4171	1066	6.89472e-144	Ras-related protein RABB1b OS=Arabidopsis thaliana GN=RABB1B PE=2 SV=1	P92963	RAB1C_ARATH	211	183	815	1	211	211	186	197	88.1517	1009	2.19285e-135	Ras-related protein RABB1c OS=Arabidopsis thaliana GN=RABB1C PE=2 SV=1	P36863	YPTV4_VOLCA	213	183	812	1	213	213	176	190	82.6291	939	1.10652e-124	GTP-binding protein yptV4 OS=Volvox carteri GN=YPTV4 PE=3 SV=1	Q39570	YPTC4_CHLRE	213	183	812
comp59127_c0	ath-miR157d,ath-miR156j,vvi-miR156h,ath-miR157a,ath-miR156h,ath-miR156a,vvi-miR156a,ath-miR156i,	1646	Q38741	SBP1_ANTMA	131	798	1070	41	131	91	70	76	76.9231	376	4.5653e-41	Squamosa promoter-binding protein 1 OS=Antirrhinum majus GN=SBP1 PE=2 SV=1	Q9S758	SPL5_ARATH	181	807	1082	51	146	96	68	77	70.8333	344	5.52772e-36	Squamosa promoter-binding-like protein 5 OS=Arabidopsis thaliana GN=SPL5 PE=2 SV=1	Q9S7A9	SPL4_ARATH	174	798	1082	43	138	96	66	73	68.75	334	9.38778e-35	Squamosa promoter-binding-like protein 4 OS=Arabidopsis thaliana GN=SPL4 PE=1 SV=1	Q38740	SBP2_ANTMA	171	810	1085
comp87227_c0	ath-miR5658,	1283	O49818	LGUL_CICAR	186	226	750	12	186	175	156	165	89.1429	858	2.10097e-112	Lactoylglutathione lyase OS=Cicer arietinum PE=2 SV=1	Q9ZS21	LGUL_SOYBN	185	226	750	11	185	175	152	163	86.8571	845	1.83044e-110	Lactoylglutathione lyase OS=Glycine max GN=GLXI PE=1 SV=1	Q42891	LGUL_SOLLC	185	226	750	11	185	175	144	156	82.2857	801	7.35442e-104	Lactoylglutathione lyase OS=Solanum lycopersicum GN=GLX1 PE=2 SV=1	O04885	LGUL_BRAJU	185	226	750
comp90889_c0	vvi-miR845a,vvi-miR845c,vvi-miR845d,	4345	Q05654	RTF21_SCHPO	1333	1975	4344	415	1216	816	274	431	33.5784	1097	1.47229e-124	Retrotransposable element Tf2 155 kDa protein type 1 OS=Schizosaccharomyces pombe (strain 972 / ATCC 24843) GN=Tf2-1 PE=2 SV=1	Q9UR07	RTF23_SCHPO	1333	1975	4344	415	1216	816	273	431	33.4559	1089	2.34029e-123	Retrotransposable element Tf2 155 kDa protein type 3 OS=Schizosaccharomyces pombe (strain 972 / ATCC 24843) GN=Tf2-11 PE=4 SV=1	Q9C0R2	RTF22_SCHPO	1333	1975	4344	415	1216	816	273	431	33.4559	1088	2.89875e-123	Retrotransposable element Tf2 155 kDa protein type 2 OS=Schizosaccharomyces pombe (strain 972 / ATCC 24843) GN=Tf2-7 PE=2 SV=1	Q7LHG5	YI31B_YEAST	1498	1936	4098
comp80443_c2	ath-miR5658,	1403	O60100	IMB4_SCHPO	1067	585	1394	748	1025	280	80	140	28.5714	194	2.91017e-14	Probable importin subunit beta-4 OS=Schizosaccharomyces pombe (strain 972 / ATCC 24843) GN=kap123 PE=2 SV=1	Q8TEX9	IPO4_HUMAN	1081	597	1136	848	1026	180	59	89	32.7778	159	4.71615e-10	Importin-4 OS=Homo sapiens GN=IPO4 PE=1 SV=2	Q8VI75	IPO4_MOUSE	1082	597	1403	757	1027	272	78	135	28.6765	150	6.05123e-09	Importin-4 OS=Mus musculus GN=Ipo4 PE=1 SV=1	Q8BKC5	IPO5_MOUSE	1097	597	1172
comp79089_c0	ath-miR156a,ath-miR156g,	2425	Q978J0	Y1425_THEVO	189	483	758	60	152	93	32	57	34.4086	133	1.7339e-07	Putative ankyrin repeat protein TV1425 OS=Thermoplasma volcanium (strain ATCC 51530 / DSM 4299 / JCM 9571 / NBRC 15438 / GSS1) GN=TV1425 PE=1 SV=1	Q9ZCL3	Y714_RICPR	107	519	725	15	83	69	31	39	44.9275	122	2.3053e-06	Putative ankyrin repeat protein RP714 OS=Rickettsia prowazekii (strain Madrid E) GN=RP714 PE=4 SV=1
comp87631_c2	ath-miR394a,	4188	Q9VUQ8	DCN1L_DROME	288	1807	2010	174	241	68	35	47	51.4706	200	3.51618e-15	DCN1-like protein OS=Drosophila melanogaster GN=CG7427 PE=1 SV=2	Q8BZJ7	DCNL2_MOUSE	259	1804	2010	178	246	69	33	48	47.8261	190	4.80435e-14	DCN1-like protein 2 OS=Mus musculus GN=Dcun1d2 PE=2 SV=3	Q6PH85	DCNL2_HUMAN	259	1771	2010	178	257	80	33	51	41.25	190	5.4788e-14	DCN1-like protein 2 OS=Homo sapiens GN=DCUN1D2 PE=2 SV=1	Q5ZKU1	DCNL1_CHICK	259	1807	2010
comp76643_c0	vvi-miR171f,ath-miR171b,ath-miR171a,	1350	Q9FHE1	GSTT3_ARATH	590	358	909	260	452	197	61	94	30.9645	195	1.34947e-14	Glutathione S-transferase T3 OS=Arabidopsis thaliana GN=GSTT3 PE=2 SV=1	Q8L727	GSTT2_ARATH	591	358	933	260	461	212	58	92	27.3585	167	3.1167e-11	Glutathione S-transferase T2 OS=Arabidopsis thaliana GN=GSTT2 PE=2 SV=1
comp124355_c0	ath-miR5658,	918	Q43385	DOF37_ARATH	296	2	640	105	296	231	97	125	41.9913	319	1.30007e-32	Dof zinc finger protein DOF3.7 OS=Arabidopsis thaliana GN=DOF3.7 PE=1 SV=2	Q9ZPY0	DOF25_ARATH	369	2	640	111	369	264	111	144	42.0455	228	4.85452e-20	Dof zinc finger protein DOF2.5 OS=Arabidopsis thaliana GN=DOF2.5 PE=2 SV=3	Q9M161	DOF41_ARATH	294	2	634	99	287	220	77	106	35	174	4.80023e-13	Dof zinc finger protein DOF4.1 OS=Arabidopsis thaliana GN=DOF4.1 PE=2 SV=2	Q8LAP8	DOF46_ARATH	342	2	205
comp92426_c0	ath-miR5658,	565	Q9C9F4	COLX_ARATH	356	287	460	2	62	61	31	44	50.8197	142	2.2886e-09	Putative zinc finger protein At1g68190 OS=Arabidopsis thaliana GN=At1g68190 PE=2 SV=1	O23379	COL11_ARATH	330	224	433	4	71	72	33	41	45.8333	133	3.10421e-08	Putative zinc finger protein CONSTANS-LIKE 11 OS=Arabidopsis thaliana GN=COL11 PE=2 SV=2	Q940T9	COL4_ARATH	362	284	445	1	56	56	28	37	50	127	1.58226e-07	Zinc finger protein CONSTANS-LIKE 4 OS=Arabidopsis thaliana GN=COL4 PE=2 SV=2	Q9SK53	COL3_ARATH	294	284	430
comp1019147_c0	ath-miR5658,	207	Q9SZL4	ATL18_ARATH	145	3	149	53	101	49	27	34	55.102	159	1.14499e-13	RING-H2 finger protein ATL18 OS=Arabidopsis thaliana GN=ATL18 PE=2 SV=1	Q84W40	ATL11_ARATH	404	3	137	139	182	45	22	33	48.8889	132	4.05078e-09	RING-H2 finger protein ATL11 OS=Arabidopsis thaliana GN=ATL11 PE=2 SV=2	Q9FKX5	NIPL1_ARATH	221	15	155	165	211	47	21	29	44.6809	126	8.28663e-09	NEP1-interacting protein-like 1 OS=Arabidopsis thaliana GN=ATL27 PE=2 SV=1	Q8GT74	NIP2_ARATH	241	15	146
comp63251_c0	vvi-miR396a,vvi-miR396b,ath-miR396b,ath-miR396a,	411	P10978	POLX_TOBAC	1328	4	411	476	612	137	87	112	63.5036	489	1.32643e-55	Retrovirus-related Pol polyprotein from transposon TNT 1-94 OS=Nicotiana tabacum PE=2 SV=1	P04146	COPIA_DROME	1409	19	411	481	612	132	52	75	39.3939	244	1.1583e-22	Copia protein OS=Drosophila melanogaster GN=GIP PE=1 SV=3	Q12472	YD21B_YEAST	1770	28	405	664	792	129	37	64	28.6822	162	5.64694e-12	Transposon Ty2-DR1 Gag-Pol polyprotein OS=Saccharomyces cerevisiae (strain ATCC 204508 / S288c) GN=TY2B-DR1 PE=1 SV=3	P0CX64	YG22B_YEAST	1770	28	405
comp3214_c0	ath-miR5658,	239	Q9LRT1	Y3804_ARATH	1016	2	229	8	83	76	44	56	57.8947	228	1.66212e-21	Probably inactive leucine-rich repeat receptor-like protein kinase At3g28040 OS=Arabidopsis thaliana GN=At3g28040 PE=2 SV=1	Q0WVM4	Y2239_ARATH	634	32	229	6	71	66	25	35	37.8788	117	7.26316e-07	Probable LRR receptor-like serine/threonine-protein kinase At2g23950 OS=Arabidopsis thaliana GN=At2g23950 PE=2 SV=1	Q9LFS4	NIK1_ARATH	638	32	238	4	78	75	29	41	38.6667	115	1.12892e-06	Protein NSP-INTERACTING KINASE 1 OS=Arabidopsis thaliana GN=NIK1 PE=1 SV=1	Q93ZS4	NIK3_ARATH	632	35	217
comp57729_c0	ath-miR858a,	872	P08451	FER2_SYNP6	105	323	601	11	103	93	42	62	45.1613	247	2.10346e-24	Ferredoxin-2 OS=Synechococcus sp. (strain ATCC 27144 / PCC 6301 / SAUG 1402/1) GN=petF2 PE=3 SV=2	P15788	FER_SYNP4	99	341	637	1	99	99	38	62	38.3838	214	6.14331e-20	Ferredoxin OS=Synechococcus sp. (strain PCC 7418) PE=1 SV=2	P00252	FER1_NOSMU	99	341	628	5	99	96	39	62	40.625	213	7.55076e-20	Ferredoxin-1 OS=Nostoc muscorum PE=1 SV=2	P00248	FER_MASLA	99	341	637
comp81665_c0	ath-miR5658,	1052	Q9D113	DNLZ_MOUSE	177	374	682	35	128	105	34	47	32.381	131	7.83637e-08	DNL-type zinc finger protein OS=Mus musculus GN=Dnlz PE=2 SV=1	P42844	ZIM17_YEAST	174	395	544	68	117	50	20	31	40	128	2.13083e-07	Mitochondrial protein import protein ZIM17 OS=Saccharomyces cerevisiae (strain ATCC 204508 / S288c) GN=ZIM17 PE=1 SV=2	A6ZSH0	ZIM17_YEAS7	174	395	544	68	117	50	20	31	40	128	2.13083e-07	Mitochondrial protein import protein ZIM17 OS=Saccharomyces cerevisiae (strain YJM789) GN=ZIM17 PE=3 SV=2	B5VQB0	ZIM17_YEAS6	174	395	544
comp83747_c0	ath-miR160a,	883	Q84WU6	ARFQ_ARATH	585	2	415	439	569	139	53	74	38.1295	161	5.24178e-11	Auxin response factor 17 OS=Arabidopsis thaliana GN=ARF17 PE=2 SV=1
comp41572_c0	ath-miR156i,	1106	Q2QDF6	DET2_GOSHI	258	238	729	87	258	174	56	98	32.1839	230	1.8283e-20	Steroid 5-alpha-reductase DET2 OS=Gossypium hirsutum GN=DET2 PE=1 SV=1	Q55C17	TECR_DICDI	300	241	735	134	299	168	53	95	31.5476	228	4.64501e-20	Very-long-chain enoyl-CoA reductase OS=Dictyostelium discoideum GN=gpsn2 PE=3 SV=1	Q28892	S5A2_MACFA	254	238	735	88	254	170	50	96	29.4118	216	1.01931e-18	3-oxo-5-alpha-steroid 4-dehydrogenase 2 OS=Macaca fascicularis GN=SRD5A2 PE=1 SV=1	P31213	S5A2_HUMAN	254	238	735
comp86698_c1	ath-miR5658,	2601	Q96PP9	GBP4_HUMAN	640	451	1596	25	423	412	114	195	27.6699	323	1.55086e-29	Guanylate-binding protein 4 OS=Homo sapiens GN=GBP4 PE=1 SV=2	Q8N8V2	GBP7_HUMAN	638	454	1596	13	408	408	115	190	28.1863	317	8.73463e-29	Guanylate-binding protein 7 OS=Homo sapiens GN=GBP7 PE=2 SV=2	Q5R9T9	GBP6_PONAB	633	451	1593	10	407	408	105	188	25.7353	294	6.36683e-26	Guanylate-binding protein 6 OS=Pongo abelii GN=GBP6 PE=2 SV=1	Q6ZN66	GBP6_HUMAN	633	451	1593
comp237675_c0	ath-miR171b,	528	Q8VYH0	PP313_ARATH	616	8	526	1	175	175	79	111	45.1429	368	1.01425e-39	Pentatricopeptide repeat-containing protein At4g15720 OS=Arabidopsis thaliana GN=PCMP-H1 PE=2 SV=1	Q683I9	PP295_ARATH	573	206	526	132	243	112	49	74	43.75	245	7.97437e-23	Pentatricopeptide repeat-containing protein At3g62890 OS=Arabidopsis thaliana GN=PCMP-H82 PE=2 SV=1	P0C898	PP232_ARATH	689	155	526	28	151	124	49	77	39.5161	239	7.58381e-22	Putative pentatricopeptide repeat-containing protein At3g15130 OS=Arabidopsis thaliana GN=PCMP-H86 PE=3 SV=1	Q9LUJ2	PP249_ARATH	842	158	526
comp87835_c0	ath-miR5658,	2797	O74975	PCY1_SCHPO	362	650	1174	93	265	176	113	141	64.2045	622	1.03106e-70	Probable choline-phosphate cytidylyltransferase OS=Schizosaccharomyces pombe (strain 972 / ATCC 24843) GN=SPCC1827.02c PE=1 SV=3	Q9Y5K3	PCY1B_HUMAN	369	647	1162	72	241	172	110	136	63.9535	615	1.20182e-69	Choline-phosphate cytidylyltransferase B OS=Homo sapiens GN=PCYT1B PE=1 SV=1	Q811Q9	PCY1B_MOUSE	369	647	1162	72	241	172	109	136	63.3721	611	3.74579e-69	Choline-phosphate cytidylyltransferase B OS=Mus musculus GN=Pcyt1b PE=1 SV=2	Q9QZC4	PCY1B_RAT	369	647	1162
comp83394_c0	ath-miR156g,ath-miR156a,	2210	Q9I969	TXLNB_CHICK	676	1328	1579	190	273	84	31	49	36.9048	131	2.13892e-06	Beta-taxilin OS=Gallus gallus GN=TXLNB PE=2 SV=1
comp90107_c0	ath-miR5658,	8571	P40234	CKI2_SCHPO	435	3865	4722	12	287	289	109	172	37.7163	519	1.98035e-54	Casein kinase I homolog 2 OS=Schizosaccharomyces pombe (strain 972 / ATCC 24843) GN=cki2 PE=1 SV=2	Q8BK63	KC1A_MOUSE	337	3892	4785	2	281	301	117	172	38.8704	505	1.33982e-53	Casein kinase I isoform alpha OS=Mus musculus GN=Csnk1a1 PE=2 SV=2	P48729	KC1A_HUMAN	337	3892	4785	2	281	301	117	172	38.8704	505	1.33982e-53	Casein kinase I isoform alpha OS=Homo sapiens GN=CSNK1A1 PE=1 SV=2	P67963	KC1A_XENLA	337	3892	4740
comp87548_c0	ath-miR5658,	2973	Q7XTT4	NUCL2_ORYSJ	707	827	1414	435	630	196	118	156	60.2041	672	7.58786e-74	Nucleolin 2 OS=Oryza sativa subsp. japonica GN=Os04g0620700 PE=2 SV=2	Q6Z1C0	NUCL1_ORYSJ	572	827	1414	297	492	196	112	145	57.1429	603	7.48061e-66	Nucleolin 1 OS=Oryza sativa subsp. japonica GN=Os08g0192900 PE=2 SV=1	Q1PEP5	NUCL2_ARATH	636	827	1501	351	558	225	120	160	53.3333	583	1.03734e-62	Nucleolin 2 OS=Arabidopsis thaliana GN=NUCL2 PE=2 SV=1	Q9FVQ1	NUCL1_ARATH	557	827	1501
comp80656_c0	ath-miR5658,	2270	Q0II91	DJC21_BOVIN	533	1220	2185	2	349	356	124	184	34.8315	499	5.55487e-53	DnaJ homolog subfamily C member 21 OS=Bos taurus GN=DNAJC21 PE=2 SV=2	Q6PGY5	DJC21_DANRE	545	1517	2185	2	219	224	96	132	42.8571	468	7.91793e-49	DnaJ homolog subfamily C member 21 OS=Danio rerio GN=dnajc21 PE=2 SV=1	Q5F1R6	DJC21_HUMAN	531	1517	2185	2	217	224	93	132	41.5179	445	7.10155e-46	DnaJ homolog subfamily C member 21 OS=Homo sapiens GN=DNAJC21 PE=1 SV=2	P53863	JJJ1_YEAST	590	1517	2188
comp91951_c2	ath-miR5658,	3246	O22207	UBP5_ARATH	924	70	2832	21	924	923	612	715	66.3055	3110	0	Ubiquitin carboxyl-terminal hydrolase 5 OS=Arabidopsis thaliana GN=UBP5 PE=1 SV=2	Q9ZSB5	UBP10_ARATH	923	70	2817	25	898	923	449	599	48.6457	2014	0	Ubiquitin carboxyl-terminal hydrolase 10 OS=Arabidopsis thaliana GN=UBP10 PE=2 SV=2	Q93Y01	UBP9_ARATH	910	70	2817	25	897	919	434	586	47.2252	1981	0	Ubiquitin carboxyl-terminal hydrolase 9 OS=Arabidopsis thaliana GN=UBP9 PE=2 SV=1	Q9MAQ3	UBP11_ARATH	892	79	2817
comp27037_c0	ath-miR5658,	893	Q9FKA5	Y5957_ARATH	381	354	893	30	272	259	95	116	36.6795	138	3.97775e-08	Uncharacterized protein At5g39570 OS=Arabidopsis thaliana GN=At5g39570 PE=1 SV=1
comp92611_c1	vvi-miR396b,	2772	Q0DA50	C3H45_ORYSJ	665	1233	1721	260	395	164	70	94	42.6829	307	1.96173e-27	Zinc finger CCCH domain-containing protein 45 OS=Oryza sativa subsp. japonica GN=Os06g0677700 PE=2 SV=1	A9LNK9	CPSF_ARATH	631	1233	1742	237	379	177	69	96	38.9831	296	3.61203e-26	Cleavage and polyadenylation specificity factor CPSF30 OS=Arabidopsis thaliana GN=CPSF30 PE=1 SV=1	Q5R746	YTDC2_PONAB	671	1233	1742	529	671	175	70	89	40	261	8.03309e-22	YTH domain-containing protein 2 OS=Pongo abelii GN=YTHDC2 PE=2 SV=1	B2RR83	YTDC2_MOUSE	1445	1236	1718
comp87951_c0	ath-miR5658,	4913	Q6PIJ4	NFRKB_MOUSE	1296	944	1366	509	650	143	75	105	52.4476	407	2.34947e-38	Nuclear factor related to kappa-B-binding protein OS=Mus musculus GN=Nfrkb PE=2 SV=1	Q6P4R8	NFRKB_HUMAN	1299	944	1366	510	651	143	75	105	52.4476	406	2.52241e-38	Nuclear factor related to kappa-B-binding protein OS=Homo sapiens GN=NFRKB PE=1 SV=2	Q6P4L9	NFRKB_XENTR	1265	944	1726	426	651	263	102	145	38.7833	404	5.02413e-38	Nuclear factor related to kappa-B-binding protein OS=Xenopus tropicalis GN=nfrkb PE=2 SV=1
comp67392_c0	vvi-miR398b,	517	Q9SSB8	CX5B2_ARATH	171	149	517	1	129	129	68	91	52.7132	332	2.36392e-37	Cytochrome c oxidase subunit 5b-2, mitochondrial OS=Arabidopsis thaliana GN=COX5B-2 PE=2 SV=1	Q9LW15	CX5B1_ARATH	176	149	517	1	130	130	74	93	56.9231	294	1.13787e-31	Cytochrome c oxidase subunit 5b-1, mitochondrial OS=Arabidopsis thaliana GN=COX5B-1 PE=2 SV=1	Q9SSS5	CX5BL_ARATH	90	374	514	4	50	47	32	40	68.0851	179	7.94507e-16	Putative cytochrome c oxidase subunit 5b-like OS=Arabidopsis thaliana GN=At1g52710 PE=2 SV=2
comp85345_c1	ath-miR5658,	2692	Q9LU89	2A5N_ARATH	510	924	2438	1	510	511	375	423	73.3855	1895	0	Serine/threonine protein phosphatase 2A 59 kDa regulatory subunit B' eta isoform OS=Arabidopsis thaliana GN=B'ETA PE=2 SV=1	Q8LF36	2A5T_ARATH	492	1035	2444	30	491	470	357	405	75.9574	1877	0	Serine/threonine protein phosphatase 2A 57 kDa regulatory subunit B' theta isoform OS=Arabidopsis thaliana GN=B'THETA PE=2 SV=2	Q8RW96	2A5G_ARATH	522	924	2477	1	510	529	360	408	68.0529	1823	0	Serine/threonine protein phosphatase 2A 59 kDa regulatory subunit B' gamma isoform OS=Arabidopsis thaliana GN=B'GAMMA PE=1 SV=2	Q9LVE2	2A5Z_ARATH	546	924	2468
comp65341_c1	ath-miR5658,	695	Q8LLE5	FPP_SOLLC	582	4	648	366	573	216	139	166	64.3519	580	5.99737e-69	Filament-like plant protein (Fragment) OS=Solanum lycopersicum GN=FPP PE=1 SV=1	Q9CAP9	FPP1_ARATH	779	1	654	574	777	238	96	127	40.3361	373	3.8176e-39	Filament-like plant protein 1 OS=Arabidopsis thaliana GN=FPP1 PE=2 SV=1	Q9MA92	FPP3_ARATH	615	16	366	494	615	122	60	83	49.1803	233	1.29895e-20	Filament-like plant protein 3 OS=Arabidopsis thaliana GN=FPP3 PE=2 SV=2	Q9SFF4	FPP2_ARATH	629	4	654
comp87260_c1	ath-miR156i,	1889	Q8VYF4	GATL7_ARATH	361	499	1581	1	358	362	279	311	77.0718	1440	0	Probable galacturonosyltransferase-like 7 OS=Arabidopsis thaliana GN=GATL7 PE=2 SV=1	Q9FWY9	GATL5_ARATH	361	499	1584	1	360	365	261	306	71.5068	1368	0	Probable galacturonosyltransferase-like 5 OS=Arabidopsis thaliana GN=GATL5 PE=2 SV=1	O04253	GATL6_ARATH	346	499	1584	1	345	366	265	294	72.4044	1339	1.30412e-179	Probable galacturonosyltransferase-like 6 OS=Arabidopsis thaliana GN=GATL6 PE=2 SV=1	O04536	GATL9_ARATH	390	631	1581
comp91303_c2	ath-miR5658,	2814	Q9AXT8	CMT1_MAIZE	912	2025	2696	283	482	227	113	149	49.7797	502	1.99789e-94	DNA (cytosine-5)-methyltransferase 1 OS=Zea mays GN=MET2A PE=1 SV=1	Q8LPU5	CMT3_MAIZE	915	2025	2696	287	486	224	109	143	48.6607	494	6.67009e-93	DNA (cytosine-5)-methyltransferase 3 OS=Zea mays GN=DMT105 PE=2 SV=1	Q9ARI6	CMT2_MAIZE	915	2025	2696	287	486	224	108	142	48.2143	485	7.16656e-92	DNA (cytosine-5)-methyltransferase 2 OS=Zea mays GN=ZMET5 PE=2 SV=1	O49139	CMT1_ARATH	791	2025	2696
comp90156_c0	ath-miR5658,	2891	Q5XGY1	TSR1_XENLA	815	391	2736	13	788	809	301	448	37.2064	1190	1.38555e-146	Pre-rRNA-processing protein TSR1 homolog OS=Xenopus laevis GN=tsr1 PE=2 SV=1	Q5R434	TSR1_PONAB	805	391	2754	1	778	822	303	445	36.8613	1173	3.52345e-144	Pre-rRNA-processing protein TSR1 homolog OS=Pongo abelii GN=TSR1 PE=2 SV=1	Q5SWD9	TSR1_MOUSE	803	391	2610	49	776	764	280	416	36.6492	1165	4.50748e-143	Pre-rRNA-processing protein TSR1 homolog OS=Mus musculus GN=Tsr1 PE=2 SV=1	Q2NL82	TSR1_HUMAN	804	391	2754
comp87899_c1	ath-miR5658,	1973	O08795	GLU2B_MOUSE	521	1580	1972	52	182	131	63	92	48.0916	359	5.14404e-35	Glucosidase 2 subunit beta OS=Mus musculus GN=Prkcsh PE=1 SV=1	P14314	GLU2B_HUMAN	528	1580	1972	52	182	131	64	91	48.855	354	2.66694e-34	Glucosidase 2 subunit beta OS=Homo sapiens GN=PRKCSH PE=1 SV=2	Q28034	GLU2B_BOVIN	533	1595	1972	51	176	126	59	85	46.8254	327	9.19441e-31	Glucosidase 2 subunit beta OS=Bos taurus GN=PRKCSH PE=2 SV=1	Q9USH8	GLU2B_SCHPO	506	1679	1972
comp344961_c0	vvi-miR156e,	633	Q70PR7	VINSY_RAUSE	421	195	617	275	404	144	49	72	34.0278	172	5.14691e-13	Vinorine synthase OS=Rauvolfia serpentina GN=ACT PE=1 SV=2	Q9FI40	BAHD1_ARATH	443	186	632	269	425	166	47	84	28.3133	168	1.76621e-12	BAHD acyltransferase At5g47980 OS=Arabidopsis thaliana GN=BAHD1 PE=2 SV=1	Q94FT4	SALAT_PAPSO	474	165	377	395	470	76	31	44	40.7895	165	3.6275e-12	Salutaridinol 7-O-acetyltransferase OS=Papaver somniferum GN=SALAT PE=1 SV=1	Q9ZTK5	DAT_CATRO	439	165	617
comp66787_c0	vvi-miR156e,	1774	Q9SZI6	GAT22_ARATH	352	258	383	310	351	42	25	36	59.5238	141	4.80717e-08	Putative GATA transcription factor 22 OS=Arabidopsis thaliana GN=GATA22 PE=2 SV=1	Q5HZ36	GAT21_ARATH	398	713	796	224	251	28	24	26	85.7143	141	6.85881e-08	GATA transcription factor 21 OS=Arabidopsis thaliana GN=GATA21 PE=1 SV=2	Q8LC59	GAT23_ARATH	120	713	850	2	47	46	21	28	45.6522	117	6.69426e-06	GATA transcription factor 23 OS=Arabidopsis thaliana GN=GATA23 PE=2 SV=2
comp93024_c1	ath-miR5658,	2682	Q9ZVX4	U90A1_ARATH	478	2005	2316	324	427	104	60	82	57.6923	333	1.27512e-45	UDP-glycosyltransferase 90A1 OS=Arabidopsis thaliana GN=UGT90A1 PE=2 SV=1	Q9SY84	U90A2_ARATH	467	2005	2316	321	422	105	54	79	51.4286	263	9.18552e-45	UDP-glycosyltransferase 90A2 OS=Arabidopsis thaliana GN=UGT90A2 PE=2 SV=1	Q4R1I9	ANGLT_ROSHC	473	2005	2316	331	431	104	55	71	52.8846	270	2.29427e-31	Anthocyanidin 5,3-O-glucosyltransferase OS=Rosa hybrid cultivar GN=RhGT1 PE=2 SV=1	Q40287	UFOG5_MANES	487	2008	2340
comp91512_c3	ath-miR5658,	2231	Q9SKU6	PP166_ARATH	490	1046	2230	39	432	396	189	267	47.7273	940	2.58578e-116	Pentatricopeptide repeat-containing protein At2g20710, mitochondrial OS=Arabidopsis thaliana GN=At2g20710 PE=2 SV=1	O22799	Y2349_ARATH	623	267	926	24	243	220	172	201	78.1818	877	1.67804e-105	Uncharacterized protein At2g33490 OS=Arabidopsis thaliana GN=At2g33490 PE=1 SV=2	Q84JR3	PP334_ARATH	492	1040	2230	24	421	402	143	231	35.5721	646	1.56193e-73	Pentatricopeptide repeat-containing protein At4g21705, mitochondrial OS=Arabidopsis thaliana GN=At4g21705 PE=2 SV=1	Q8LPS6	PPR3_ARATH	524	1043	2218
comp93537_c0	vvi-miR845c,vvi-miR845d,	4314	P10978	POLX_TOBAC	1328	3431	4297	279	563	295	79	129	26.7797	199	5.55654e-14	Retrovirus-related Pol polyprotein from transposon TNT 1-94 OS=Nicotiana tabacum PE=2 SV=1	P04146	COPIA_DROME	1409	3239	4282	232	559	359	91	146	25.3482	199	6.1166e-14	Copia protein OS=Drosophila melanogaster GN=GIP PE=1 SV=3	Q07791	YD23B_YEAST	1770	3641	4297	512	745	237	65	100	27.4262	179	1.49311e-11	Transposon Ty2-DR3 Gag-Pol polyprotein OS=Saccharomyces cerevisiae (strain ATCC 204508 / S288c) GN=TY2B-DR3 PE=2 SV=1	P25384	YC21B_YEAST	1770	3641	4297
comp83117_c0	ath-miR165a,	3517	Q9FV65	CAPPC_FLATR	967	323	3223	1	967	968	855	917	88.3264	4495	0	Phosphoenolpyruvate carboxylase 2 OS=Flaveria trinervia GN=PPCC PE=1 SV=1	P29196	CAPP_SOLTU	965	323	3223	1	965	968	860	918	88.843	4487	0	Phosphoenolpyruvate carboxylase OS=Solanum tuberosum GN=PPC1 PE=2 SV=2	P16097	CAPP2_MESCR	960	323	3199	1	960	960	846	916	88.125	4474	0	Phosphoenolpyruvate carboxylase 2 OS=Mesembryanthemum crystallinum GN=PPC2 PE=3 SV=1	Q02909	CAPP1_SOYBN	967	323	3223
comp85508_c0	vvi-miR399a,	1954	P54772	DCHS_SOLLC	413	305	1528	2	407	411	231	311	56.2044	1270	6.529e-168	Histidine decarboxylase OS=Solanum lycopersicum GN=HDC PE=2 SV=1	Q56581	DCHS_VIBA7	386	392	1444	20	370	352	144	216	40.9091	730	1.03329e-87	Histidine decarboxylase OS=Vibrio anguillarum (strain ATCC 68554 / 775) GN=hdc PE=3 SV=1	A7MVI6	DCHS_VIBHB	386	392	1429	25	370	347	144	212	41.4986	727	2.37743e-87	Histidine decarboxylase OS=Vibrio harveyi (strain ATCC BAA-1116 / BB120) GN=hdc PE=3 SV=1	Q1IAK7	DCHS_PSEE4	403	398	1471
comp89699_c0	ath-miR398b,novel_61,vvi-miR398b,	4252	Q2MHE4	HT1_ARATH	390	3351	3728	226	343	126	62	80	49.2063	323	5.73503e-30	Serine/threonine-protein kinase HT1 OS=Arabidopsis thaliana GN=HT1 PE=1 SV=1	Q55GU0	Y9955_DICDI	916	3342	3722	795	913	127	55	79	43.3071	280	1.18655e-23	Probable serine/threonine-protein kinase DDB_G0267514 OS=Dictyostelium discoideum GN=DDB_G0267514 PE=3 SV=1	Q55A09	Y9963_DICDI	1331	3342	3719	1211	1327	126	56	75	44.4444	272	1.34691e-22	Probable serine/threonine-protein kinase DDB_G0272254 OS=Dictyostelium discoideum GN=DDB_G0272254 PE=3 SV=1	Q9FPR3	EDR1_ARATH	933	3348	3719
comp92731_c0	ath-miR5658,	2620	Q8VZG8	Y4885_ARATH	1045	413	2404	407	1044	691	265	386	38.3502	1091	8.93584e-131	Probable LRR receptor-like serine/threonine-protein kinase At4g08850 OS=Arabidopsis thaliana GN=At4g08850 PE=1 SV=3	Q9LP24	Y1571_ARATH	1120	410	2404	486	1119	684	262	370	38.3041	1060	1.05208e-125	Probable leucine-rich repeat receptor-like protein kinase At1g35710 OS=Arabidopsis thaliana GN=At1g35710 PE=2 SV=1	Q9LVP0	Y5639_ARATH	1102	425	2392	405	1074	680	236	354	34.7059	817	1.14358e-91	Probable leucine-rich repeat receptor-like protein kinase At5g63930 OS=Arabidopsis thaliana GN=At5g63930 PE=1 SV=1	C0LGW6	ERL1_ARATH	966	437	2410
comp76007_c0	ath-miR5658,	1576	A2BIJ3	BSDC1_DANRE	412	562	1371	17	273	271	75	131	27.6753	268	4.29446e-24	BSD domain-containing protein 1 OS=Danio rerio GN=bsdc1 PE=1 SV=1	Q5ZIK6	BSDC1_CHICK	451	748	1353	24	211	202	61	96	30.198	249	2.12096e-21	BSD domain-containing protein 1 OS=Gallus gallus GN=BSDC1 PE=2 SV=1	Q3SX22	BSDC1_BOVIN	461	748	1353	55	242	202	56	102	27.7228	232	3.35147e-19	BSD domain-containing protein 1 OS=Bos taurus GN=BSDC1 PE=2 SV=1	Q80Y55	BSDC1_MOUSE	427	748	1353
comp87794_c0	ath-miR5658,	3147	B0CBC7	PYRG_ACAM1	555	1967	2323	348	466	120	66	87	55	356	8.35975e-73	CTP synthase OS=Acaryochloris marina (strain MBIC 11017) GN=pyrG PE=3 SV=1	O59456	PYRG_PYRHO	537	1964	2320	344	461	120	65	82	54.1667	334	8.78797e-73	CTP synthase OS=Pyrococcus horikoshii (strain ATCC 700860 / DSM 12428 / JCM 9974 / NBRC 100139 / OT-3) GN=pyrG PE=3 SV=2	Q9V1S2	PYRG_PYRAB	537	1964	2320	344	461	120	64	82	53.3333	328	3.03861e-72	CTP synthase OS=Pyrococcus abyssi (strain GE5 / Orsay) GN=pyrG PE=3 SV=1	O29987	PYRG_ARCFU	532	1964	2320
comp61909_c0	ath-miR156i,	1791	Q9XFH4	DDM1_ARATH	764	76	1791	2	574	575	406	477	70.6087	1899	0	ATP-dependent DNA helicase DDM1 OS=Arabidopsis thaliana GN=DDM1 PE=1 SV=1	Q8RWY3	ISW2_ARATH	1055	649	1791	182	540	382	175	253	45.8115	832	6.62036e-97	Putative chromatin-remodeling complex ATPase chain OS=Arabidopsis thaliana GN=At3g06400 PE=2 SV=3	Q7G8Y3	ISW2_ORYSJ	1107	649	1791	224	582	382	174	249	45.5497	823	2.40752e-95	Probable chromatin-remodeling complex ATPase chain OS=Oryza sativa subsp. japonica GN=Os01g0367900 PE=2 SV=2	Q9NRZ9	HELLS_HUMAN	838	655	1791
comp84108_c0	ath-miR5658,	840	O65155	KELP_ARATH	165	143	634	13	165	164	93	122	56.7073	440	4.27644e-52	RNA polymerase II transcriptional coactivator KELP OS=Arabidopsis thaliana GN=KELP PE=1 SV=1	O65154	KIWI_ARATH	107	155	379	32	106	75	27	50	36	170	8.02365e-14	RNA polymerase II transcriptional coactivator KIWI OS=Arabidopsis thaliana GN=KIWI PE=1 SV=1	Q5R6D0	TCP4_PONAB	127	155	346	63	127	65	26	45	40	134	1.04e-08	Activated RNA polymerase II transcriptional coactivator p15 OS=Pongo abelii GN=SUB1 PE=2 SV=1	Q4R947	TCP4_MACFA	127	155	346
comp80156_c0	ath-miR5658,	2853	P13676	ACPH_RAT	732	524	2554	86	729	693	231	355	33.3333	878	1.61827e-102	Acylamino-acid-releasing enzyme OS=Rattus norvegicus GN=Apeh PE=1 SV=1	Q8R146	APEH_MOUSE	732	524	2554	86	729	692	230	348	33.237	877	2.4898e-102	Acylamino-acid-releasing enzyme OS=Mus musculus GN=Apeh PE=2 SV=3	P19205	ACPH_PIG	732	524	2545	86	726	688	231	344	33.5756	863	2.66082e-100	Acylamino-acid-releasing enzyme OS=Sus scrofa GN=APEH PE=1 SV=2	P13798	ACPH_HUMAN	732	524	2554
comp91186_c3	ath-miR5658,	9751	Q92616	GCN1L_HUMAN	2671	447	7850	137	2636	2565	893	1414	34.8148	3368	0	Translational activator GCN1 OS=Homo sapiens GN=GCN1L1 PE=1 SV=6	Q54WR2	GCN1L_DICDI	2667	483	6572	624	2624	2069	723	1137	34.9444	2825	0	Translational activator gcn1 OS=Dictyostelium discoideum GN=gcn1l1 PE=3 SV=1	P33892	GCN1_YEAST	2672	489	4676	1181	2585	1422	530	841	37.2714	2340	0	Translational activator GCN1 OS=Saccharomyces cerevisiae (strain ATCC 204508 / S288c) GN=GCN1 PE=1 SV=1	Q10105	GCN1_SCHPO	2670	426	4574
comp89901_c0	ath-miR172c,vvi-miR172c,	2199	Q40392	TMVRN_NICGU	1144	2	2146	221	907	796	236	357	29.6482	647	3.37612e-70	TMV resistance protein N OS=Nicotiana glutinosa GN=N PE=1 SV=1	O82500	Y4117_ARATH	1095	2	2179	217	826	734	195	332	26.5668	543	1.13938e-56	Putative disease resistance protein At4g11170 OS=Arabidopsis thaliana GN=At4g11170 PE=2 SV=1	Q9SZ67	WRK19_ARATH	1895	2	1774	849	1354	601	182	278	30.2829	527	4.61197e-54	Probable WRKY transcription factor 19 OS=Arabidopsis thaliana GN=WRKY19 PE=2 SV=1	Q9FH83	WRK52_ARATH	1288	2	1672
comp88300_c0	ath-miR5658,	2758	Q68CQ4	DIEXF_HUMAN	756	376	1830	281	751	497	196	302	39.4366	948	1.64014e-112	Digestive organ expansion factor homolog OS=Homo sapiens GN=DIEXF PE=1 SV=2	Q5M9G7	DIEXF_RAT	763	376	1830	288	758	497	194	300	39.0342	945	4.4586e-112	Digestive organ expansion factor homolog OS=Rattus norvegicus GN=Diexf PE=2 SV=1	Q642T7	DIEXF_XENTR	765	376	1809	299	759	487	191	298	39.2197	944	6.38651e-112	Digestive organ expansion factor homolog OS=Xenopus tropicalis GN=diexf PE=2 SV=1	Q8BTT6	DIEXF_MOUSE	772	376	1830
comp19935_c0	ath-miR399b,	2459	P08770	TRA1_MAIZE	807	259	1824	236	751	526	170	272	32.3194	684	1.31926e-75	Putative AC transposase OS=Zea mays PE=2 SV=2	P03010	TRAC9_MAIZE	839	259	1824	181	720	552	168	271	30.4348	630	3.27778e-68	Putative AC9 transposase OS=Zea mays PE=4 SV=1	Q80WQ9	ZBED4_MOUSE	1168	340	2163	557	1134	637	150	270	23.5479	295	1.02941e-25	Zinc finger BED domain-containing protein 4 OS=Mus musculus GN=Zbed4 PE=2 SV=1	O75132	ZBED4_HUMAN	1171	277	2163
comp93176_c1	ath-miR5658,	10064	Q8GY23	UPL1_ARATH	3681	5523	9833	2199	3676	1522	708	919	46.5177	2741	0	E3 ubiquitin-protein ligase UPL1 OS=Arabidopsis thaliana GN=UPL1 PE=1 SV=3	Q8H0T4	UPL2_ARATH	3658	6564	9833	2592	3653	1106	616	761	55.6962	2732	0	E3 ubiquitin-protein ligase UPL2 OS=Arabidopsis thaliana GN=UPL2 PE=1 SV=3	Q9P4Z1	TOM1_NEUCR	4026	7869	9818	3429	4016	658	272	391	41.3374	1251	3.6091e-136	E3 ubiquitin-protein ligase TOM1-like OS=Neurospora crassa (strain ATCC 24698 / 74-OR23-1A / CBS 708.71 / DSM 1257 / FGSC 987) GN=B11B22.010 PE=3 SV=3	Q756G2	TOM1_ASHGO	3258	8097	9833
comp88247_c0	ath-miR5658,	2125	Q55CU8	RSC5_DICDI	364	357	920	45	234	194	58	100	29.8969	234	1.24429e-19	Random slug protein 5 OS=Dictyostelium discoideum GN=rsc5 PE=2 SV=1	Q9UU99	YJX4_SCHPO	1008	447	923	638	797	161	56	87	34.7826	213	3.45434e-16	CRAL-TRIO domain-containing protein C23B6.04c OS=Schizosaccharomyces pombe (strain 972 / ATCC 24843) GN=SPCC23B6.04c PE=1 SV=1	P53860	PDR16_YEAST	351	294	923	42	264	228	65	109	28.5088	204	8.10003e-16	Phosphatidylinositol transfer protein PDR16 OS=Saccharomyces cerevisiae (strain ATCC 204508 / S288c) GN=PDR16 PE=1 SV=1	P53844	PDR17_YEAST	350	447	872
comp86486_c0	ath-miR156i,	3392	Q9STN3	SPT51_ARATH	1041	464	1231	170	423	258	117	166	45.3488	525	3.63585e-53	Putative transcription elongation factor SPT5 homolog 1 OS=Arabidopsis thaliana GN=At4g08350 PE=1 SV=2	O80770	SPT52_ARATH	989	431	1231	144	410	271	120	172	44.2804	512	1.23747e-51	Putative transcription elongation factor SPT5 homolog 2 OS=Arabidopsis thaliana GN=At2g34210 PE=2 SV=2	O13936	SPT5_SCHPO	990	476	1180	232	455	235	81	132	34.4681	355	1.04803e-32	Transcription elongation factor spt5 OS=Schizosaccharomyces pombe (strain 972 / ATCC 24843) GN=spt5 PE=1 SV=1	Q4PIC4	SPT5_USTMA	1057	476	1162
comp89708_c0	ath-miR5658,	1722	Q63ZM9	ZN830_XENLA	356	628	1509	11	325	325	89	146	27.3846	203	8.84578e-16	Zinc finger protein 830 OS=Xenopus laevis GN=znf830 PE=2 SV=1	Q6DJ13	ZN830_XENTR	357	625	1488	18	327	323	88	142	27.2446	196	5.75426e-15	Zinc finger protein 830 OS=Xenopus tropicalis GN=znf830 PE=2 SV=1	Q8R1N0	ZN830_MOUSE	363	778	1488	24	274	267	71	115	26.5918	147	8.7191e-09	Zinc finger protein 830 OS=Mus musculus GN=Znf830 PE=1 SV=1	Q6P0I6	ZN830_DANRE	326	778	1455
comp57991_c0	ath-miR172a,ath-miR172e,vvi-miR172b,vvi-miR172a,	558	P52780	SYQ_LUPLU	794	2	265	707	794	88	68	76	77.2727	358	1.04178e-37	Glutamine--tRNA ligase OS=Lupinus luteus PE=2 SV=2	A4W846	SYQ_ENT38	555	5	265	469	555	88	48	64	54.5455	238	9.524e-22	Glutamine--tRNA ligase OS=Enterobacter sp. (strain 638) GN=glnS PE=3 SV=1	Q3Z4C0	SYQ_SHISS	554	5	265	468	554	88	49	63	55.6818	236	1.52471e-21	Glutamine--tRNA ligase OS=Shigella sonnei (strain Ss046) GN=glnS PE=3 SV=1	B6HYN9	SYQ_ECOSE	554	5	265
comp87396_c1	ath-miR159a,	1867	Q5MAU8	PPA27_ARATH	611	171	1835	60	591	573	215	297	37.5218	895	1.11661e-109	Probable inactive purple acid phosphatase 27 OS=Arabidopsis thaliana GN=PAP27 PE=2 SV=1	Q8H1R2	PPA24_ARATH	615	171	1835	63	595	574	198	297	34.4948	857	4.60796e-104	Probable inactive purple acid phosphatase 24 OS=Arabidopsis thaliana GN=PAP24 PE=2 SV=1	Q9LMX4	PPA1_ARATH	613	213	1835	74	593	573	211	308	36.8237	849	8.79646e-103	Probable inactive purple acid phosphatase 1 OS=Arabidopsis thaliana GN=PAP1 PE=2 SV=1	Q9ZQ81	PPA9_ARATH	651	141	1838
comp69279_c0	ath-miR156j,ath-miR156i,vvi-miR156h,	1831	Q71DJ5	LIP1_ARATH	393	258	1076	29	240	273	137	173	50.1832	676	2.93382e-80	Triacylglycerol lipase 1 OS=Arabidopsis thaliana GN=LIP1 PE=1 SV=1	Q67ZU1	LIP2_ARATH	418	264	869	50	225	205	73	114	35.6098	372	1.78911e-37	Triacylglycerol lipase 2 OS=Arabidopsis thaliana GN=LIP2 PE=2 SV=1	Q5VYY2	LIPM_HUMAN	423	252	875	43	224	212	75	109	35.3774	326	2.68982e-31	Lipase member M OS=Homo sapiens GN=LIPM PE=2 SV=2	Q8K2A6	LIPM_MOUSE	422	252	875
comp88348_c0	ath-miR5658,	2424	Q54EY2	EI2BB_DICDI	388	725	1252	219	385	176	87	114	49.4318	418	3.73024e-43	Translation initiation factor eIF-2B subunit beta OS=Dictyostelium discoideum GN=eif2b2 PE=3 SV=1	Q9UT76	EI2BB_SCHPO	393	722	1204	242	393	161	69	106	42.8571	373	4.91791e-37	Probable translation initiation factor eIF-2B subunit beta OS=Schizosaccharomyces pombe (strain 972 / ATCC 24843) GN=tif222 PE=1 SV=1	Q90511	EI2BB_TAKRU	355	731	1207	203	352	159	73	104	45.9119	349	3.74334e-34	Translation initiation factor eIF-2B subunit beta OS=Takifugu rubripes GN=eif2b2 PE=3 SV=1	Q28690	EI2BB_RABIT	351	722	1207
comp91320_c0	ath-miR5658,	4600	Q9LYJ9	RH46_ARATH	645	1261	2403	172	552	381	318	354	83.4646	1650	0	DEAD-box ATP-dependent RNA helicase 46 OS=Arabidopsis thaliana GN=RH46 PE=2 SV=2	P46942	DB10_NICSY	607	1261	2403	156	536	381	325	354	85.3018	1638	0	ATP-dependent RNA helicase-like protein DB10 OS=Nicotiana sylvestris PE=2 SV=1	Q8H136	RH14_ARATH	619	1261	2403	169	549	381	314	353	82.4147	1632	0	DEAD-box ATP-dependent RNA helicase 14 OS=Arabidopsis thaliana GN=RH14 PE=1 SV=2	Q5VQL1	RH14_ORYSJ	708	1306	2403
comp80634_c0	ath-miR5658,	1784	Q9SAK5	APL_ARATH	358	304	786	23	175	161	96	119	59.6273	462	5.33574e-50	Myb family transcription factor APL OS=Arabidopsis thaliana GN=APL PE=2 SV=2	Q8GUN5	PHL1_ARATH	413	334	765	230	365	144	75	103	52.0833	369	3.91547e-37	Protein PHR1-LIKE 1 OS=Arabidopsis thaliana GN=PHL1 PE=1 SV=1	Q700D9	MYBF_ARATH	255	340	507	24	79	56	35	43	62.5	188	2.19595e-14	Putative Myb family transcription factor At1g14600 OS=Arabidopsis thaliana GN=At1g14600 PE=2 SV=2	Q9C616	KAN2_ARATH	388	205	507
comp92292_c0	ath-miR156h,ath-miR156j,	3668	Q9FGS8	C2GR2_ARATH	1027	262	2841	1	868	874	504	647	57.6659	2469	0	C2 and GRAM domain-containing protein At5g50170 OS=Arabidopsis thaliana GN=At5g50170 PE=2 SV=1	Q9ZVT9	C2GR1_ARATH	1020	262	2880	1	877	892	467	623	52.3543	2258	0	C2 and GRAM domain-containing protein At1g03370 OS=Arabidopsis thaliana GN=At1g03370 PE=2 SV=4	Q6DN14	MCTP1_HUMAN	999	1855	2070	471	542	72	26	40	36.1111	136	1.17263e-06	Multiple C2 and transmembrane domain-containing protein 1 OS=Homo sapiens GN=MCTP1 PE=2 SV=2	A3KGB4	TBC8B_MOUSE	1114	2317	2502
comp85459_c0	ath-miR5658,	1076	Q8H156	RAN3_ARATH	221	287	949	1	221	221	218	219	98.6425	1100	1.37574e-149	GTP-binding nuclear protein Ran-3 OS=Arabidopsis thaliana GN=RAN3 PE=1 SV=2	P38548	RAN_VICFA	221	287	949	1	221	221	211	216	95.4751	1096	5.2081e-149	GTP-binding nuclear protein Ran/TC4 OS=Vicia faba PE=2 SV=1	P38547	RAN2_SOLLC	221	287	949	1	221	221	212	215	95.9276	1092	2.10488e-148	GTP-binding nuclear protein Ran2 OS=Solanum lycopersicum GN=RAN2 PE=2 SV=1	P38546	RAN1_SOLLC	221	287	949
comp84201_c1	ath-miR319a,	3276	Q39033	PLCD2_ARATH	581	1599	2750	1	365	399	195	251	48.8722	792	4.81513e-91	Phosphoinositide phospholipase C 2 OS=Arabidopsis thaliana GN=PLC2 PE=1 SV=1	Q9LY51	PLCD7_ARATH	584	1599	2750	1	371	405	196	254	48.3951	760	1.34249e-86	Phosphoinositide phospholipase C 7 OS=Arabidopsis thaliana GN=PLC7 PE=1 SV=1	Q39032	PLCD1_ARATH	561	1599	2693	19	342	367	171	223	46.594	745	8.36831e-85	Phosphoinositide phospholipase C 1 OS=Arabidopsis thaliana GN=PLC1 PE=2 SV=1	Q8GV43	PLCD6_ARATH	613	188	565
comp92928_c0	ath-miR156i,vvi-miR156h,ath-miR156j,	3825	P23612	SYWC_RABIT	475	2321	3457	90	470	381	236	302	61.9423	1232	3.21207e-154	Tryptophan--tRNA ligase, cytoplasmic OS=Oryctolagus cuniculus GN=WARS PE=2 SV=3	P23381	SYWC_HUMAN	471	2321	3457	86	466	381	235	303	61.6798	1230	4.95522e-154	Tryptophan--tRNA ligase, cytoplasmic OS=Homo sapiens GN=WARS PE=1 SV=2	Q5R4J1	SYWC_PONAB	472	2321	3457	87	467	381	235	303	61.6798	1230	6.12746e-154	Tryptophan--tRNA ligase, cytoplasmic OS=Pongo abelii GN=WARS PE=2 SV=2	Q6P7B0	SYWC_RAT	481	2321	3457
comp93305_c0	ath-miR5658,	3832	Q0WVX5	SSY4_ARATH	1040	336	1631	542	963	439	199	283	45.3303	1009	1.30887e-115	Probable starch synthase 4, chloroplastic/amyloplastic OS=Arabidopsis thaliana GN=SS4 PE=2 SV=1	Q6MAS9	GLGA_PARUW	500	336	1625	1	428	435	183	267	42.069	883	7.44977e-104	Glycogen synthase OS=Protochlamydia amoebophila (strain UWE25) GN=glgA PE=3 SV=1	Q3JEW3	GLGA1_NITOC	487	336	1625	1	416	437	176	257	40.2746	802	7.67285e-93	Glycogen synthase 1 OS=Nitrosococcus oceani (strain ATCC 19707 / NCIMB 11848) GN=glgA1 PE=3 SV=1	Q604D9	GLGA2_METCA	487	345	1625
comp92684_c1	ath-miR156i,ath-miR156h,vvi-miR156h,ath-miR156j,	3950	Q8I7P9	POL5_DROME	1003	1807	2961	139	542	405	118	200	29.1358	401	5.39902e-38	Retrovirus-related Pol polyprotein from transposon opus OS=Drosophila melanogaster GN=pol PE=4 SV=1	P20825	POL2_DROME	1059	1816	2973	218	605	393	113	187	28.7532	381	1.37605e-35	Retrovirus-related Pol polyprotein from transposon 297 OS=Drosophila melanogaster GN=pol PE=4 SV=1	P04323	POL3_DROME	1058	1810	2967	221	608	392	112	181	28.5714	377	4.48693e-35	Retrovirus-related Pol polyprotein from transposon 17.6 OS=Drosophila melanogaster GN=pol PE=4 SV=1	Q05654	RTF21_SCHPO	1333	1804	2970
comp91197_c0	ath-miR858b,	1857	P81393	MYB08_ANTMA	232	264	656	1	131	131	93	111	70.9924	535	8.51749e-62	Myb-related protein 308 OS=Antirrhinum majus GN=MYB308 PE=2 SV=1	Q9S9K9	MYB3_ARATH	257	264	656	1	131	131	92	113	70.229	536	1.42105e-61	Transcription factor MYB3 OS=Arabidopsis thaliana GN=MYB3 PE=1 SV=1	Q38850	MYB5_ARATH	249	273	674	15	148	134	92	111	68.6567	533	3.41533e-61	Transcription repressor MYB5 OS=Arabidopsis thaliana GN=MYB5 PE=1 SV=1	Q38851	MYB6_ARATH	236	264	656
comp87138_c1	ath-miR5658,	3099	Q9SUD8	PP340_ARATH	704	859	2880	35	701	678	312	446	46.0177	1575	0	Pentatricopeptide repeat-containing protein At4g28010 OS=Arabidopsis thaliana GN=At4g28010 PE=2 SV=1	Q9SXD1	PPR91_ARATH	630	1141	2826	61	614	562	184	298	32.7402	819	1.64277e-94	Pentatricopeptide repeat-containing protein At1g62670, mitochondrial OS=Arabidopsis thaliana GN=At1g62670 PE=2 SV=2	Q9LQ14	PPR96_ARATH	629	1141	2826	60	613	562	182	299	32.3843	812	1.17522e-93	Pentatricopeptide repeat-containing protein At1g62930, chloroplastic OS=Arabidopsis thaliana GN=At1g62930 PE=2 SV=2	Q9LQ16	PPR94_ARATH	632	1141	2817
comp93701_c0	ath-miR5658,	4178	Q14690	RRP5_HUMAN	1871	368	910	1602	1781	182	80	126	43.956	415	7.54577e-59	Protein RRP5 homolog OS=Homo sapiens GN=PDCD11 PE=1 SV=3	Q6NS46	RRP5_MOUSE	1862	368	910	1593	1772	182	80	126	43.956	408	1.44044e-58	Protein RRP5 homolog OS=Mus musculus GN=Pdcd11 PE=2 SV=2	A7MB10	RRP5_BOVIN	1874	347	910	1605	1790	189	83	130	43.9153	369	2.54266e-53	Protein RRP5 homolog OS=Bos taurus GN=PDCD11 PE=2 SV=1	Q05022	RRP5_YEAST	1729	368	910
comp82669_c0	ath-miR5658,	2508	P58223	Y4837_ARATH	606	660	2444	38	606	638	182	288	28.5266	361	1.9355e-34	KH domain-containing protein At4g18375 OS=Arabidopsis thaliana GN=At4g18375 PE=2 SV=1	Q5SF07	IF2B2_MOUSE	592	675	1649	186	487	332	81	144	24.3976	151	8.42486e-09	Insulin-like growth factor 2 mRNA-binding protein 2 OS=Mus musculus GN=Igf2bp2 PE=1 SV=1	P57722	PCBP3_MOUSE	371	663	1646	46	363	353	89	147	25.2125	136	3.76508e-07	Poly(rC)-binding protein 3 OS=Mus musculus GN=Pcbp3 PE=2 SV=3	P57721	PCBP3_HUMAN	371	663	1646
comp81402_c0	ath-miR156i,	1943	Q43497	MDAR_SOLLC	433	248	1549	1	433	434	358	403	82.4885	1846	0	Monodehydroascorbate reductase OS=Solanum lycopersicum GN=AFRR PE=1 SV=1	Q40977	MDAR_PEA	433	260	1549	4	433	430	348	390	80.9302	1784	0	Monodehydroascorbate reductase OS=Pisum sativum PE=1 SV=1	Q42711	MDARS_CUCSA	434	248	1549	1	434	434	357	395	82.2581	1769	0	Monodehydroascorbate reductase, seedling isozyme OS=Cucumis sativus PE=2 SV=1	Q9LFA3	MDAR3_ARATH	434	248	1549
comp87621_c3	ath-miR5658,	3890	Q9LYV6	GEML5_ARATH	272	2016	2720	35	260	235	149	184	63.4043	811	6.08292e-97	GEM-like protein 5 OS=Arabidopsis thaliana GN=At5g13200 PE=1 SV=1	Q9SE96	GEML1_ARATH	259	2208	2723	78	255	179	84	113	46.9274	441	1.1983e-46	GEM-like protein 1 OS=Arabidopsis thaliana GN=FIP1 PE=1 SV=1	Q8S8F8	GEM_ARATH	299	2154	2726	96	293	199	81	120	40.7035	432	6.21413e-45	GLABRA2 expression modulator OS=Arabidopsis thaliana GN=GEM PE=1 SV=1	Q9FMW4	GEML8_ARATH	219	2244	2720
comp90900_c0	ath-miR5658,	1881	O81027	HMGCL_ARATH	468	430	1530	92	468	377	259	308	68.7003	1235	3.27445e-162	Hydroxymethylglutaryl-CoA lyase, mitochondrial OS=Arabidopsis thaliana GN=HMGCL PE=1 SV=2	Q8JZS7	HMGC2_MOUSE	343	610	1497	41	336	296	192	239	64.8649	962	5.0985e-123	3-hydroxymethyl-3-methylglutaryl-CoA lyase, cytoplasmic OS=Mus musculus GN=Hmgcll1 PE=2 SV=1	P38060	HMGCL_MOUSE	325	610	1497	26	321	296	195	238	65.8784	958	1.12793e-122	Hydroxymethylglutaryl-CoA lyase, mitochondrial OS=Mus musculus GN=Hmgcl PE=1 SV=2	P97519	HMGCL_RAT	325	610	1497
comp91739_c0	ath-miR5653,	3401	Q5D018	RBM8A_DANRE	174	2615	2968	38	154	119	67	91	56.3025	363	2.73496e-37	RNA-binding protein 8A OS=Danio rerio GN=rbm8a PE=2 SV=1	B5DGI7	RBM8A_SALSA	175	2615	2968	38	154	119	65	91	54.6218	360	7.53584e-37	RNA-binding protein 8A OS=Salmo salar GN=rbm8a PE=2 SV=1	Q9DF42	RB8AA_XENLA	174	2615	2974	38	156	121	66	91	54.5455	358	1.29624e-36	RNA-binding protein 8A-A OS=Xenopus laevis GN=rbm8a-a PE=2 SV=1	Q6PH90	RB8AB_XENLA	174	2615	2974
comp80348_c0	ath-miR5658,	997	O82702	VATG1_TOBAC	110	372	512	64	110	47	28	37	59.5745	146	3.86543e-10	V-type proton ATPase subunit G 1 OS=Nicotiana tabacum GN=VATG1 PE=3 SV=1	O82628	VAGT1_ARATH	110	372	512	64	110	47	28	36	59.5745	139	3.07533e-09	V-type proton ATPase subunit G1 OS=Arabidopsis thaliana GN=VHA-G1 PE=1 SV=1	O82629	VATG2_ARATH	106	372	506	60	104	45	26	34	57.7778	129	7.01262e-08	V-type proton ATPase subunit G2 OS=Arabidopsis thaliana GN=VHA-G2 PE=2 SV=2	Q9SZH0	VATG3_ARATH	108	390	503
comp90566_c0	ath-miR5653,	3287	Q3ECP7	ERDL5_ARATH	470	1532	2197	244	465	222	162	187	72.973	840	4.61299e-99	Sugar transporter ERD6-like 5 OS=Arabidopsis thaliana GN=At1g54730 PE=2 SV=2	P93051	ERDL7_ARATH	463	1532	2203	240	463	224	119	169	53.125	687	4.94763e-78	Sugar transporter ERD6-like 7 OS=Arabidopsis thaliana GN=At2g48020 PE=2 SV=2	Q8LBI9	EDL16_ARATH	482	1538	2209	258	482	225	131	168	58.2222	676	2.57627e-76	Sugar transporter ERD6-like 16 OS=Arabidopsis thaliana GN=At5g18840 PE=2 SV=2	Q0WQ63	ERDL8_ARATH	470	1532	2197
comp88189_c0	vvi-miR319e,ath-miR319c,ath-miR319a,	2975	Q9FX99	Y1497_ARATH	663	241	1053	25	294	274	153	197	55.8394	680	3.27171e-75	Probable receptor-like protein kinase At1g49730 OS=Arabidopsis thaliana GN=At1g49730 PE=1 SV=1
comp86647_c0	ath-miR167d,vvi-miR167a,ath-miR167a,	1855	P24465	C71A1_PERAE	502	264	1574	51	487	438	195	290	44.5205	1060	1.56192e-135	Cytochrome P450 71A1 OS=Persea americana GN=CYP71A1 PE=1 SV=2	Q50EK4	C75A1_PINTA	525	267	1622	63	523	463	207	294	44.7084	981	1.43628e-123	Cytochrome P450 750A1 OS=Pinus taeda GN=CYP750A1 PE=2 SV=1	Q9LTM0	C71BN_ARATH	501	264	1613	51	500	457	189	291	41.3567	952	1.43599e-119	Cytochrome P450 71B23 OS=Arabidopsis thaliana GN=CYP71B23 PE=2 SV=1	Q42600	C84A1_ARATH	520	267	1616
comp27855_c0	ath-miR160a,	3130	Q653H7	ARFR_ORYSJ	700	681	2723	1	698	712	437	514	61.3764	2008	0	Auxin response factor 18 OS=Oryza sativa subsp. japonica GN=ARF18 PE=2 SV=1	Q9AV47	ARFV_ORYSJ	698	717	2699	8	679	679	410	485	60.3829	1877	0	Auxin response factor 22 OS=Oryza sativa subsp. japonica GN=ARF22 PE=2 SV=1	Q93YR9	ARFP_ARATH	670	720	2723	12	668	681	408	484	59.9119	1777	0	Auxin response factor 16 OS=Arabidopsis thaliana GN=ARF16 PE=2 SV=1	Q6K223	ARFH_ORYSJ	681	681	2726
comp93524_c0	vvi-miR156h,	3313	Q28C44	C19L2_XENTR	922	643	1326	699	922	228	101	152	44.2982	571	2.4612e-59	CWF19-like protein 2 OS=Xenopus tropicalis GN=cwf19l2 PE=2 SV=1	Q2TBE0	C19L2_HUMAN	894	646	1326	668	890	227	98	151	43.1718	565	1.21556e-58	CWF19-like protein 2 OS=Homo sapiens GN=CWF19L2 PE=1 SV=4	Q8BG79	C19L2_MOUSE	887	646	1575	558	883	330	125	186	37.8788	557	1.09834e-57	CWF19-like protein 2 OS=Mus musculus GN=Cwf19l2 PE=2 SV=1	Q3LSS0	C19L2_DANRE	960	646	1530
comp91807_c0	ath-miR396a,ath-miR396b,vvi-miR396b,vvi-miR396a,	2238	Q9LKR3	MD37A_ARATH	669	198	2045	27	643	617	525	577	85.0891	2689	0	Mediator of RNA polymerase II transcription subunit 37a OS=Arabidopsis thaliana GN=MED37A PE=1 SV=1	Q39043	MD37F_ARATH	668	198	2045	27	643	617	521	576	84.4408	2673	0	Mediator of RNA polymerase II transcription subunit 37f OS=Arabidopsis thaliana GN=MED37F PE=1 SV=2	Q03685	BIP5_TOBAC	668	195	2045	27	644	618	523	575	84.6278	2664	0	Luminal-binding protein 5 OS=Nicotiana tabacum GN=BIP5 PE=2 SV=1	Q03684	BIP4_TOBAC	667	195	2045
comp91089_c2	ath-miR5658,	3699	Q7X9B9	NLP2_ARATH	963	435	3239	12	945	957	453	610	47.3354	2098	0	Protein NLP2 OS=Arabidopsis thaliana GN=NLP2 PE=2 SV=3	Q8H111	NLP1_ARATH	909	435	3239	16	894	945	436	588	46.1376	1961	0	Protein NLP1 OS=Arabidopsis thaliana GN=NLP1 PE=2 SV=1	Q9LE38	NLP4_ARATH	844	474	3239	12	827	932	407	544	43.6695	1791	0	Protein NLP4 OS=Arabidopsis thaliana GN=NLP4 PE=2 SV=1	Q10S83	NLP1_ORYSJ	942	867	3233
comp90758_c0	ath-miR5658,	5159	Q7DM58	AB4C_ARATH	1516	305	4762	21	1516	1507	1052	1249	69.8076	5292	0	ABC transporter C family member 4 OS=Arabidopsis thaliana GN=ABCC4 PE=1 SV=2	Q9LZJ5	AB14C_ARATH	1539	326	4762	29	1539	1517	1048	1250	69.0837	5278	0	ABC transporter C family member 14 OS=Arabidopsis thaliana GN=ABCC14 PE=1 SV=1	Q7GB25	AB5C_ARATH	1514	896	4762	196	1511	1327	591	847	44.5365	2811	0	ABC transporter C family member 5 OS=Arabidopsis thaliana GN=ABCC5 PE=2 SV=2	Q9LK64	AB3C_ARATH	1514	626	4756
comp62391_c0	ath-miR5658,	1514	Q8L6Y7	PP193_ARATH	453	48	1364	14	453	441	196	297	44.4444	907	5.54385e-115	Pentatricopeptide repeat-containing protein At2g38420, mitochondrial OS=Arabidopsis thaliana GN=At2g38420 PE=2 SV=2	Q3EDF8	PPR28_ARATH	598	210	1418	170	567	414	111	203	26.8116	398	2.03643e-40	Pentatricopeptide repeat-containing protein At1g09900 OS=Arabidopsis thaliana GN=At1g09900 PE=2 SV=1	O49436	PP327_ARATH	660	234	1445	83	451	408	115	200	28.1863	398	2.80564e-40	Pentatricopeptide repeat-containing protein At4g20090 OS=Arabidopsis thaliana GN=EMB1025 PE=2 SV=1	Q0WVK7	PPR12_ARATH	741	546	1409
comp92916_c1	ath-miR5658,	3045	Q9NQR4	NIT2_HUMAN	276	348	557	200	269	70	36	50	51.4286	198	3.82214e-15	Omega-amidase NIT2 OS=Homo sapiens GN=NIT2 PE=1 SV=1	Q5R4L6	NIT2_PONAB	275	348	557	199	268	70	36	50	51.4286	198	4.04313e-15	Omega-amidase NIT2 OS=Pongo abelii GN=NIT2 PE=3 SV=1	Q4VBV9	NIT2_DANRE	277	330	557	200	275	76	33	52	43.4211	193	1.56265e-14	Omega-amidase NIT2 OS=Danio rerio GN=nit2 PE=2 SV=1	Q2T9R6	NIT2_BOVIN	276	342	557
comp92143_c0	ath-miR5658,	3798	Q38950	2AAB_ARATH	587	2159	3502	1	448	448	416	438	92.8571	2233	0	Serine/threonine-protein phosphatase 2A 65 kDa regulatory subunit A beta isoform OS=Arabidopsis thaliana GN=PP2AA2 PE=1 SV=2	Q38951	2AAG_ARATH	587	2159	3502	1	448	448	411	429	91.7411	2181	0	Serine/threonine-protein phosphatase 2A 65 kDa regulatory subunit A gamma isoform OS=Arabidopsis thaliana GN=PP2AA3 PE=1 SV=2	Q38845	2AAA_ARATH	588	2159	3502	1	448	448	392	426	87.5	2115	0	Serine/threonine-protein phosphatase 2A 65 kDa regulatory subunit A alpha isoform OS=Arabidopsis thaliana GN=PP2AA1 PE=1 SV=1	Q32PI5	2AAA_BOVIN	589	2102	3490
comp89813_c0	ath-miR5658,	4651	P21271	MYO5B_MOUSE	1818	2877	3035	216	268	53	35	41	66.0377	181	8.26738e-12	Unconventional myosin-Vb OS=Mus musculus GN=Myo5b PE=2 SV=2	P70569	MYO5B_RAT	1846	2877	3035	216	268	53	34	41	64.1509	179	1.8011e-11	Unconventional myosin-Vb OS=Rattus norvegicus GN=Myo5b PE=1 SV=1	Q02440	MYO5A_CHICK	1829	2811	3035	216	297	82	39	53	47.561	176	3.10955e-11	Unconventional myosin-Va OS=Gallus gallus GN=MYO5A PE=1 SV=1	P08799	MYS2_DICDI	2116	2877	3035
comp22556_c0	vvi-miR535a,	1871	Q8L4R0	TGD1_ARATH	350	522	1469	34	350	317	239	278	75.3943	1268	6.3769e-169	Protein TRIGALACTOSYLDIACYLGLYCEROL 1, chloroplastic OS=Arabidopsis thaliana GN=TGD1 PE=1 SV=1	P73009	Y1045_SYNY3	263	714	1454	12	260	249	131	182	52.6104	684	5.46293e-83	Probable ABC transporter permease protein slr1045 OS=Synechocystis sp. (strain PCC 6803 / Kazusa) GN=slr1045 PE=3 SV=1	P51393	YCF63_PORPU	263	759	1457	27	257	233	108	157	46.3519	542	2.3886e-62	Probable ABC transporter permease protein ycf63 OS=Porphyra purpurea GN=ycf63 PE=3 SV=1	Q1XD94	YCF63_PORYE	263	708	1457
comp83563_c1	ath-miR5658,	2409	Q9FHG4	LRKS7_ARATH	681	418	2238	32	654	658	191	318	29.0274	608	3.35367e-66	Probable L-type lectin-domain containing receptor kinase S.7 OS=Arabidopsis thaliana GN=LECRKS7 PE=2 SV=1	O81292	LRK43_ARATH	674	703	2235	102	637	556	168	263	30.2158	503	1.80374e-52	L-type lectin-domain containing receptor kinase IV.3 OS=Arabidopsis thaliana GN=LECRK43 PE=2 SV=1	Q9FJI4	LK111_ARATH	675	709	2235	103	627	546	158	272	28.9377	499	5.98774e-52	Putative L-type lectin-domain containing receptor kinase I.11 OS=Arabidopsis thaliana GN=LECRK111 PE=3 SV=1	O81291	LRK44_ARATH	669	715	2235
comp91709_c0	ath-miR5658,	794	Q8H156	RAN3_ARATH	221	506	793	126	221	96	95	95	98.9583	407	1.07053e-46	GTP-binding nuclear protein Ran-3 OS=Arabidopsis thaliana GN=RAN3 PE=1 SV=2	P38548	RAN_VICFA	221	506	793	126	221	96	88	92	91.6667	405	2.61849e-46	GTP-binding nuclear protein Ran/TC4 OS=Vicia faba PE=2 SV=1	P38547	RAN2_SOLLC	221	506	793	126	221	96	88	90	91.6667	399	1.85524e-45	GTP-binding nuclear protein Ran2 OS=Solanum lycopersicum GN=RAN2 PE=2 SV=1	P38546	RAN1_SOLLC	221	506	793
comp59546_c0	ath-miR160a,	1915	Q8LPL5	FZR3_ARATH	481	282	1757	1	481	501	390	420	77.8443	1852	0	Protein FIZZY-RELATED 3 OS=Arabidopsis thaliana GN=FZR3 PE=1 SV=1	Q8L3Z8	FZR2_ARATH	483	480	1757	62	483	429	279	332	65.035	1382	0	Protein FIZZY-RELATED 2 OS=Arabidopsis thaliana GN=FZR2 PE=1 SV=1	Q8VZS9	FZR1_ARATH	475	480	1757	53	475	430	278	323	64.6512	1323	3.51383e-175	Protein FIZZY-RELATED 1 OS=Arabidopsis thaliana GN=FZR1 PE=1 SV=1	Q9UM11	FZR_HUMAN	496	480	1703
comp92876_c0	ath-miR5658,	2907	C0LGN2	Y3148_ARATH	1020	506	1009	117	283	168	101	128	60.119	517	1.67974e-71	Probable leucine-rich repeat receptor-like serine/threonine-protein kinase At3g14840 OS=Arabidopsis thaliana GN=LRR-RLK PE=1 SV=1	C0LGG7	Y1534_ARATH	953	506	1009	93	259	168	108	126	64.2857	525	1.20069e-55	Probable LRR receptor-like serine/threonine-protein kinase At1g53420 OS=Arabidopsis thaliana GN=At1g53420 PE=2 SV=2	Q9FXF2	RKF1_ARATH	1021	506	1009	129	294	168	79	112	47.0238	384	4.02208e-50	Probable LRR receptor-like serine/threonine-protein kinase RFK1 OS=Arabidopsis thaliana GN=RKF1 PE=1 SV=1	C0LGE0	Y1765_ARATH	1014	506	1009
comp92439_c0	ath-miR167c,vvi-miR167c,	3421	Q9FGV1	ARFH_ARATH	811	561	2960	1	794	813	576	659	70.8487	2730	0	Auxin response factor 8 OS=Arabidopsis thaliana GN=ARF8 PE=2 SV=2	Q9ZTX8	ARFF_ARATH	935	561	1919	1	454	455	373	401	81.978	1942	0	Auxin response factor 6 OS=Arabidopsis thaliana GN=ARF6 PE=1 SV=2	Q258Y5	ARFL_ORYSI	816	609	1868	25	440	420	347	377	82.619	1867	0	Auxin response factor 12 OS=Oryza sativa subsp. indica GN=ARF12 PE=2 SV=1	Q0J951	ARFL_ORYSJ	818	609	1868
comp6139_c0	vvi-miR2111-5p,ath-miR2111a-5p,	557	Q9SJ22	CESA9_ARATH	1088	2	556	581	762	185	129	153	69.7297	575	6.08364e-67	Probable cellulose synthase A catalytic subunit 9 [UDP-forming] OS=Arabidopsis thaliana GN=CESA9 PE=2 SV=1	Q94JQ6	CESA6_ARATH	1084	2	556	575	759	187	134	149	71.6578	566	8.86611e-66	Cellulose synthase A catalytic subunit 6 [UDP-forming] OS=Arabidopsis thaliana GN=CESA6 PE=1 SV=2	Q8L778	CESA5_ARATH	1069	2	556	563	744	186	125	143	67.2043	525	4.43051e-60	Cellulose synthase A catalytic subunit 5 [UDP-forming] OS=Arabidopsis thaliana GN=CESA5 PE=1 SV=2	Q6YVM4	CESA6_ORYSJ	1092	2	556
comp83560_c0	ath-miR156i,	1623	P80065	INVB_DAUCA	661	239	1420	10	411	405	254	310	62.716	1350	4.79821e-178	Beta-fructofuranosidase, soluble isoenzyme I OS=Daucus carota GN=INV*DC4 PE=1 SV=2	P29000	INVA_SOLLC	636	221	1420	3	385	402	257	308	63.9303	1331	1.41974e-175	Acid beta-fructofuranosidase OS=Solanum lycopersicum GN=TIV1 PE=2 SV=1	P93761	INV1_CAPAN	640	443	1420	65	390	330	235	271	71.2121	1247	6.94004e-163	Acid beta-fructofuranosidase AIV-18 OS=Capsicum annuum PE=2 SV=1	P29001	INVA_VIGRR	649	245	1411
comp96351_c0	ath-miR5658,	1599	Q9C8G4	PLY4_ARATH	368	552	1340	53	323	275	110	162	40	478	1.12713e-52	Probable pectate lyase 4 OS=Arabidopsis thaliana GN=At1g30350 PE=2 SV=1	Q9FM66	PLY21_ARATH	392	519	1340	66	355	294	119	157	40.4762	468	6.0143e-51	Putative pectate lyase 21 OS=Arabidopsis thaliana GN=At5g55720 PE=2 SV=1	Q93Z04	PLY13_ARATH	501	510	1409	76	388	319	124	164	38.8715	449	1.88299e-47	Probable pectate lyase 13 OS=Arabidopsis thaliana GN=PMR6 PE=1 SV=1	O65388	PLY2_ARATH	384	552	1340
comp90640_c0	ath-miR157d,	2123	Q6N075	MFSD5_HUMAN	450	1068	1496	243	387	148	44	71	29.7297	127	4.01872e-06	Major facilitator superfamily domain-containing protein 5 OS=Homo sapiens GN=MFSD5 PE=2 SV=2	Q0VC03	MFSD5_BOVIN	450	1068	1472	243	379	140	43	68	30.7143	127	4.08918e-06	Major facilitator superfamily domain-containing protein 5 OS=Bos taurus GN=MFSD5 PE=2 SV=1	Q5R542	MFSD5_PONAB	450	1068	1472	243	379	140	42	68	30	126	6.31412e-06	Major facilitator superfamily domain-containing protein 5 OS=Pongo abelii GN=MFSD5 PE=2 SV=1	Q921Y4	MFSD5_MOUSE	450	1068	1472
comp89044_c1	vvi-miR156h,ath-miR156j,	2043	Q9LFW3	COBL4_ARATH	431	1351	1806	46	197	152	134	143	88.1579	733	1.44547e-177	COBRA-like protein 4 OS=Arabidopsis thaliana GN=COBL4 PE=2 SV=2	Q60E70	COBL3_ORYSJ	457	1351	1806	62	213	152	108	121	71.0526	586	1.06041e-141	COBRA-like protein 3 OS=Oryza sativa subsp. japonica GN=BC1L4 PE=2 SV=1	Q10JL1	COBL5_ORYSJ	468	1351	1806	48	199	152	123	139	80.9211	682	1.98765e-130	COBRA-like protein 5 OS=Oryza sativa subsp. japonica GN=BC1 PE=2 SV=1	A2XHZ9	COBL5_ORYSI	468	1351	1806
comp90140_c1	ath-miR399a,	445	P51615	MAOX_VITVI	591	1	102	343	376	34	30	31	88.2353	152	1.03382e-10	NADP-dependent malic enzyme OS=Vitis vinifera PE=2 SV=1	P36444	MAOC_FLAPR	647	1	102	399	432	34	30	31	88.2353	149	2.14143e-10	NADP-dependent malic enzyme, chloroplastic OS=Flaveria pringlei GN=MODA PE=2 SV=1	P12628	MAOX_PHAVU	589	1	102	341	374	34	29	32	85.2941	147	4.22308e-10	NADP-dependent malic enzyme OS=Phaseolus vulgaris GN=ME1 PE=2 SV=1	P37222	MAOC_SOLLC	573	1	102
comp124241_c0	ath-miR5658,	815	O80928	DOF24_ARATH	330	2	451	101	250	161	61	84	37.8882	239	7.3066e-22	Dof zinc finger protein DOF2.4 OS=Arabidopsis thaliana GN=DOF2.4 PE=2 SV=1	Q8LDR0	DOF54_ARATH	307	2	163	63	121	59	42	47	71.1864	238	9.46405e-22	Dof zinc finger protein DOF5.4 OS=Arabidopsis thaliana GN=DOF5.4 PE=2 SV=2	Q9SVC5	DOF35_ARATH	247	2	172	37	103	67	42	50	62.6866	232	2.85469e-21	Dof zinc finger protein DOF3.5 OS=Arabidopsis thaliana GN=DOF3.5 PE=2 SV=1	Q8L9V6	DOF11_ARATH	331	2	127
comp91230_c1	ath-miR399d,	4144	Q7Z392	TPC11_HUMAN	1133	1834	3732	79	692	660	165	279	25	394	4.43222e-37	Trafficking protein particle complex subunit 11 OS=Homo sapiens GN=TRAPPC11 PE=1 SV=2	Q1RLX4	TPC11_DANRE	1132	2380	3732	79	521	470	127	221	27.0213	383	8.61773e-36	Trafficking protein particle complex subunit 11 OS=Danio rerio GN=trappc11 PE=2 SV=1	Q5ZI89	TPC11_CHICK	1132	544	2649	432	1099	739	162	288	21.9215	285	4.00086e-24	Trafficking protein particle complex subunit 11 OS=Gallus gallus GN=TRAPPC11 PE=2 SV=1	B2RXC1	TPC11_MOUSE	1133	2968	3732
comp89834_c0	ath-miR172a,	915	Q9ZQA8	PABPX_ARATH	609	638	829	304	367	64	46	53	71.875	247	7.89169e-22	Probable polyadenylate-binding protein At2g36660 OS=Arabidopsis thaliana GN=At2g36660 PE=2 SV=1	P0CP46	PABP_CRYNJ	673	638	832	329	393	65	37	48	56.9231	206	1.1314e-16	Polyadenylate-binding protein, cytoplasmic and nuclear OS=Cryptococcus neoformans var. neoformans serotype D (strain JEC21 / ATCC MYA-565) GN=PAB1 PE=3 SV=1	P0CP47	PABP_CRYNB	673	638	832	329	393	65	37	48	56.9231	206	1.1314e-16	Polyadenylate-binding protein, cytoplasmic and nuclear OS=Cryptococcus neoformans var. neoformans serotype D (strain B-3501A) GN=PAB1 PE=3 SV=1	Q74ZS6	PABP_ASHGO	585	656	832
comp56236_c0	ath-miR5658,	1729	Q52K82	CML21_ARATH	231	1093	1536	1	151	151	91	114	60.2649	462	1.45382e-51	Probable calcium-binding protein CML21 OS=Arabidopsis thaliana GN=CML21 PE=2 SV=1	Q9LRN6	CML22_ARATH	229	1165	1491	17	124	110	50	77	45.4545	265	1.84155e-24	Probable calcium-binding protein CML22 OS=Arabidopsis thaliana GN=CML22 PE=3 SV=1
comp91795_c0	ath-miR5658,	3394	Q9XER9	HUA2_ARATH	1392	3	1559	367	864	522	238	309	45.5939	879	3.33438e-97	ENHANCER OF AG-4 protein 2 OS=Arabidopsis thaliana GN=HUA2 PE=2 SV=1	Q9LEY4	HUAL1_ARATH	1445	3	1010	608	931	346	174	218	50.289	613	1.51905e-63	HUA2-like protein 1 OS=Arabidopsis thaliana GN=At5g08230 PE=2 SV=1	F4IZM8	HUAL2_ARATH	1347	3	344	827	938	114	53	76	46.4912	270	1.63756e-22	HUA2-like protein 2 OS=Arabidopsis thaliana GN=At3g63070 PE=2 SV=1	F4IN78	HUAL3_ARATH	1366	3	269
comp94751_c0	ath-miR5658,	1335	Q54TS4	YIPF1_DICDI	347	378	965	96	285	197	69	108	35.0254	334	2.44695e-33	Protein YIPF1 homolog OS=Dictyostelium discoideum GN=yipf1 PE=3 SV=1	Q9BWQ6	YIPF2_HUMAN	316	297	965	19	247	231	77	114	33.3333	284	5.44269e-27	Protein YIPF2 OS=Homo sapiens GN=YIPF2 PE=2 SV=1	Q9Y548	YIPF1_HUMAN	306	390	962	46	245	203	68	109	33.4975	280	1.68462e-26	Protein YIPF1 OS=Homo sapiens GN=YIPF1 PE=2 SV=1	Q99LP8	YIPF2_MOUSE	312	480	965
comp93597_c0	ath-miR5658,	3309	Q39214	RPM1_ARATH	926	408	2624	182	903	770	213	366	27.6623	518	1.11658e-52	Disease resistance protein RPM1 OS=Arabidopsis thaliana GN=RPM1 PE=1 SV=1	Q9STE7	R13L3_ARATH	847	522	2630	170	833	736	212	347	28.8043	507	1.53518e-51	Putative disease resistance RPP13-like protein 3 OS=Arabidopsis thaliana GN=RPP13L3 PE=2 SV=1	Q9M667	RPP13_ARATH	835	1593	2630	171	521	359	127	205	35.376	505	2.23872e-51	Disease resistance protein RPP13 OS=Arabidopsis thaliana GN=RPP13 PE=2 SV=2	P0C8S1	RP8L2_ARATH	906	450	3017
comp79884_c0	ath-miR156i,	3527	P51327	FTSH_PORPU	628	1418	2899	151	615	497	201	301	40.4427	826	6.87896e-95	ATP-dependent zinc metalloprotease FtsH OS=Porphyra purpurea GN=ftsH PE=3 SV=1	Q1XDF9	FTSH_PORYE	628	1418	2899	151	615	500	204	300	40.8	824	1.41923e-94	ATP-dependent zinc metalloprotease FtsH OS=Porphyra yezoensis GN=ftsH PE=3 SV=1	O78516	FTSH_GUITH	631	1418	2899	151	615	497	196	301	39.4366	823	2.12183e-94	ATP-dependent zinc metalloprotease FtsH OS=Guillardia theta GN=ftsH PE=3 SV=1	O80860	FTSH2_ARATH	695	1337	2926
comp82816_c0	ath-miR172c,	3966	P93028	UBE11_ARATH	1080	205	3261	62	1080	1019	843	940	82.7282	4624	0	Ubiquitin-activating enzyme E1 1 OS=Arabidopsis thaliana GN=UBA1 PE=1 SV=1	P92974	UBE12_ARATH	1077	208	3246	64	1076	1013	825	924	81.4413	4590	0	Ubiquitin-activating enzyme E1 2 OS=Arabidopsis thaliana GN=UBA2 PE=2 SV=1	P20973	UBE11_WHEAT	1051	205	3249	38	1051	1016	805	910	79.2323	4405	0	Ubiquitin-activating enzyme E1 1 OS=Triticum aestivum GN=UBA1 PE=1 SV=1	P31251	UBE12_WHEAT	1051	205	3249
comp85784_c0	ath-miR5658,	1877	Q8RXX9	ATL6_ARATH	398	271	1329	3	316	364	158	199	43.4066	637	2.42583e-74	E3 ubiquitin-protein ligase ATL6 OS=Arabidopsis thaliana GN=ATL6 PE=1 SV=2	Q8LGA5	ATL31_ARATH	368	388	1386	40	350	358	149	195	41.6201	571	3.22666e-65	E3 ubiquitin-protein ligase ATL31 OS=Arabidopsis thaliana GN=ATL31 PE=1 SV=2	Q84W40	ATL11_ARATH	404	340	1407	42	364	362	144	192	39.779	515	8.59196e-57	RING-H2 finger protein ATL11 OS=Arabidopsis thaliana GN=ATL11 PE=2 SV=2	Q9SK92	ATL15_ARATH	381	373	1410
comp89500_c1	ath-miR156j,ath-miR156i,vvi-miR156h,	951	Q6QNL9	KC1_EIMTE	335	495	662	1	56	56	40	51	71.4286	224	1.46809e-19	Casein kinase I OS=Eimeria tenella PE=2 SV=1	Q5ZLL1	KC1E_CHICK	416	495	662	1	56	56	41	48	73.2143	222	5.81755e-19	Casein kinase I isoform epsilon OS=Gallus gallus GN=CSNK1E PE=2 SV=2	P42158	KC1D_ARATH	450	495	662	1	56	56	41	49	73.2143	222	6.30158e-19	Casein kinase I isoform delta-like OS=Arabidopsis thaliana GN=At4g26100 PE=2 SV=2	Q6QNM1	KC1_TOXGO	324	495	662
comp91136_c1	ath-miR399d,	12381	Q96Q15	SMG1_HUMAN	3661	2539	7299	857	2501	1783	515	807	28.8839	1506	6.59046e-166	Serine/threonine-protein kinase SMG1 OS=Homo sapiens GN=SMG1 PE=1 SV=3	Q8BKX6	SMG1_MOUSE	3658	4606	7299	1586	2499	974	339	502	34.8049	1325	1.00667e-144	Serine/threonine-protein kinase SMG1 OS=Mus musculus GN=Smg1 PE=1 SV=3	Q70PP2	SMG1_DROME	3218	5134	7113	1551	2198	686	240	362	34.9854	995	3.16974e-106	Serine/threonine-protein kinase Smg1 OS=Drosophila melanogaster GN=Smg1 PE=1 SV=2	O01510	SMG1_CAEEL	2322	5146	7191
comp91987_c2	vvi-miR156h,vvi-miR156a,ath-miR156a,ath-miR156g,ath-miR156i,ath-miR156j,vvi-miR156e,	1433	O22727	DRL16_ARATH	967	495	1241	132	375	264	96	134	36.3636	312	5.5902e-29	Probable disease resistance protein At1g61190 OS=Arabidopsis thaliana GN=At1g61190 PE=2 SV=1	O64790	DRL17_ARATH	762	570	1241	49	263	232	84	122	36.2069	302	8.60188e-28	Probable disease resistance protein At1g61300 OS=Arabidopsis thaliana GN=At1g61300 PE=2 SV=2	Q940K0	DRL15_ARATH	889	495	1232	131	371	261	90	131	34.4828	289	3.43741e-26	Probable disease resistance protein At1g61180 OS=Arabidopsis thaliana GN=At1g61180 PE=2 SV=2	O64789	DRL18_ARATH	925	495	1241
comp78171_c1	ath-miR5658,	2494	Q9FG16	PP367_ARATH	622	34	1695	69	622	555	230	351	41.4414	1227	4.91751e-156	Pentatricopeptide repeat-containing protein At5g06540 OS=Arabidopsis thaliana GN=PCMP-H88 PE=2 SV=1	Q9FJY7	PP449_ARATH	620	34	1695	67	620	555	242	340	43.6036	1226	5.31023e-156	Pentatricopeptide repeat-containing protein At5g66520 OS=Arabidopsis thaliana GN=PCMP-H61 PE=2 SV=1	Q9SZT8	PP354_ARATH	632	28	1695	80	632	558	234	345	41.9355	1182	2.65357e-149	Pentatricopeptide repeat-containing protein At4g37380, chloroplastic OS=Arabidopsis thaliana GN=PCMP-H48 PE=2 SV=1	Q683I9	PP295_ARATH	573	76	1695
comp83769_c0	vvi-miR172b,vvi-miR172a,ath-miR172e,ath-miR172a,ath-miR172c,vvi-miR172c,	1355	Q8RWY4	NLP6_ARATH	841	641	1354	412	609	246	74	114	30.0813	208	4.22217e-16	Protein NLP6 OS=Arabidopsis thaliana GN=NLP6 PE=2 SV=2	Q84TH9	NLP7_ARATH	959	641	1351	455	644	242	70	106	28.9256	182	6.6458e-13	Protein NLP7 OS=Arabidopsis thaliana GN=NLP7 PE=1 SV=2	Q5NB82	NLP3_ORYSJ	938	317	562	821	908	89	30	51	33.7079	151	4.25691e-09	Protein NLP3 OS=Oryza sativa subsp. japonica GN=NLP3 PE=3 SV=1	Q0JC27	NLP2_ORYSJ	936	317	511
comp90738_c0	ath-miR5658,	2475	Q96HR8	NAF1_HUMAN	494	973	1371	197	333	138	48	87	34.7826	214	1.78333e-16	H/ACA ribonucleoprotein complex non-core subunit NAF1 OS=Homo sapiens GN=NAF1 PE=1 SV=2	Q52KK4	NAF1_RAT	457	973	1368	163	298	137	47	84	34.3066	207	1.1488e-15	H/ACA ribonucleoprotein complex non-core subunit NAF1 OS=Rattus norvegicus GN=Naf1 PE=2 SV=1	Q3UMQ8	NAF1_MOUSE	489	973	1368	191	326	137	47	84	34.3066	205	2.31299e-15	H/ACA ribonucleoprotein complex non-core subunit NAF1 OS=Mus musculus GN=Naf1 PE=1 SV=2	O14360	NAF1_SCHPO	516	1009	1389
comp78585_c0	ath-miR5658,	941	Q9P7W0	OPA3_SCHPO	218	239	505	17	107	91	39	54	42.8571	182	1.47359e-14	OPA3-like protein OS=Schizosaccharomyces pombe (strain 972 / ATCC 24843) GN=SPBC1703.11 PE=2 SV=1	Q9VCG3	OPA32_DROME	255	239	535	20	119	100	36	52	36	151	3.71971e-10	Putative OPA3-like protein CG13603 OS=Drosophila melanogaster GN=CG13601 PE=2 SV=1	Q1L9A2	OPA3_DANRE	157	239	520	20	113	95	35	53	36.8421	144	1.046e-09	Optic atrophy 3 protein homolog OS=Danio rerio GN=opa3 PE=2 SV=1	Q641S2	OPA3_XENLA	151	239	523
comp84070_c1	ath-miR5658,	893	Q66GR3	BH130_ARATH	359	327	893	129	294	199	81	103	40.7035	265	5.60928e-25	Transcription factor bHLH130 OS=Arabidopsis thaliana GN=BHLH130 PE=1 SV=1	Q9C690	BH122_ARATH	379	324	893	149	319	192	63	88	32.8125	184	3.99644e-14	Transcription factor bHLH122 OS=Arabidopsis thaliana GN=BHLH122 PE=1 SV=1	Q9ZW81	BH129_ARATH	297	333	893	82	248	191	65	87	34.0314	177	1.76969e-13	Transcription factor bHLH129 OS=Arabidopsis thaliana GN=BHLH129 PE=2 SV=2	Q8H102	BH128_ARATH	362	333	893
comp71190_c0	ath-miR5658,	2570	Q9FX35	PP117_ARATH	568	928	2298	111	567	457	302	383	66.0832	1752	0	Pentatricopeptide repeat-containing protein At1g73400, mitochondrial OS=Arabidopsis thaliana GN=At1g73400 PE=2 SV=2	Q9LZP3	PP293_ARATH	599	859	2280	123	591	479	156	253	32.5678	696	8.36275e-79	Pentatricopeptide repeat-containing protein At3g62470, mitochondrial OS=Arabidopsis thaliana GN=At3g62470 PE=2 SV=1	Q9LEQ7	PP382_ARATH	598	859	2280	122	590	479	154	251	32.1503	681	1.08584e-76	Pentatricopeptide repeat-containing protein At5g14820, mitochondrial OS=Arabidopsis thaliana GN=At5g14820 PE=2 SV=1	Q3EAF8	PP294_ARATH	599	859	2280
comp90723_c0	ath-miR5658,	2775	Q8MR62	VIAF1_DROME	240	359	799	82	229	148	59	94	39.8649	288	8.80213e-27	Viral IAP-associated factor homolog OS=Drosophila melanogaster GN=viaf PE=1 SV=1	Q9H2J4	PDCL3_HUMAN	239	311	799	74	237	164	64	96	39.0244	281	6.85071e-26	Phosducin-like protein 3 OS=Homo sapiens GN=PDCL3 PE=1 SV=1	Q5RB77	PDCL3_PONAB	239	311	799	74	237	164	64	95	39.0244	277	2.16759e-25	Phosducin-like protein 3 OS=Pongo abelii GN=PDCL3 PE=2 SV=1	Q4KLJ8	PDCL3_RAT	240	347	799
comp90213_c0	ath-miR169a,ath-miR169b,ath-miR169h,	1201	Q93ZH2	NFYA3_ARATH	340	134	691	109	319	211	97	125	45.9716	406	1.15734e-43	Nuclear transcription factor Y subunit A-3 OS=Arabidopsis thaliana GN=NFYA3 PE=2 SV=2	Q9LNP6	NFYA8_ARATH	328	131	628	121	278	175	84	111	48	371	6.40099e-39	Nuclear transcription factor Y subunit A-8 OS=Arabidopsis thaliana GN=NFYA8 PE=2 SV=2	Q9LVJ7	NFYA6_ARATH	308	203	691	132	307	177	83	109	46.8927	364	4.37552e-38	Nuclear transcription factor Y subunit A-6 OS=Arabidopsis thaliana GN=NFYA6 PE=2 SV=1	Q8VY64	NFYA4_ARATH	198	161	496
comp86213_c1	ath-miR5658,	900	P40513	MAM33_YEAST	266	276	428	209	259	51	19	33	37.2549	119	5.72497e-06	Mitochondrial acidic protein MAM33 OS=Saccharomyces cerevisiae (strain ATCC 204508 / S288c) GN=MAM33 PE=1 SV=1
comp92275_c0	vvi-miR845c,vvi-miR845d,	1043	Q9SS44	TF2B2_ARATH	312	725	964	83	162	80	43	49	53.75	169	4.0177e-12	Transcription initiation factor IIB-2 OS=Arabidopsis thaliana GN=TFIIB2 PE=2 SV=1	P48513	TF2B_SOYBN	313	728	964	85	163	79	42	49	53.1646	167	8.3412e-12	Transcription initiation factor IIB OS=Glycine max GN=TFIIB1 PE=2 SV=1	P48512	TF2B1_ARATH	312	725	964	83	162	80	42	48	52.5	162	3.39598e-11	Transcription initiation factor IIB-1 OS=Arabidopsis thaliana GN=TFIIB1 PE=1 SV=1	Q8W0W3	TF2B_ORYSJ	312	728	964
comp80275_c0	ath-miR5658,	3855	Q5YDB6	CPL1_ARATH	967	117	2318	9	760	760	482	569	63.4211	2392	0	RNA polymerase II C-terminal domain phosphatase-like 1 OS=Arabidopsis thaliana GN=CPL1 PE=1 SV=1	Q5YDB5	CPL2_ARATH	770	105	2327	6	693	750	344	447	45.8667	1490	0	RNA polymerase II C-terminal domain phosphatase-like 2 OS=Arabidopsis thaliana GN=CPL2 PE=1 SV=3
comp88023_c0	ath-miR5658,	2776	B1XKV1	EFP_SYNP2	185	112	660	2	184	183	111	142	60.6557	608	3.65897e-71	Elongation factor P OS=Synechococcus sp. (strain ATCC 27264 / PCC 7002 / PR-6) GN=efp PE=3 SV=1	Q5N1T5	EFP_SYNP6	185	112	660	2	184	183	110	140	60.1093	605	8.82585e-71	Elongation factor P OS=Synechococcus sp. (strain ATCC 27144 / PCC 6301 / SAUG 1402/1) GN=efp PE=3 SV=1	Q54760	EFP_SYNE7	185	112	660	2	184	183	110	140	60.1093	605	8.82585e-71	Elongation factor P OS=Synechococcus elongatus (strain PCC 7942) GN=efp PE=3 SV=1	B0JHV3	EFP_MICAN	185	112	660
comp155_c0	vvi-miR156h,	1246	Q3UMR5	MCU_MOUSE	350	240	581	210	323	114	40	63	35.0877	190	1.98827e-14	Calcium uniporter protein, mitochondrial OS=Mus musculus GN=Mcu PE=2 SV=2	Q8NE86	MCU_HUMAN	351	240	581	211	324	114	39	63	34.2105	185	8.73886e-14	Calcium uniporter protein, mitochondrial OS=Homo sapiens GN=MCU PE=1 SV=1	Q08BI9	MCU_DANRE	376	240	575	237	348	112	38	61	33.9286	180	4.0361e-13	Calcium uniporter protein, mitochondrial OS=Danio rerio GN=mcu PE=2 SV=1	Q9NWR8	C109B_HUMAN	336	252	758
comp95639_c0	vvi-miR156e,	2342	Q9FF55	PDI14_ARATH	597	520	1938	112	597	486	327	408	67.284	1699	0	Protein disulfide isomerase-like 1-4 OS=Arabidopsis thaliana GN=PDIL1-4 PE=1 SV=1	Q8VX13	PDI13_ARATH	579	520	1938	108	579	474	327	397	68.9873	1688	0	Protein disulfide isomerase-like 1-3 OS=Arabidopsis thaliana GN=PDIL1-3 PE=2 SV=1	Q67IX6	PDI14_ORYSJ	563	520	1941	81	563	483	320	395	66.2526	1628	0	Protein disulfide isomerase-like 1-4 OS=Oryza sativa subsp. japonica GN=PDIL1-4 PE=2 SV=1	P21195	PDIA1_RABIT	509	637	1941
comp82735_c1	ath-miR156j,vvi-miR156h,ath-miR156i,	8306	A0JP85	CNOT1_XENTR	2388	6964	8031	2046	2388	357	218	267	61.0644	1145	1.27777e-124	CCR4-NOT transcription complex subunit 1 OS=Xenopus tropicalis GN=cnot1 PE=2 SV=1	A1A5H6	CNOT1_DANRE	2374	6964	8031	2032	2374	357	218	266	61.0644	1141	3.93399e-124	CCR4-NOT transcription complex subunit 1 OS=Danio rerio GN=cnot1 PE=2 SV=1	A5YKK6	CNOT1_HUMAN	2376	6964	8031	2034	2376	357	217	267	60.7843	1137	1.31236e-123	CCR4-NOT transcription complex subunit 1 OS=Homo sapiens GN=CNOT1 PE=1 SV=2	Q6ZQ08	CNOT1_MOUSE	2375	6964	8031
comp88523_c0	ath-miR5658,	3711	O48963	PHOT1_ARATH	996	371	3463	1	996	1041	707	807	67.9155	3452	0	Phototropin-1 OS=Arabidopsis thaliana GN=PHOT1 PE=1 SV=1	Q2QYY8	PHT1A_ORYSJ	921	386	3037	70	920	886	603	706	68.0587	3146	0	Phototropin-1A OS=Oryza sativa subsp. japonica GN=PHOT1A PE=1 SV=2	Q2RBR1	PHT1B_ORYSJ	921	386	3037	70	920	886	602	706	67.9458	3142	0	Phototropin-1B OS=Oryza sativa subsp. japonica GN=PHOT1B PE=1 SV=2	P93025	PHOT2_ARATH	915	407	1987
comp83290_c0	ath-miR5658,	2743	Q659C4	LAR1B_HUMAN	914	1659	1901	215	295	81	40	58	49.3827	211	1.10722e-15	La-related protein 1B OS=Homo sapiens GN=LARP1B PE=1 SV=2	Q6PKG0	LARP1_HUMAN	1096	1659	1928	403	492	90	40	57	44.4444	210	1.50405e-15	La-related protein 1 OS=Homo sapiens GN=LARP1 PE=1 SV=2	Q9P6K0	YLA3_SCHPO	475	1671	1946	329	429	101	38	59	37.6238	198	1.67122e-14	Uncharacterized HTH La-type RNA-binding protein C1527.03 OS=Schizosaccharomyces pombe (strain 972 / ATCC 24843) GN=SPAC1527.03 PE=1 SV=1	Q6ZQ58	LARP1_MOUSE	1072	1659	1910
comp91886_c0	ath-miR159c,	1810	Q9LMF1	U85A3_ARATH	488	91	1527	1	481	488	266	356	54.5082	1436	0	UDP-glycosyltransferase 85A3 OS=Arabidopsis thaliana GN=UGT85A3 PE=2 SV=2	Q9ZWJ3	U85A2_ARATH	481	91	1527	1	478	485	269	363	55.4639	1433	0	UDP-glycosyltransferase 85A2 OS=Arabidopsis thaliana GN=UGT85A2 PE=2 SV=1	Q9LME8	U85A7_ARATH	487	88	1431	5	449	451	249	349	55.2106	1425	0	UDP-glycosyltransferase 85A7 OS=Arabidopsis thaliana GN=UGT85A7 PE=2 SV=1	Q9SK82	U85A1_ARATH	489	88	1527
comp85993_c2	vvi-miR156e,ath-miR156a,ath-miR156g,	1712	Q37145	ACA1_ARATH	1020	1	1287	1	433	433	350	392	80.8314	1826	0	Calcium-transporting ATPase 1, chloroplastic OS=Arabidopsis thaliana GN=ACA1 PE=1 SV=3	Q2QMX9	ACA1_ORYSJ	1020	1	1287	1	433	433	345	386	79.6767	1781	0	Calcium-transporting ATPase 1, plasma membrane-type OS=Oryza sativa subsp. japonica GN=Os12g0586600 PE=2 SV=1	O81108	ACA2_ARATH	1014	1	1287	1	431	432	329	384	76.1574	1736	0	Calcium-transporting ATPase 2, plasma membrane-type OS=Arabidopsis thaliana GN=ACA2 PE=1 SV=1	O64806	ACA7_ARATH	1015	1	1287
comp92034_c3	vvi-miR319g,	1062	Q42563	APT2_ARATH	192	294	845	6	189	184	140	161	76.087	671	2.75944e-85	Adenine phosphoribosyltransferase 2 OS=Arabidopsis thaliana GN=APT2 PE=2 SV=1	P31166	APT1_ARATH	243	312	830	68	240	173	120	151	69.3642	604	1.54953e-74	Adenine phosphoribosyltransferase 1, chloroplastic OS=Arabidopsis thaliana GN=APT1 PE=1 SV=2	Q43199	APT1_WHEAT	181	312	839	1	176	176	113	150	64.2045	567	7.67384e-70	Adenine phosphoribosyltransferase 1 OS=Triticum aestivum GN=APT1 PE=2 SV=1	B1JHN6	APT_YERPY	187	339	824
comp66343_c0	ath-miR5658,	1105	O48722	HMOX2_ARATH	299	326	1036	60	299	240	162	198	67.5	831	1.14649e-107	Probable inactive heme oxygenase 2, chloroplastic OS=Arabidopsis thaliana GN=HO2 PE=1 SV=2	Q10K62	HMOX2_ORYSJ	330	326	1048	70	330	261	143	173	54.7893	680	1.73814e-84	Probable inactive heme oxygenase 2, chloroplastic OS=Oryza sativa subsp. japonica GN=HO2 PE=2 SV=1	O48782	HMOX1_ARATH	282	332	1024	62	280	231	115	161	49.7835	601	2.11496e-73	Heme oxygenase 1, chloroplastic OS=Arabidopsis thaliana GN=HO1 PE=1 SV=2	Q9C9L4	HMOX3_ARATH	285	332	1024
comp77852_c0	ath-miR156j,	670	Q9SI37	WRKY1_ARATH	487	1	258	76	155	86	51	62	59.3023	261	9.87076e-25	WRKY transcription factor 1 OS=Arabidopsis thaliana GN=WRKY1 PE=1 SV=1	Q9ZQ70	WRKY3_ARATH	513	1	174	237	294	58	38	46	65.5172	222	2.22748e-19	Probable WRKY transcription factor 3 OS=Arabidopsis thaliana GN=WRKY3 PE=2 SV=1	Q93WV0	WRK20_ARATH	557	1	186	198	255	62	40	44	64.5161	214	3.05608e-18	Probable WRKY transcription factor 20 OS=Arabidopsis thaliana GN=WRKY20 PE=2 SV=1	Q9XI90	WRKY4_ARATH	514	1	147
comp91772_c0	vvi-miR156e,ath-miR156g,ath-miR156a,ath-miR156i,	2177	Q8GYX3	MP705_ARATH	513	483	2093	17	496	539	302	382	56.0297	1208	3.72967e-156	Microtubule-associated protein 70-5 OS=Arabidopsis thaliana GN=MAP70.5 PE=1 SV=1	Q6Z746	MP702_ORYSJ	599	489	2078	56	561	532	279	365	52.4436	1116	3.30459e-141	Microtubule-associated protein 70-2 OS=Oryza sativa subsp. japonica GN=MAP70.2 PE=2 SV=1	Q8L7S4	MP702_ARATH	634	489	2096	87	601	546	278	373	50.9158	1105	4.34073e-139	Microtubule-associated protein 70-2 OS=Arabidopsis thaliana GN=MAP70.2 PE=1 SV=1	Q9C9X0	MP701_ARATH	622	486	2108
comp74931_c0	vvi-miR156a,	1122	Q9MA63	Y3550_ARATH	246	181	837	22	240	219	149	185	68.0365	576	5.61093e-70	REF/SRPP-like protein At3g05500 OS=Arabidopsis thaliana GN=At3g05500 PE=2 SV=1	Q9SW70	SRP_VITRI	248	118	852	1	241	245	162	195	66.1224	570	4.32873e-69	Stress-related protein OS=Vitis riparia GN=SRP PE=2 SV=1	Q9FRA7	Y5513_ORYSJ	253	181	807	35	232	209	114	148	54.5455	397	1.31229e-43	REF/SRPP-like protein Os05g0151300/LOC_Os05g05940 OS=Oryza sativa subsp. japonica GN=Os05g0151300 PE=2 SV=2	A2Y0H2	Y5513_ORYSI	253	181	807
comp666038_c0	vvi-miR167c,ath-miR167d,vvi-miR167a,	459	C0LGR3	Y4265_ARATH	1091	2	457	449	599	157	84	110	53.5032	341	1.55284e-35	Probable LRR receptor-like serine/threonine-protein kinase At4g26540 OS=Arabidopsis thaliana GN=At4g26540 PE=1 SV=1	Q9LHP4	RCH2_ARATH	1141	2	457	461	612	152	79	100	51.9737	314	6.79949e-32	Receptor-like protein kinase 2 OS=Arabidopsis thaliana GN=RCH2 PE=1 SV=1	C0LGV1	RCH1_ARATH	1135	2	457	462	613	152	78	101	51.3158	311	1.49045e-31	LRR receptor-like serine/threonine-protein kinase RCH1 OS=Arabidopsis thaliana GN=RCH1 PE=2 SV=1	C0LGF5	Y1341_ARATH	1072	5	457
comp88091_c0	ath-miR156i,	1670	Q21K21	CYSG_SACD2	458	447	1148	217	448	234	119	162	50.8547	559	4.98567e-63	Siroheme synthase OS=Saccharophagus degradans (strain 2-40 / ATCC 43961 / DSM 17024) GN=cysG PE=3 SV=1	Q6F8G6	CYSG_ACIAD	457	441	1148	217	450	236	123	159	52.1186	553	3.27481e-62	Siroheme synthase OS=Acinetobacter sp. (strain ADP1) GN=cysG PE=3 SV=1	A7MKK9	CYSG2_CROS8	457	414	1148	217	457	247	128	165	51.8219	550	1.05796e-61	Siroheme synthase 2 OS=Cronobacter sakazakii (strain ATCC BAA-894) GN=cysG2 PE=3 SV=1	A1JSB7	CYSG2_YERE8	472	441	1148
comp84199_c0	ath-miR156i,	3500	Q54G80	TF2AA_DICDI	310	2977	3105	265	307	43	26	32	60.4651	154	2.5914e-09	Transcription initiation factor IIA subunit 1 OS=Dictyostelium discoideum GN=gtf2a1 PE=3 SV=1	P32773	TOA1_YEAST	286	2977	3111	241	285	45	24	33	53.3333	141	8.40547e-08	Transcription initiation factor IIA large subunit OS=Saccharomyces cerevisiae (strain ATCC 204508 / S288c) GN=TOA1 PE=1 SV=1	P52655	TF2AA_HUMAN	376	2956	3111	324	376	53	24	43	45.283	142	1.19455e-07	Transcription initiation factor IIA subunit 1 OS=Homo sapiens GN=GTF2A1 PE=1 SV=1	O08949	TF2AA_RAT	377	2956	3111
comp93691_c0	vvi-miR845d,vvi-miR845c,vvi-miR845a,	1871	P04146	COPIA_DROME	1409	165	440	1306	1397	92	38	45	41.3043	159	1.14919e-17	Copia protein OS=Drosophila melanogaster GN=GIP PE=1 SV=3	P10978	POLX_TOBAC	1328	183	434	1234	1316	84	28	51	33.3333	143	1.60433e-15	Retrovirus-related Pol polyprotein from transposon TNT 1-94 OS=Nicotiana tabacum PE=2 SV=1	P92519	M810_ARATH	240	407	604	167	232	66	32	42	48.4848	142	4.40266e-13	Uncharacterized mitochondrial protein AtMg00810 OS=Arabidopsis thaliana GN=AtMg00810 PE=4 SV=1
comp91658_c1	ath-miR172a,	2721	Q94FN2	MOR1_ARATH	1978	3	2552	132	979	850	654	742	76.9412	3089	0	Protein MOR1 OS=Arabidopsis thaliana GN=MOR1 PE=1 SV=1	Q5N749	MOR1_ORYSJ	1997	9	2549	133	977	847	640	728	75.5608	3056	0	Protein MOR1 OS=Oryza sativa subsp. japonica GN=MOR1 PE=2 SV=1	A2AGT5	CKAP5_MOUSE	2032	51	2561	124	968	858	277	448	32.2844	829	2.62254e-91	Cytoskeleton-associated protein 5 OS=Mus musculus GN=Ckap5 PE=2 SV=1	Q14008	CKAP5_HUMAN	2032	51	2561
comp82223_c0	ath-miR5658,	726	Q9LYC1	GID1B_ARATH	358	102	203	13	46	34	22	26	64.7059	118	6.49911e-06	Gibberellin receptor GID1B OS=Arabidopsis thaliana GN=GID1B PE=1 SV=1
comp89384_c0	ath-miR156j,ath-miR156i,vvi-miR156h,	1496	Q8LBA6	PIS1_ARATH	227	227	886	1	222	222	171	191	77.027	880	3.1095e-114	CDP-diacylglycerol--inositol 3-phosphatidyltransferase 1 OS=Arabidopsis thaliana GN=PIS1 PE=1 SV=2	Q8GUK6	PIS2_ARATH	225	227	886	1	219	220	167	188	75.9091	847	2.63421e-109	Probable CDP-diacylglycerol--inositol 3-phosphatidyltransferase 2 OS=Arabidopsis thaliana GN=PIS2 PE=2 SV=2	P06197	PIS_YEAST	220	227	880	1	209	222	84	114	37.8378	335	1.79196e-34	CDP-diacylglycerol--inositol 3-phosphatidyltransferase OS=Saccharomyces cerevisiae (strain ATCC 204508 / S288c) GN=PIS1 PE=1 SV=1	Q10153	PIS_SCHPO	251	284	886
comp84876_c0	ath-miR156i,	2721	Q54ST3	Y2237_DICDI	885	2091	2504	1	136	138	52	86	37.6812	247	4.51356e-20	DDT domain-containing protein DDB_G0282237 OS=Dictyostelium discoideum GN=DDB_G0282237 PE=3 SV=1	Q9NRL2	BAZ1A_HUMAN	1556	1944	2504	1	230	231	68	109	29.4372	245	1.26409e-19	Bromodomain adjacent to zinc finger domain protein 1A OS=Homo sapiens GN=BAZ1A PE=1 SV=2	O88379	BAZ1A_MOUSE	1555	1944	2504	1	230	231	66	109	28.5714	234	2.5101e-18	Bromodomain adjacent to zinc finger domain protein 1A OS=Mus musculus GN=Baz1a PE=1 SV=3	A2BIL7	BAZ1B_DANRE	1536	2184	2501
comp65900_c1	ath-miR5658,	971	P04399	RIP2_HORVU	280	122	736	13	226	222	79	112	35.5856	292	7.57646e-29	Protein synthesis inhibitor II OS=Hordeum vulgare GN=RIP30A PE=1 SV=1	P22244	RIP1_HORVU	281	122	736	14	227	222	79	111	35.5856	291	1.10054e-28	Protein synthesis inhibitor I OS=Hordeum vulgare GN=RIP30 PE=1 SV=2	P84786	RIP_DRIMA	257	110	799	6	236	235	85	116	36.1702	271	3.57584e-26	Ribosome-inactivating protein charybdin OS=Drimia maritima PE=1 SV=1	Q06076	ABRD_ABRPR	528	128	748
comp88315_c0	ath-miR5658,	1943	Q8C0I4	EPC2_MOUSE	808	827	1681	1	273	302	85	149	28.1457	218	7.69927e-17	Enhancer of polycomb homolog 2 OS=Mus musculus GN=Epc2 PE=2 SV=2	Q66JA8	EPC2_XENLA	804	824	1681	1	274	307	86	148	28.013	217	9.77637e-17	Enhancer of polycomb homolog 2 OS=Xenopus laevis GN=epc2 PE=2 SV=1	Q52LR7	EPC2_HUMAN	807	827	1681	1	273	302	85	149	28.1457	216	1.05087e-16	Enhancer of polycomb homolog 2 OS=Homo sapiens GN=EPC2 PE=1 SV=2	Q6DJR9	EPC2_XENTR	804	827	1681
comp91837_c0	ath-miR393a,vvi-miR393b,	4573	Q9LW29	AFB2_ARATH	575	2615	4324	1	575	575	436	501	75.8261	2294	0	Protein AUXIN SIGNALING F-BOX 2 OS=Arabidopsis thaliana GN=AFB2 PE=1 SV=1	Q9LPW7	AFB3_ARATH	577	2615	4315	1	574	574	430	498	74.9129	2264	0	Protein AUXIN SIGNALING F-BOX 3 OS=Arabidopsis thaliana GN=AFB3 PE=1 SV=1	Q7XVM8	TIR1B_ORYSJ	575	2615	4315	1	572	572	380	459	66.4336	2001	0	Transport inhibitor response 1-like protein Os04g0395600 OS=Oryza sativa subsp. japonica GN=Os04g0395600 PE=2 SV=1	Q570C0	TIR1_ARATH	594	2624	4315
comp74472_c0	vvi-miR828a,ath-miR858b,ath-miR858a,vvi-miR171a,ath-miR828,	1020	Q9SEI0	WER_ARATH	203	367	627	48	134	87	62	75	71.2644	352	5.43899e-38	Transcription factor WER OS=Arabidopsis thaliana GN=WER PE=1 SV=1	Q96276	MYB23_ARATH	219	367	585	44	116	73	60	66	82.1918	348	3.23045e-37	Transcription factor MYB23 OS=Arabidopsis thaliana GN=MYB23 PE=1 SV=1	Q38850	MYB5_ARATH	249	367	585	55	127	73	61	67	83.5616	344	3.05588e-36	Transcription repressor MYB5 OS=Arabidopsis thaliana GN=MYB5 PE=1 SV=1	P27900	GL1_ARATH	228	367	585
comp90304_c0	ath-miR156i,ath-miR156h,	4868	Q8LGU1	AB8C_ARATH	1464	360	4820	1	1458	1492	973	1167	65.2145	4444	0	ABC transporter C family member 8 OS=Arabidopsis thaliana GN=ABCC8 PE=2 SV=3	Q9LYS2	AB10C_ARATH	1453	378	4676	40	1445	1465	629	904	42.9352	2718	0	ABC transporter C family member 10 OS=Arabidopsis thaliana GN=ABCC10 PE=2 SV=2	Q7GB25	AB5C_ARATH	1514	366	4511	119	1510	1427	589	841	41.2754	2576	0	ABC transporter C family member 5 OS=Arabidopsis thaliana GN=ABCC5 PE=2 SV=2	Q9LK64	AB3C_ARATH	1514	357	4211
comp83589_c3	ath-miR5658,	1810	Q9C616	KAN2_ARATH	388	969	1484	196	387	192	101	123	52.6042	374	6.18369e-38	Probable transcription factor KAN2 OS=Arabidopsis thaliana GN=KAN2 PE=2 SV=1	Q0J235	ROLL9_ORYSJ	532	978	1208	310	386	77	63	73	81.8182	350	5.0219e-34	Probable transcription factor RL9 OS=Oryza sativa subsp. japonica GN=RL9 PE=2 SV=2	Q93WJ9	KAN1_ARATH	403	969	1208	202	281	80	62	74	77.5	345	5.9097e-34	Transcription repressor KAN1 OS=Arabidopsis thaliana GN=KAN1 PE=1 SV=1	Q941I2	KAN3_ARATH	322	993	1211
comp90598_c3	ath-miR156i,	2705	P08926	RUBA_PEA	587	698	2467	1	587	593	511	550	86.172	2443	0	RuBisCO large subunit-binding protein subunit alpha, chloroplastic OS=Pisum sativum PE=1 SV=2	P21239	RUB1_BRANA	546	698	2335	1	546	546	480	520	87.9121	2424	0	RuBisCO large subunit-binding protein subunit alpha, chloroplastic (Fragment) OS=Brassica napus PE=2 SV=2	P21238	CPNA1_ARATH	586	698	2368	31	586	557	474	521	85.0987	2348	0	Chaperonin 60 subunit alpha 1, chloroplastic OS=Arabidopsis thaliana GN=CPN60A1 PE=1 SV=2	P34794	RUB2_BRANA	583	698	2467
comp90437_c2	ath-miR5658,	4022	Q6R0H1	LHY_ARATH	645	324	2411	71	645	708	268	353	37.8531	515	5.31364e-53	Protein LHY OS=Arabidopsis thaliana GN=LHY PE=1 SV=2	P92973	CCA1_ARATH	608	324	1496	260	608	408	161	216	39.4608	345	4.25204e-32	Protein CCA1 OS=Arabidopsis thaliana GN=CCA1 PE=1 SV=1
comp427537_c0	vvi-miR393b,ath-miR393a,	208	Q9SKT7	NDB4_ARATH	582	4	207	284	351	68	55	59	80.8824	279	5.80478e-29	NAD(P)H dehydrogenase B4, mitochondrial OS=Arabidopsis thaliana GN=NDB4 PE=1 SV=1	F4JJJ3	NDB3_ARATH	580	4	207	278	344	68	54	57	79.4118	267	2.34378e-27	NAD(P)H dehydrogenase B3, mitochondrial OS=Arabidopsis thaliana GN=NDB3 PE=2 SV=1	Q94BV7	NDB2_ARATH	582	4	207	280	346	68	52	55	76.4706	256	7.5776e-26	NAD(P)H dehydrogenase B2, mitochondrial OS=Arabidopsis thaliana GN=NDB2 PE=1 SV=1	Q1JPL4	NDB1_ARATH	571	4	207
comp90891_c0	vvi-miR171b,	5337	Q9LYS2	AB10C_ARATH	1453	380	4792	6	1453	1477	1005	1179	68.0433	5174	0	ABC transporter C family member 10 OS=Arabidopsis thaliana GN=ABCC10 PE=2 SV=2	Q8LGU1	AB8C_ARATH	1464	431	4792	11	1460	1478	650	941	43.9783	3077	0	ABC transporter C family member 8 OS=Arabidopsis thaliana GN=ABCC8 PE=2 SV=3	Q7GB25	AB5C_ARATH	1514	1043	4771	227	1507	1291	588	822	45.5461	2980	0	ABC transporter C family member 5 OS=Arabidopsis thaliana GN=ABCC5 PE=2 SV=2	Q9LK64	AB3C_ARATH	1514	773	4783
comp21629_c0	vvi-miR166a,	451	P93788	REMO_SOLTU	198	1	165	144	198	55	48	52	87.2727	249	3.89965e-25	Remorin OS=Solanum tuberosum PE=1 SV=1	Q9M2D8	Y3126_ARATH	212	1	165	158	212	55	41	46	74.5455	217	1.94837e-20	Uncharacterized protein At3g61260 OS=Arabidopsis thaliana GN=At3g61260 PE=1 SV=1	O80837	REMO_ARATH	190	1	165	136	190	55	39	46	70.9091	204	8.59032e-19	Remorin OS=Arabidopsis thaliana GN=DBP PE=1 SV=1
comp75065_c0	ath-miR168a,	3457	Q7XSA2	AGO1B_ORYSJ	1118	310	3162	175	1118	955	795	848	83.2461	4110	0	Protein argonaute 1B OS=Oryza sativa subsp. japonica GN=AGO1B PE=2 SV=3	O04379	AGO1_ARATH	1048	301	3162	112	1048	955	776	844	81.2565	4109	0	Protein argonaute 1 OS=Arabidopsis thaliana GN=AGO1 PE=1 SV=1	Q6EU14	AGO1A_ORYSJ	1082	310	3162	139	1082	955	772	840	80.8377	4063	0	Protein argonaute 1A OS=Oryza sativa subsp. japonica GN=AGO1A PE=2 SV=1	Q6K972	AGO1C_ORYSJ	1011	535	3162
comp21283_c1	ath-miR164c,	587	Q05046	CH62_CUCMA	575	1	525	1	175	175	150	161	85.7143	783	1.12546e-99	Chaperonin CPN60-2, mitochondrial OS=Cucurbita maxima GN=CPN60-2 PE=1 SV=1	P29197	CH60A_ARATH	577	1	525	1	174	175	148	166	84.5714	782	1.87881e-99	Chaperonin CPN60, mitochondrial OS=Arabidopsis thaliana GN=CPN60 PE=1 SV=2	Q05045	CH61_CUCMA	575	1	525	1	175	175	149	161	85.1429	780	3.99212e-99	Chaperonin CPN60-1, mitochondrial OS=Cucurbita maxima GN=CPN60-1 PE=1 SV=1	P29185	CH61_MAIZE	577	1	525
comp78946_c0	ath-miR5658,	1552	Q9FI78	HST_ARATH	433	683	1450	25	272	266	69	112	25.9398	193	2.19918e-14	Shikimate O-hydroxycinnamoyltransferase OS=Arabidopsis thaliana GN=HST PE=2 SV=1	O24645	HCBT1_DIACA	445	470	1546	10	346	372	84	161	22.5806	175	3.37319e-12	Anthranilate N-benzoyltransferase protein 1 OS=Dianthus caryophyllus GN=HCBT1 PE=1 SV=1	O23917	HCBT2_DIACA	446	470	1546	10	347	373	84	161	22.5201	170	1.7272e-11	Anthranilate N-benzoyltransferase protein 2 OS=Dianthus caryophyllus GN=HCBT2 PE=1 SV=1	O23918	HCBT3_DIACA	445	470	1327
comp25298_c0	ath-miR156j,vvi-miR156e,ath-miR156i,vvi-miR156h,	1834	P25776	ORYA_ORYSJ	458	361	1530	43	439	399	192	248	48.1203	992	4.72018e-126	Oryzain alpha chain OS=Oryza sativa subsp. japonica GN=Os04g0650000 PE=1 SV=2	P43297	RD21A_ARATH	462	361	1533	53	448	399	191	253	47.8697	987	2.95532e-125	Cysteine proteinase RD21a OS=Arabidopsis thaliana GN=RD21A PE=1 SV=1	P20721	CYSPL_SOLLC	346	616	1530	18	328	311	173	220	55.627	911	1.60189e-115	Low-temperature-induced cysteine proteinase (Fragment) OS=Solanum lycopersicum PE=2 SV=1	P25777	ORYB_ORYSJ	466	400	1530
comp93759_c0	ath-miR5658,	5620	Q8VY91	RR6_ARATH	207	4755	5237	45	206	162	128	140	79.0123	610	1.54709e-69	30S ribosomal protein S6 alpha, chloroplastic OS=Arabidopsis thaliana GN=RPS6 PE=1 SV=1	P82403	RR6_SPIOL	168	4752	5237	7	168	164	130	143	79.2683	601	5.61773e-69	30S ribosomal protein S6 alpha, chloroplastic (Fragment) OS=Spinacia oleracea GN=RPS6 PE=1 SV=2	Q3MBE2	RS6_ANAVT	108	4926	5219	5	93	98	36	55	36.7347	152	1.04346e-09	30S ribosomal protein S6 OS=Anabaena variabilis (strain ATCC 29413 / PCC 7937) GN=rpsF PE=3 SV=1	Q10XV0	RS6_TRIEI	117	4926	5219
comp87998_c0	ath-miR5658,	3996	Q9M9M4	CSLD3_ARATH	1145	394	3828	3	1145	1158	935	1033	80.7427	4942	0	Cellulose synthase-like protein D3 OS=Arabidopsis thaliana GN=CSLD3 PE=1 SV=1	Q9LFL0	CSLD2_ARATH	1145	394	3750	31	1145	1128	911	1016	80.7624	4912	0	Cellulose synthase-like protein D2 OS=Arabidopsis thaliana GN=CSLD2 PE=1 SV=1	A2YU42	CSLD2_ORYSI	1170	394	3768	35	1170	1141	924	1008	80.9816	4900	0	Cellulose synthase-like protein D2 OS=Oryza sativa subsp. indica GN=CSLD2 PE=3 SV=1	Q9LHZ7	CSLD2_ORYSJ	1170	394	3768
comp92171_c0	ath-miR156i,	3855	Q9LQV2	RDR1_ARATH	1107	1456	3552	411	1085	699	505	569	72.2461	2560	0	RNA-dependent RNA polymerase 1 OS=Arabidopsis thaliana GN=RDR1 PE=2 SV=1	Q0DXS3	RDR1_ORYSJ	740	1462	3558	45	722	701	467	554	66.6191	2408	0	Probable RNA-dependent RNA polymerase 1 OS=Oryza sativa subsp. japonica GN=RDR1 PE=2 SV=2	O82504	RDR2_ARATH	1133	1516	3564	447	1119	693	339	452	48.9177	1561	0	RNA-dependent RNA polymerase 2 OS=Arabidopsis thaliana GN=RDR2 PE=2 SV=1	Q7XM31	RDR2_ORYSJ	1136	1516	3549
comp84649_c0	ath-miR5658,	1465	Q6V9I6	HDT1_SOLCH	269	908	1294	1	128	129	71	95	55.0388	331	1.96095e-33	Histone deacetylase HDT1 OS=Solanum chacoense GN=HDT1 PE=2 SV=1	Q9FVE6	HDT1_ARATH	245	1004	1294	1	96	97	55	73	56.701	312	3.76257e-31	Histone deacetylase HDT1 OS=Arabidopsis thaliana GN=HDT1 PE=1 SV=1	Q9LZR5	HDT3_ARATH	294	1007	1294	1	95	96	50	68	52.0833	275	7.70145e-26	Histone deacetylase HDT3 OS=Arabidopsis thaliana GN=HDT3 PE=1 SV=2	Q9M4U4	HDT3_MAIZE	300	998	1294
comp77941_c0	ath-miR5658,	1410	Q498M4	WDR5_RAT	334	173	1108	24	333	312	213	252	68.2692	1097	1.20968e-145	WD repeat-containing protein 5 OS=Rattus norvegicus GN=Wdr5 PE=2 SV=1	P61965	WDR5_MOUSE	334	173	1108	24	333	312	213	252	68.2692	1097	1.20968e-145	WD repeat-containing protein 5 OS=Mus musculus GN=Wdr5 PE=1 SV=1	P61964	WDR5_HUMAN	334	173	1108	24	333	312	213	252	68.2692	1097	1.20968e-145	WD repeat-containing protein 5 OS=Homo sapiens GN=WDR5 PE=1 SV=1	Q2KIG2	WDR5_BOVIN	334	173	1108
comp86517_c0	ath-miR5658,	1927	Q6TGC6	CBK1_PNECA	507	1579	1923	351	465	115	55	79	47.8261	315	2.26523e-29	Serine/threonine-protein kinase CBK1 OS=Pneumocystis carinii GN=CBK1 PE=2 SV=1	Q6CFS5	CBK1_YARLI	588	1597	1923	436	545	110	55	78	50	307	5.57175e-28	Serine/threonine-protein kinase CBK1 OS=Yarrowia lipolytica (strain CLIB 122 / E 150) GN=CBK1 PE=3 SV=1	Q9Y2H1	ST38L_HUMAN	464	1582	1920	304	416	113	55	74	48.6726	301	8.5911e-28	Serine/threonine-protein kinase 38-like OS=Homo sapiens GN=STK38L PE=1 SV=3	Q5AP53	CBK1_CANAL	732	1597	1926
comp92144_c1	vvi-miR172c,ath-miR172c,	4303	Q9UR24	RHP26_SCHPO	973	764	2842	256	968	727	361	483	49.6561	1795	0	DNA repair protein rhp26 OS=Schizosaccharomyces pombe (strain 972 / ATCC 24843) GN=rhp26 PE=2 SV=1	P40352	RAD26_YEAST	1085	785	2842	276	962	707	353	476	49.9293	1762	0	DNA repair and recombination protein RAD26 OS=Saccharomyces cerevisiae (strain ATCC 204508 / S288c) GN=RAD26 PE=1 SV=1	Q03468	ERCC6_HUMAN	1493	1175	2839	487	1029	577	300	385	51.9931	1628	0	DNA excision repair protein ERCC-6 OS=Homo sapiens GN=ERCC6 PE=1 SV=1	A2BGR3	ERC6L_DANRE	1451	1217	2812
comp53160_c0	ath-miR5658,	2245	P03010	TRAC9_MAIZE	839	336	632	621	719	99	35	55	35.3535	170	5.80026e-11	Putative AC9 transposase OS=Zea mays PE=4 SV=1	P08770	TRA1_MAIZE	807	336	632	652	750	99	35	55	35.3535	169	6.03617e-11	Putative AC transposase OS=Zea mays PE=2 SV=2
comp92448_c1	ath-miR172e,ath-miR172a,ath-miR172c,vvi-miR172c,vvi-miR172b,vvi-miR172a,	2011	Q8RWY4	NLP6_ARATH	841	169	1662	106	609	527	207	296	39.2789	877	5.60897e-104	Protein NLP6 OS=Arabidopsis thaliana GN=NLP6 PE=2 SV=2	Q84TH9	NLP7_ARATH	959	169	1611	167	644	493	200	283	40.568	843	3.3557e-98	Protein NLP7 OS=Arabidopsis thaliana GN=NLP7 PE=1 SV=2	Q5NB82	NLP3_ORYSJ	938	169	1617	153	651	510	191	275	37.451	768	1.10454e-87	Protein NLP3 OS=Oryza sativa subsp. japonica GN=NLP3 PE=3 SV=1	Q10S83	NLP1_ORYSJ	942	607	1620
comp28846_c0	vvi-miR156a,	929	Q9C9R6	PUM7_ARATH	650	426	929	288	418	168	77	97	45.8333	361	5.61682e-37	Putative pumilio homolog 7, chloroplastic OS=Arabidopsis thaliana GN=APUM7 PE=3 SV=2	Q9LM20	PUM8_ARATH	515	666	929	196	283	88	58	74	65.9091	324	2.31632e-32	Putative pumilio homolog 8, chloroplastic OS=Arabidopsis thaliana GN=APUM8 PE=3 SV=2	Q9LVC3	PUM12_ARATH	596	639	926	265	361	97	56	78	57.732	303	2.85162e-29	Pumilio homolog 12 OS=Arabidopsis thaliana GN=APUM12 PE=2 SV=2	Q9LDW3	PUM11_ARATH	556	660	929
comp66931_c0	vvi-miR319g,	1414	Q41224	AOX1_TOBAC	353	269	1300	1	353	356	262	294	73.5955	1348	0	Ubiquinol oxidase 1, mitochondrial OS=Nicotiana tabacum GN=AOX1 PE=1 SV=1	Q39219	AOX1A_ARATH	354	269	1300	2	354	355	253	287	71.2676	1341	0	Ubiquinol oxidase 1a, mitochondrial OS=Arabidopsis thaliana GN=AOX1A PE=1 SV=2	Q40578	AOX2_TOBAC	297	269	1150	1	297	297	241	265	81.1448	1294	4.47186e-176	Ubiquinol oxidase 2, mitochondrial OS=Nicotiana tabacum GN=AOX2 PE=1 SV=2	Q07185	AOX1_SOYBN	321	269	1126
comp90267_c0	ath-miR5658,	2573	A8ID74	BOP1_CHLRE	797	299	2164	164	797	636	320	415	50.3145	1601	0	Ribosome biogenesis protein BOP1 homolog OS=Chlamydomonas reinhardtii GN=CHLREDRAFT_111274 PE=3 SV=2	A9UZS7	BOP1_MONBE	799	305	2161	162	798	639	288	411	45.0704	1514	0	Ribosome biogenesis protein BOP1 homolog OS=Monosiga brevicollis GN=37129 PE=3 SV=1	A4IHS2	BOP1_XENTR	729	305	2167	106	728	629	295	411	46.8998	1482	0	Ribosome biogenesis protein bop1 OS=Xenopus tropicalis GN=bop1 PE=2 SV=1	A0JMQ0	BOP1_DANRE	777	305	2224
comp48628_c0	ath-miR172a,	2350	Q9FF66	UBC22_ARATH	251	1649	2104	1	152	152	133	143	87.5	734	4.93037e-89	Ubiquitin-conjugating enzyme E2 22 OS=Arabidopsis thaliana GN=UBC22 PE=1 SV=1	B4JKB7	UBE2S_DROGR	208	1661	2092	9	152	144	94	120	65.2778	543	2.3459e-62	Ubiquitin-conjugating enzyme E2 S OS=Drosophila grimshawi GN=GH12079 PE=3 SV=1	B4MA02	UBE2S_DROVI	208	1661	2092	9	152	144	95	120	65.9722	543	2.3694e-62	Ubiquitin-conjugating enzyme E2 S OS=Drosophila virilis GN=GJ15767 PE=3 SV=1	B4L7V4	UBE2S_DROMO	206	1661	2092
comp66692_c1	ath-miR5658,	1914	Q9P3W1	T2EA_SCHPO	434	361	1539	6	329	396	91	158	22.9798	166	6.89533e-11	Transcription initiation factor IIE subunit alpha OS=Schizosaccharomyces pombe (strain 972 / ATCC 24843) GN=tfa1 PE=1 SV=3	Q557M8	T2EA_DICDI	456	397	1533	11	341	400	91	156	22.75	164	1.36783e-10	General transcription factor IIE subunit 1 OS=Dictyostelium discoideum GN=gtf2e1-1 PE=3 SV=1	Q9D0D5	T2EA_MOUSE	440	811	1533	14	197	242	62	99	25.6198	150	5.3683e-09	General transcription factor IIE subunit 1 OS=Mus musculus GN=Gtf2e1 PE=2 SV=1	P29083	T2EA_HUMAN	439	811	1533
comp86040_c0	ath-miR169a,ath-miR169h,ath-miR169b,	1554	Q9LXV5	NFYA1_ARATH	272	180	995	8	263	297	103	140	34.6801	293	2.98172e-28	Nuclear transcription factor Y subunit A-1 OS=Arabidopsis thaliana GN=NFYA1 PE=2 SV=1	Q84JP1	NFYA7_ARATH	190	516	968	58	178	159	74	88	46.5409	273	3.08183e-26	Nuclear transcription factor Y subunit A-7 OS=Arabidopsis thaliana GN=NFYA7 PE=2 SV=1	Q945M9	NFYA9_ARATH	303	240	1007	34	254	274	102	136	37.2263	263	5.73038e-24	Nuclear transcription factor Y subunit A-9 OS=Arabidopsis thaliana GN=NFYA9 PE=2 SV=1	Q8VY64	NFYA4_ARATH	198	516	926
comp50192_c0	ath-miR5658,	1115	Q84J78	SSBP_ARATH	201	292	693	70	197	134	51	88	38.0597	264	1.73392e-25	Single-stranded DNA-binding protein, mitochondrial OS=Arabidopsis thaliana GN=At4g11060 PE=2 SV=1	Q8D254	SSB_WIGBR	163	292	651	5	114	120	43	65	35.8333	156	4.229e-11	Single-stranded DNA-binding protein OS=Wigglesworthia glossinidia brevipalpis GN=ssb PE=3 SV=2	Q9RHF4	SSB2_SALTI	178	292	651	5	114	120	41	65	34.1667	154	1.04604e-10	Single-stranded DNA-binding protein 2 OS=Salmonella typhi GN=ssb2 PE=3 SV=1	Q89A53	SSB_BUCBP	166	292	651
comp51793_c0	ath-miR5658,	349	Q9FMT4	SNF12_ARATH	534	140	349	77	145	72	37	48	51.3889	123	2.59991e-07	SWI/SNF complex component SNF12 homolog OS=Arabidopsis thaliana GN=At5g14170 PE=1 SV=1
comp93387_c0	ath-miR5658,	2391	Q9SA69	Y1301_ARATH	634	199	2250	1	634	695	437	521	62.8777	2128	0	BTB/POZ domain-containing protein At1g03010 OS=Arabidopsis thaliana GN=At1g03010 PE=2 SV=1	O82253	SETH6_ARATH	635	199	2250	1	635	711	399	488	56.1181	1847	0	BTB/POZ domain-containing protein SETH6 OS=Arabidopsis thaliana GN=SETH6 PE=2 SV=1	Q9FKB6	Y5880_ARATH	614	295	2184	28	580	638	260	378	40.7524	1146	1.21715e-144	BTB/POZ domain-containing protein At5g48800 OS=Arabidopsis thaliana GN=At5g48800 PE=1 SV=1	Q9C9Z7	Y3857_ARATH	617	295	2151
comp81312_c0	ath-miR5658,	768	Q9LER0	PP381_ARATH	940	28	321	59	155	99	50	67	50.5051	234	2.6909e-20	Pentatricopeptide repeat-containing protein At5g14770, mitochondrial OS=Arabidopsis thaliana GN=At5g14770 PE=2 SV=2	O81908	PPR2_ARATH	710	31	309	176	267	93	34	51	36.5591	149	1.01844e-09	Pentatricopeptide repeat-containing protein At1g02060, chloroplastic OS=Arabidopsis thaliana GN=At1g02060 PE=2 SV=2	Q9FMF6	PP444_ARATH	730	19	312	355	451	98	35	54	35.7143	147	2.18133e-09	Pentatricopeptide repeat-containing protein At5g64320, mitochondrial OS=Arabidopsis thaliana GN=At5g64320 PE=2 SV=1	Q9M302	PP270_ARATH	659	16	327
comp82153_c0	ath-miR5658,	1724	Q80Y55	BSDC1_MOUSE	427	843	1427	24	211	197	60	96	30.4569	224	3.35524e-18	BSD domain-containing protein 1 OS=Mus musculus GN=Bsdc1 PE=2 SV=1	Q3SX22	BSDC1_BOVIN	461	843	1427	55	242	197	59	97	29.9492	225	3.70853e-18	BSD domain-containing protein 1 OS=Bos taurus GN=BSDC1 PE=2 SV=1	Q9NW68	BSDC1_HUMAN	430	843	1427	24	211	197	59	96	29.9492	223	4.17123e-18	BSD domain-containing protein 1 OS=Homo sapiens GN=BSDC1 PE=2 SV=1	A2BIJ3	BSDC1_DANRE	412	843	1448
comp89242_c3	ath-miR5658,	645	Q93Y40	ORP3C_ARATH	457	283	645	1	121	121	103	115	85.124	569	8.91781e-69	Oxysterol-binding protein-related protein 3C OS=Arabidopsis thaliana GN=ORP3C PE=2 SV=1	Q9LZM1	ORP3A_ARATH	453	283	645	1	121	121	90	102	74.3802	489	6.1547e-57	Oxysterol-binding protein-related protein 3A OS=Arabidopsis thaliana GN=ORP3A PE=1 SV=1	Q9SR33	ORP3B_ARATH	458	316	645	17	126	110	83	96	75.4545	461	7.56261e-53	Oxysterol-binding protein-related protein 3B OS=Arabidopsis thaliana GN=ORP3B PE=2 SV=1	Q54QP6	OSB8_DICDI	402	346	630
comp64480_c0	ath-miR156i,	3762	Q5R5F1	PRPF3_PONAB	683	2654	3289	461	675	216	96	145	44.4444	404	3.26474e-39	U4/U6 small nuclear ribonucleoprotein Prp3 OS=Pongo abelii GN=PRPF3 PE=2 SV=1	O43395	PRPF3_HUMAN	683	2654	3289	461	675	216	96	145	44.4444	404	3.4431e-39	U4/U6 small nuclear ribonucleoprotein Prp3 OS=Homo sapiens GN=PRPF3 PE=1 SV=2	Q2KIA6	PRPF3_BOVIN	683	2654	3289	461	675	216	96	145	44.4444	404	3.5047e-39	U4/U6 small nuclear ribonucleoprotein Prp3 OS=Bos taurus GN=PRPF3 PE=2 SV=1	Q922U1	PRPF3_MOUSE	683	2654	3289
comp82750_c0	ath-miR156a,	2854	Q65X23	WNK2_ORYSJ	621	1705	2571	1	289	289	231	252	79.9308	1261	1.09166e-159	Probable serine/threonine-protein kinase WNK2 OS=Oryza sativa subsp. japonica GN=WNK2 PE=2 SV=1	Q9STK6	WNK3_ARATH	516	1711	2544	4	281	278	225	248	80.9353	1219	6.75244e-155	Probable serine/threonine-protein kinase WNK3 OS=Arabidopsis thaliana GN=WNK3 PE=2 SV=1	Q9CAV6	WNK1_ARATH	700	1639	2550	8	304	304	218	251	71.7105	1148	5.62725e-142	Serine/threonine-protein kinase WNK1 OS=Arabidopsis thaliana GN=WNK1 PE=1 SV=1	Q0D598	WNK1_ORYSJ	704	1702	2529
comp81122_c0	ath-miR5658,	998	Q9XEF0	BH051_ARATH	254	321	875	70	252	190	94	128	49.4737	395	1.09185e-43	Transcription factor bHLH51 OS=Arabidopsis thaliana GN=BHLH51 PE=2 SV=1	Q9LET0	BH107_ARATH	230	318	794	51	204	164	61	100	37.1951	271	2.52352e-26	Putative transcription factor bHLH107 OS=Arabidopsis thaliana GN=BHLH107 PE=2 SV=1	Q9LS08	BH032_ARATH	344	318	710	138	260	131	54	93	41.2214	266	5.13174e-25	Transcription factor AIG1 OS=Arabidopsis thaliana GN=BHLH32 PE=1 SV=1	Q9S7Y1	BH030_ARATH	368	318	863
comp84882_c0	ath-miR5658,	851	Q38850	MYB5_ARATH	249	118	369	16	99	84	72	78	85.7143	385	7.06952e-43	Transcription repressor MYB5 OS=Arabidopsis thaliana GN=MYB5 PE=1 SV=1	Q7XBH4	MYB4_ORYSJ	257	118	390	5	96	92	59	73	64.1304	329	1.52364e-34	Myb-related protein Myb4 OS=Oryza sativa subsp. japonica GN=MYB4 PE=2 SV=2	P27898	MYBP_MAIZE	399	118	369	5	88	84	60	71	71.4286	332	5.02143e-34	Myb-related protein P OS=Zea mays GN=P PE=2 SV=1	O22264	MYB12_ARATH	371	118	369
comp426790_c0	ath-miR5658,	445	Q1PDH6	LAC16_ARATH	566	1	255	482	566	85	62	74	72.9412	363	1.54686e-39	Laccase-16 OS=Arabidopsis thaliana GN=LAC16 PE=2 SV=2	Q0IQU1	LAC22_ORYSJ	564	1	255	480	564	85	60	71	70.5882	357	9.8281e-39	Laccase-22 OS=Oryza sativa subsp. japonica GN=LAC22 PE=2 SV=2	O80434	LAC4_ARATH	558	1	255	474	558	85	61	72	71.7647	356	1.25234e-38	Laccase-4 OS=Arabidopsis thaliana GN=IRX12 PE=2 SV=2	Q8RYM9	LAC2_ORYSJ	562	1	255
comp90103_c5	ath-miR5658,	2267	Q9S825	IF5Z_ARATH	437	425	1771	1	429	452	288	337	63.7168	1341	7.20156e-177	Probable eukaryotic translation initiation factor 5-2 OS=Arabidopsis thaliana GN=At1g77840 PE=2 SV=1	P55876	IF5_MAIZE	451	425	1771	1	442	456	291	330	63.8158	1320	1.7834e-173	Eukaryotic translation initiation factor 5 OS=Zea mays GN=EIF5 PE=2 SV=1	P48724	IF5_PHAVU	443	425	1771	1	436	452	297	341	65.708	1297	4.28493e-170	Eukaryotic translation initiation factor 5 OS=Phaseolus vulgaris GN=EIF5 PE=2 SV=1	Q9C8F1	IF5Y_ARATH	439	425	1771
comp86255_c0	ath-miR5658,	1483	Q8VZU9	DERL1_ARATH	266	521	1234	1	264	264	183	203	69.3182	931	2.38446e-121	Derlin-1 OS=Arabidopsis thaliana GN=DER1 PE=2 SV=1	Q06397	DERL1_ORYSJ	242	515	1234	1	242	242	164	194	67.7686	860	4.58967e-111	Derlin-1 OS=Oryza sativa subsp. japonica GN=DER1 PE=2 SV=2	Q4G2J6	DER11_MAIZE	243	515	1234	1	243	244	162	188	66.3934	814	4.7081e-104	Derlin-1.1 OS=Zea mays GN=DER1.1 PE=2 SV=2	Q4G2J5	DER12_MAIZE	243	515	1234
comp39554_c0	ath-miR5658,	1875	Q9FLJ2	NC100_ARATH	336	906	1637	6	221	244	142	170	58.1967	710	8.99925e-86	NAC domain-containing protein 100 OS=Arabidopsis thaliana GN=NAC100 PE=2 SV=1	O04017	NAC98_ARATH	375	1122	1592	17	171	157	114	134	72.6115	638	8.07651e-75	Protein CUP-SHAPED COTYLEDON 2 OS=Arabidopsis thaliana GN=NAC098 PE=1 SV=1	Q5CD17	NAC77_ORYSJ	396	1119	1592	19	190	172	111	131	64.5349	619	8.54345e-72	NAC domain-containing protein 77 OS=Oryza sativa subsp. japonica GN=NAC77 PE=2 SV=2	Q9FRV4	NAC54_ARATH	310	1110	1646
comp80533_c3	ath-miR5658,	1702	O60942	MCE1_HUMAN	597	561	1586	254	577	348	122	172	35.0575	387	1.10199e-38	mRNA-capping enzyme OS=Homo sapiens GN=RNGTT PE=1 SV=1	O55236	MCE1_MOUSE	597	606	1586	254	562	334	120	171	35.9281	376	2.4066e-37	mRNA-capping enzyme OS=Mus musculus GN=Rngtt PE=1 SV=1	Q6NY98	MCE1_DANRE	598	615	1523	270	563	313	117	164	37.3802	365	6.71908e-36	mRNA-capping enzyme OS=Danio rerio GN=rngtt PE=2 SV=1	P40997	MCE1_SCHPO	402	579	1517
comp91583_c0	ath-miR5658,	3031	Q9LDD4	ARID2_ARATH	573	1057	1656	370	539	204	66	95	32.3529	211	8.0047e-16	AT-rich interactive domain-containing protein 2 OS=Arabidopsis thaliana GN=ARID2 PE=2 SV=1
comp36275_c0	ath-miR5658,	850	Q9FJX6	FH6_ARATH	899	530	850	28	132	114	60	69	52.6316	173	1.32242e-12	Formin-like protein 6 OS=Arabidopsis thaliana GN=FH6 PE=1 SV=1
comp81942_c4	ath-miR5658,	381	Q3ECT8	CSPL4_ARATH	152	232	381	1	50	50	34	41	68	179	9.66287e-16	CASP-like protein At1g49405 OS=Arabidopsis thaliana GN=At1g49405 PE=3 SV=1	P0CB17	CSPLH_ARATH	154	232	381	1	50	50	30	38	60	167	4.87227e-14	CASP-like protein At3g50810 OS=Arabidopsis thaliana GN=At3g50810 PE=2 SV=1	Q10EJ2	CSPLU_ORYSJ	156	277	381	20	54	35	31	34	88.5714	156	1.47222e-12	CASP-like protein Os03g0767900 OS=Oryza sativa subsp. japonica GN=Os03g0767900 PE=2 SV=1	B6U300	CSPLH_MAIZE	159	277	381
comp92674_c1	ath-miR5658,	1913	Q9FT69	RQSIM_ARATH	858	1	1704	3	538	575	309	393	53.7391	1360	1.72961e-175	ATP-dependent DNA helicase Q-like SIM OS=Arabidopsis thaliana GN=RECQSIM PE=2 SV=1	Q9DEY9	BLM_XENLA	1364	598	1230	610	818	219	90	132	41.0959	437	1.6145e-43	Bloom syndrome protein homolog OS=Xenopus laevis GN=blm PE=2 SV=1	Q9FT73	MED34_ARATH	705	592	1254	72	290	229	89	137	38.8646	425	5.02073e-43	Mediator of RNA polymerase II transcription subunit 34 OS=Arabidopsis thaliana GN=MED34 PE=1 SV=1	P71359	RECQ_HAEIN	619	595	1215
comp75424_c1	ath-miR171a,vvi-miR171a,	445	Q9LEX0	P2A13_ARATH	290	98	445	22	138	117	73	94	62.3932	378	3.62127e-43	F-box protein PP2-A13 OS=Arabidopsis thaliana GN=PP2A13 PE=1 SV=1	Q9LN77	P2A12_ARATH	291	98	445	25	140	116	65	90	56.0345	354	1.14479e-39	F-box protein PP2-A12 OS=Arabidopsis thaliana GN=P2A12 PE=2 SV=1	Q9CAN4	P2A11_ARATH	289	98	445	23	138	116	63	89	54.3103	350	4.76837e-39	F-box protein PP2-A11 OS=Arabidopsis thaliana GN=PP2A11 PE=1 SV=1	Q9LF92	P2A15_ARATH	300	101	445
comp66769_c1	ath-miR5658,	911	O23310	NFYB3_ARATH	161	749	910	64	117	54	51	53	94.4444	274	1.47625e-27	Nuclear transcription factor Y subunit B-3 OS=Arabidopsis thaliana GN=NFYB3 PE=2 SV=1	Q9FGJ3	NFYB2_ARATH	190	746	910	70	124	55	45	53	81.8182	255	1.19037e-24	Nuclear transcription factor Y subunit B-2 OS=Arabidopsis thaliana GN=NFYB2 PE=2 SV=1	P25209	NFYB_MAIZE	179	758	910	74	124	51	45	48	88.2353	252	2.58365e-24	Nuclear transcription factor Y subunit B OS=Zea mays GN=NFY2 PE=2 SV=1	Q60EQ4	NFYB3_ORYSJ	185	758	910
comp51664_c0	ath-miR858a,ath-miR858b,	1145	P10290	MYBC_MAIZE	273	1	333	2	112	111	87	100	78.3784	499	3.77741e-58	Anthocyanin regulatory C1 protein OS=Zea mays GN=C1 PE=2 SV=1	Q9S9K9	MYB3_ARATH	257	1	345	2	116	115	85	102	73.913	491	3.54403e-57	Transcription factor MYB3 OS=Arabidopsis thaliana GN=MYB3 PE=1 SV=1	Q9FJA2	TT2_ARATH	258	22	534	11	154	171	101	114	59.0643	488	8.42422e-57	Transcription factor TT2 OS=Arabidopsis thaliana GN=TT2 PE=1 SV=1	P20026	MYB1_HORVU	267	1	345
comp92220_c0	ath-miR159b,ath-miR159a,ath-miR159c,	1976	Q9LFR1	PTR50_ARATH	552	8	835	162	386	276	115	141	41.6667	482	7.2992e-51	Probable peptide/nitrate transporter At5g14940 OS=Arabidopsis thaliana GN=At5g14940 PE=2 SV=1	Q9SRI2	PTR31_ARATH	563	2	835	159	392	282	109	142	38.6525	434	1.47352e-44	Putative peptide/nitrate transporter At3g01350 OS=Arabidopsis thaliana GN=At3g01350 PE=2 SV=1	Q0WSZ6	PTR23_ARATH	561	5	844	175	402	280	86	133	30.7143	327	1.0435e-30	Probable peptide/nitrate transporter At1g72125 OS=Arabidopsis thaliana GN=At1g72125 PE=2 SV=2	Q8VZE2	PTR22_ARATH	557	2	844
comp52484_c1	ath-miR159a,ath-miR159c,	821	Q9LUH2	ALF5_ARATH	477	1	819	101	373	273	172	219	63.0037	783	1.88632e-99	MATE efflux family protein ALF5 OS=Arabidopsis thaliana GN=ALF5 PE=2 SV=1	Q9LUH3	LAL5_ARATH	469	1	819	93	365	273	168	214	61.5385	767	3.69815e-97	MATE efflux family protein LAL5 OS=Arabidopsis thaliana GN=LAL5 PE=2 SV=1	Q9SIA5	DTX1_ARATH	476	100	819	89	328	244	101	150	41.3934	400	3.193e-43	MATE efflux family protein DTX1 OS=Arabidopsis thaliana GN=DTX1 PE=2 SV=1	Q9SIA4	MATE5_ARATH	476	100	819
comp89180_c5	ath-miR5658,	1474	A2YNT8	SAPK2_ORYSI	339	382	1413	1	339	344	268	299	77.907	1407	0	Serine/threonine-protein kinase SAPK2 OS=Oryza sativa subsp. indica GN=SAPK2 PE=2 SV=2	Q75LR7	SAPK1_ORYSJ	342	382	1413	1	342	344	266	290	77.3256	1396	0	Serine/threonine-protein kinase SAPK1 OS=Oryza sativa subsp. japonica GN=SAPK1 PE=1 SV=1	Q0D4J7	SAPK2_ORYSJ	339	382	1413	1	339	344	267	299	77.6163	1396	0	Serine/threonine-protein kinase SAPK2 OS=Oryza sativa subsp. japonica GN=SAPK2 PE=1 SV=1	Q02066	AAIP_WHEAT	332	382	1383
comp73959_c0	ath-miR5658,	3833	Q9FNI6	SM3L2_ARATH	1029	403	2580	414	1028	752	242	353	32.1809	897	1.86395e-100	Putative SWI/SNF-related matrix-associated actin-dependent regulator of chromatin subfamily A member 3-like 2 OS=Arabidopsis thaliana GN=At5g22750 PE=2 SV=1	O60177	YG42_SCHPO	1040	403	2313	443	1035	662	218	335	32.9305	891	1.57429e-99	Uncharacterized ATP-dependent helicase C23E6.02 OS=Schizosaccharomyces pombe (strain 972 / ATCC 24843) GN=SPBC23E6.02 PE=2 SV=1	Q9FIY7	SM3L3_ARATH	1277	403	2613	671	1276	753	240	353	31.8725	894	1.23895e-98	Putative SWI/SNF-related matrix-associated actin-dependent regulator of chromatin subfamily A member 3-like 3 OS=Arabidopsis thaliana GN=At5g43530 PE=3 SV=1	O13762	YF2C_SCHPO	897	403	2427
comp78787_c0	ath-miR395a,	1740	P53780	METC_ARATH	464	250	1599	17	464	451	343	391	76.0532	1812	0	Cystathionine beta-lyase, chloroplastic OS=Arabidopsis thaliana GN=At3g57050 PE=1 SV=1	O94350	CBL_SCHPO	390	265	1386	8	382	377	195	264	51.7241	958	2.15514e-122	Cystathionine beta-lyase OS=Schizosaccharomyces pombe (strain 972 / ATCC 24843) GN=str3 PE=2 SV=4	O31632	METC_BACSU	390	262	1335	25	382	358	165	242	46.0894	888	5.90149e-112	Cystathionine beta-lyase MetC OS=Bacillus subtilis (strain 168) GN=metC PE=1 SV=1	A2RM21	METC_LACLM	380	262	1335
comp82624_c0	ath-miR5658,	2067	Q9SZF7	SHR_ARATH	531	550	1743	128	529	403	271	328	67.2457	1374	0	Protein SHORT-ROOT OS=Arabidopsis thaliana GN=SHR PE=1 SV=1	A2YN56	SHR1_ORYSI	602	523	1743	151	601	455	257	321	56.4835	1210	1.0009e-155	Protein SHORT-ROOT 1 OS=Oryza sativa subsp. indica GN=SHR1 PE=3 SV=1	Q8H2X8	SHR1_ORYSJ	602	523	1743	151	601	455	257	320	56.4835	1208	2.08002e-155	Protein SHORT-ROOT 1 OS=Oryza sativa subsp. japonica GN=SHR1 PE=1 SV=2	Q75I13	SHR2_ORYSJ	603	523	1743
comp88246_c2	ath-miR5658,	3118	O04893	AGLU_SPIOL	903	279	2858	36	903	874	557	677	63.73	2871	0	Alpha-glucosidase OS=Spinacia oleracea PE=1 SV=1	O04931	AGLU_BETVU	913	276	2858	41	908	873	549	679	62.8866	2816	0	Alpha-glucosidase OS=Beta vulgaris PE=1 SV=1	Q653V7	AGLU_ORYSJ	885	282	2759	66	881	832	486	613	58.4135	2486	0	Probable alpha-glucosidase Os06g0675700 OS=Oryza sativa subsp. japonica GN=Os06g0675700 PE=1 SV=1	Q43763	AGLU_HORVU	877	276	2756
comp91776_c0	ath-miR156j,ath-miR156h,	1780	O04164	C71A6_NEPRA	511	174	1580	36	509	476	273	355	57.3529	1423	0	Cytochrome P450 71A6 (Fragment) OS=Nepeta racemosa GN=CYP71A6 PE=2 SV=1	P37117	C71A4_SOLME	507	177	1580	45	506	469	269	346	57.3561	1375	0	Cytochrome P450 71A4 OS=Solanum melongena GN=CYP71A4 PE=2 SV=1	P37118	C71A2_SOLME	505	180	1580	46	505	469	267	345	56.9296	1342	3.39442e-178	Cytochrome P450 71A2 OS=Solanum melongena GN=CYP71A2 PE=2 SV=1	Q947B7	MFS_MENPI	493	183	1580
comp93510_c0	ath-miR5658,	6127	Q9S775	PKL_ARATH	1384	2107	2910	818	1084	270	173	214	64.0741	807	3.7869e-86	CHD3-type chromatin-remodeling factor PICKLE OS=Arabidopsis thaliana GN=PKL PE=1 SV=1	Q6PDQ2	CHD4_MOUSE	1915	2218	2715	1306	1477	177	63	92	35.5932	195	3.13495e-13	Chromodomain-helicase-DNA-binding protein 4 OS=Mus musculus GN=Chd4 PE=1 SV=1	Q14839	CHD4_HUMAN	1912	2218	2715	1313	1484	177	63	92	35.5932	195	3.16038e-13	Chromodomain-helicase-DNA-binding protein 4 OS=Homo sapiens GN=CHD4 PE=1 SV=2	Q8TDI0	CHD5_HUMAN	1954	2218	2715
comp84062_c0	ath-miR5658,	1785	Q9SJI7	PLA20_ARATH	412	322	1551	7	412	411	247	312	60.0973	1257	8.5137e-167	Phospholipase A1-IIdelta OS=Arabidopsis thaliana GN=At2g42690 PE=1 SV=1	B8A8C9	PLA5_ORYSI	465	322	1548	20	414	415	197	278	47.4699	1018	3.44899e-130	Phospholipase A1-II 5 OS=Oryza sativa subsp. indica GN=OsI_03470 PE=3 SV=1	Q5NAI4	PLA5_ORYSJ	465	322	1548	20	414	415	196	277	47.2289	1016	8.42474e-130	Phospholipase A1-II 5 OS=Oryza sativa subsp. japonica GN=Os01g0710700 PE=2 SV=1	A2ZW16	PLA1_ORYSJ	393	340	1548
comp95185_c0	ath-miR5658,	1014	Q9CPW2	ADXL_MOUSE	174	238	561	58	159	108	37	58	34.2593	120	2.11183e-06	Adrenodoxin-like protein, mitochondrial OS=Mus musculus GN=Fdx1l PE=2 SV=1	Q08C57	ADXL_DANRE	195	232	561	77	180	110	37	58	33.6364	121	2.23335e-06	Adrenodoxin-like protein, mitochondrial OS=Danio rerio GN=fdx1l PE=2 SV=1	P00259	PUTX_PSEPU	107	244	573	3	107	110	32	59	29.0909	114	6.09804e-06	Putidaredoxin OS=Pseudomonas putida GN=camB PE=1 SV=3	Q05B51	ADXL_BOVIN	186	238	561
comp91531_c0	ath-miR156i,	3263	C0LGP4	Y3475_ARATH	1010	151	3057	24	999	1014	384	562	37.8698	1388	5.00162e-172	Probable LRR receptor-like serine/threonine-protein kinase At3g47570 OS=Arabidopsis thaliana GN=At3g47570 PE=1 SV=1	Q9ZUI0	Y2241_ARATH	980	157	2964	53	959	971	359	530	36.9722	1256	4.89111e-153	Putative leucine-rich repeat receptor-like serine/threonine-protein kinase At2g24130 OS=Arabidopsis thaliana GN=At2g24130 PE=2 SV=1	C0LGT6	EFR_ARATH	1031	196	3063	28	983	1004	366	528	36.4542	1237	8.66602e-150	LRR receptor-like serine/threonine-protein kinase EFR OS=Arabidopsis thaliana GN=EFR PE=1 SV=1	Q9SD62	Y3471_ARATH	1025	151	3138
comp92864_c0	ath-miR5658,	2391	P10978	POLX_TOBAC	1328	3	701	248	471	235	57	104	24.2553	174	2.31064e-11	Retrovirus-related Pol polyprotein from transposon TNT 1-94 OS=Nicotiana tabacum PE=2 SV=1
comp74720_c0	vvi-miR845a,	2077	P92947	MDARP_ARATH	493	263	1699	12	492	481	379	431	78.7942	2002	0	Monodehydroascorbate reductase, chloroplastic OS=Arabidopsis thaliana GN=At1g63940 PE=2 SV=3	Q43497	MDAR_SOLLC	433	389	1624	1	415	425	200	278	47.0588	1000	1.37785e-126	Monodehydroascorbate reductase OS=Solanum lycopersicum GN=AFRR PE=1 SV=1	Q40977	MDAR_PEA	433	407	1633	6	417	422	195	276	46.2085	992	2.3065e-125	Monodehydroascorbate reductase OS=Pisum sativum PE=1 SV=1	Q42711	MDARS_CUCSA	434	389	1645
comp79054_c0	ath-miR168a,	1901	P32980	ATPD_TOBAC	248	827	1576	1	248	255	179	213	70.1961	817	8.24768e-103	ATP synthase delta chain, chloroplastic OS=Nicotiana tabacum GN=ATPD PE=2 SV=1	Q9FWT2	UBC16_ARATH	161	199	678	2	161	160	143	148	89.375	696	4.83618e-86	Probable ubiquitin-conjugating enzyme E2 16 OS=Arabidopsis thaliana GN=UBC16 PE=2 SV=1	P11402	ATPD_SPIOL	257	827	1366	78	257	180	128	158	71.1111	683	9.31062e-83	ATP synthase delta chain, chloroplastic OS=Spinacia oleracea GN=ATPD PE=1 SV=2	Q9FMM0	UBC18_ARATH	161	193	678
comp77362_c0	ath-miR5658,	972	Q0VFP5	CWC15_XENTR	227	217	906	1	227	238	109	158	45.7983	314	2.41098e-32	Protein CWC15 homolog OS=Xenopus tropicalis GN=cwc15 PE=2 SV=1	Q6NUB2	CW15A_XENLA	228	217	906	1	228	239	111	156	46.4435	310	7.81342e-32	Protein CWC15 homolog A OS=Xenopus laevis GN=cwc15-a PE=2 SV=1	Q6DKE6	CW15B_XENLA	230	217	906	1	230	241	108	159	44.8133	305	3.95467e-31	Protein CWC15 homolog B OS=Xenopus laevis GN=cwc15-b PE=2 SV=1	Q5BJP2	CWC15_RAT	229	217	906
comp91715_c2	ath-miR5658,	3254	P93231	VPS41_SOLLC	960	281	3220	1	959	987	784	861	79.4326	4085	0	Vacuolar protein sorting-associated protein 41 homolog OS=Solanum lycopersicum GN=VPS41 PE=2 SV=1	P93043	VPS41_ARATH	980	278	3103	42	976	965	704	808	72.9534	3711	0	Vacuolar protein sorting-associated protein 41 homolog OS=Arabidopsis thaliana GN=VPS41 PE=2 SV=3	Q5KU39	VPS41_MOUSE	853	440	3103	27	829	896	323	491	36.0491	1440	0	Vacuolar protein sorting-associated protein 41 homolog OS=Mus musculus GN=Vps41 PE=2 SV=1	P49754	VPS41_HUMAN	854	440	3103
comp77291_c0	vvi-miR156h,	2253	O81905	SD18_ARATH	850	488	2092	26	541	538	283	371	52.6022	1335	0	Receptor-like serine/threonine-protein kinase SD1-8 OS=Arabidopsis thaliana GN=SD18 PE=1 SV=1	Q09092	SRK6_BRAOE	857	488	2095	27	543	542	245	350	45.203	1143	3.29957e-175	Putative serine/threonine-protein kinase receptor OS=Brassica oleracea var. acephala GN=SRK6 PE=2 SV=2	Q9S972	SD16_ARATH	847	488	2092	27	538	537	252	339	46.9274	1109	1.76923e-172	Receptor-like serine/threonine-protein kinase SD1-6 OS=Arabidopsis thaliana GN=SD16 PE=1 SV=2	Q39086	SD17_ARATH	843	488	2092
comp78981_c0	ath-miR5658,	1249	P54454	YQEI_BACSU	96	513	710	22	87	66	26	42	39.3939	127	1.48957e-07	Probable RNA-binding protein YqeI OS=Bacillus subtilis (strain 168) GN=yqeI PE=4 SV=1
comp89362_c0	ath-miR172c,	1549	Q9ZUC1	QORL_ARATH	386	243	1172	77	386	310	249	281	80.3226	1081	6.9214e-142	Quinone oxidoreductase-like protein At1g23740, chloroplastic OS=Arabidopsis thaliana GN=At1g23740 PE=1 SV=2	Q0VC50	RT4I1_BOVIN	396	255	1169	43	393	361	106	160	29.3629	231	2.63762e-19	Reticulon-4-interacting protein 1, mitochondrial OS=Bos taurus GN=RTN4IP1 PE=2 SV=1	Q7T3C7	RT4I1_DANRE	387	255	1169	29	379	362	109	172	30.1105	226	1.07609e-18	Reticulon-4-interacting protein 1 homolog, mitochondrial OS=Danio rerio GN=rtn4ip1 PE=2 SV=2	Q924D0	RT4I1_MOUSE	396	255	1169
comp82096_c1	vvi-miR396a,vvi-miR396b,ath-miR396b,ath-miR396a,	2423	Q5PPG7	EIF2D_RAT	570	165	1991	1	566	616	196	303	31.8182	634	1.00648e-70	Eukaryotic translation initiation factor 2D OS=Rattus norvegicus GN=Eif2d PE=2 SV=1	P0CL18	EIF2D_RABIT	566	165	1991	1	561	616	193	302	31.3312	621	6.58097e-69	Eukaryotic translation initiation factor 2D OS=Oryctolagus cuniculus GN=EIF2D PE=1 SV=1	Q5RA63	EIF2D_PONAB	584	165	1991	1	579	618	192	300	31.068	621	9.48658e-69	Eukaryotic translation initiation factor 2D OS=Pongo abelii GN=EIF2D PE=2 SV=1	P41214	EIF2D_HUMAN	584	165	1991
comp85394_c1	ath-miR156i,	822	O49668	PAM68_ARATH	214	132	665	37	214	180	119	145	66.1111	402	8.12296e-46	Protein PAM68, chloroplastic OS=Arabidopsis thaliana GN=PAM68 PE=1 SV=1	Q9LTD9	Y5278_ARATH	168	363	641	74	166	93	39	55	41.9355	156	1.41913e-11	Uncharacterized protein PAM68-like OS=Arabidopsis thaliana GN=At5g52780 PE=2 SV=1
comp28859_c0	ath-miR5658,	2478	A5YVF1	SGS3_SOLLC	633	381	2285	1	628	655	353	463	53.8931	1591	0	Protein SUPPRESSOR OF GENE SILENCING 3 OS=Solanum lycopersicum GN=SGS3 PE=1 SV=1	Q9LDX1	SGS3_ARATH	625	408	2252	1	618	627	332	437	52.9506	1497	0	Protein SUPPRESSOR OF GENE SILENCING 3 OS=Arabidopsis thaliana GN=SGS3 PE=1 SV=1	Q2QWE9	SGS3_ORYSJ	609	402	1919	91	598	515	282	369	54.7573	1303	9.56664e-168	Protein SUPPRESSOR OF GENE SILENCING 3 homolog OS=Oryza sativa subsp. japonica GN=SGS3 PE=2 SV=1	A2ZIW7	SGS3_ORYSI	609	402	2129
comp80978_c0	ath-miR5658,	1305	Q5UP57	P4H_MIMIV	242	917	1093	182	241	60	24	32	40	120	5.93112e-08	Putative prolyl 4-hydroxylase OS=Acanthamoeba polyphaga mimivirus GN=MIMI_L593 PE=1 SV=1	P16924	P4HA1_CHICK	516	938	1087	453	502	50	20	35	40	130	9.84843e-07	Prolyl 4-hydroxylase subunit alpha-1 OS=Gallus gallus GN=P4HA1 PE=1 SV=1	P54001	P4HA1_RAT	534	938	1087	471	520	50	19	34	38	122	8.6527e-06	Prolyl 4-hydroxylase subunit alpha-1 OS=Rattus norvegicus GN=P4ha1 PE=2 SV=2	Q60715	P4HA1_MOUSE	534	938	1087
comp128018_c0	ath-miR5658,	365	O82256	COL13_ARATH	332	109	258	13	64	52	28	37	53.8462	123	2.04128e-07	Zinc finger protein CONSTANS-LIKE 13 OS=Arabidopsis thaliana GN=COL13 PE=2 SV=1	Q940T9	COL4_ARATH	362	118	258	6	53	48	24	31	50	118	8.86567e-07	Zinc finger protein CONSTANS-LIKE 4 OS=Arabidopsis thaliana GN=COL4 PE=2 SV=2	Q96502	COL2_ARATH	347	115	258	16	64	49	22	34	44.898	116	1.54564e-06	Zinc finger protein CONSTANS-LIKE 2 OS=Arabidopsis thaliana GN=COL2 PE=1 SV=1	Q9SK53	COL3_ARATH	294	118	258
comp88411_c1	ath-miR5658,	1818	F6S215	AP5B1_XENTR	883	420	1274	91	393	305	81	132	26.5574	164	1.78277e-10	AP-5 complex subunit beta-1 OS=Xenopus tropicalis GN=ap5b1 PE=3 SV=1
comp87383_c0	ath-miR164c,	2747	P48731	ATH1_ARATH	473	1485	2462	152	446	328	179	223	54.5732	856	1.62796e-102	Homeobox protein ATH1 OS=Arabidopsis thaliana GN=ATH1 PE=1 SV=1	Q9SJ56	BLH1_ARATH	680	1911	2423	266	446	181	85	115	46.9613	415	7.37979e-41	BEL1-like homeodomain protein 1 OS=Arabidopsis thaliana GN=BLH1 PE=1 SV=1	Q8S897	BLH5_ARATH	431	1704	2447	82	297	249	92	145	36.9478	403	1.76967e-40	BEL1-like homeodomain protein 5 OS=Arabidopsis thaliana GN=BLH5 PE=2 SV=2	Q9FXG8	BLH10_ARATH	538	1698	2447
comp92653_c0	ath-miR5658,	6095	Q9LYZ7	UPL4_ARATH	1502	216	4874	1	1481	1566	854	1102	54.5338	3904	0	E3 ubiquitin-protein ligase UPL4 OS=Arabidopsis thaliana GN=UPL4 PE=1 SV=1	Q6WWW4	UPL3_ARATH	1888	3006	4874	1210	1867	663	322	418	48.5671	1500	3.40185e-172	E3 ubiquitin-protein ligase UPL3 OS=Arabidopsis thaliana GN=UPL3 PE=1 SV=1	F1LP64	TRIPC_RAT	2025	3024	4871	1376	2003	651	220	345	33.7942	895	1.34909e-95	E3 ubiquitin-protein ligase TRIP12 OS=Rattus norvegicus GN=Trip12 PE=2 SV=1	E1B7Q7	TRIPC_BOVIN	1992	3024	4871
comp81576_c0	ath-miR156i,	2079	Q9LX20	ASPL1_ARATH	528	616	1707	135	493	369	219	271	59.3496	1111	8.30372e-142	Aspartic proteinase-like protein 1 OS=Arabidopsis thaliana GN=At5g10080 PE=1 SV=1	Q9S9K4	ASPL2_ARATH	475	679	1584	118	426	325	91	145	28	250	1.26656e-26	Aspartic proteinase-like protein 2 OS=Arabidopsis thaliana GN=At1g65240 PE=1 SV=2	Q766C2	NEP2_NEPGR	438	688	1584	138	435	317	77	131	24.2902	182	3.3768e-19	Aspartic proteinase nepenthesin-2 OS=Nepenthes gracilis GN=nep2 PE=1 SV=1	Q766C3	NEP1_NEPGR	437	688	1584
comp96569_c0	ath-miR5658,	2405	P40781	CYPR4_CYNCA	501	461	1918	1	492	492	406	447	82.5203	2139	0	Protein CYPRO4 OS=Cynara cardunculus GN=CYPRO4 PE=2 SV=1	Q1MTR3	VID27_SCHPO	801	452	1570	446	776	385	118	179	30.6494	303	5.41184e-27	Vacuolar import and degradation protein 27 OS=Schizosaccharomyces pombe (strain 972 / ATCC 24843) GN=vid27 PE=1 SV=1	Q555V7	VID27_DICDI	938	614	1591	593	906	347	92	157	26.513	272	3.82586e-23	VID27-like protein OS=Dictyostelium discoideum GN=DDB_G0274813 PE=3 SV=1	P40157	VID27_YEAST	782	644	1630
comp13586_c0	ath-miR5658,	348	O22042	M3K3_ARATH	651	88	324	401	478	80	30	44	37.5	130	3.68237e-08	Mitogen-activated protein kinase kinase kinase 3 OS=Arabidopsis thaliana GN=ANP3 PE=1 SV=1
comp87619_c3	ath-miR5658,	4876	A4YGN0	SUCD_METS5	360	2015	2707	126	354	231	95	144	41.1255	376	7.93496e-37	Succinate-semialdehyde dehydrogenase (acetylating) OS=Metallosphaera sedula (strain ATCC 51363 / DSM 5348) GN=Msed_1424 PE=1 SV=1	P80094	FADH_AMYME	360	2000	2683	130	359	233	80	121	34.3348	263	1.45395e-22	S-(hydroxymethyl)mycothiol dehydrogenase OS=Amycolatopsis methanolica PE=1 SV=2	P42328	ADH3_GEOSE	339	1994	2689	114	336	233	85	125	36.4807	245	1.93812e-20	Alcohol dehydrogenase OS=Geobacillus stearothermophilus PE=1 SV=1	P12311	ADH1_GEOSE	337	1994	2689
comp87735_c1	ath-miR156i,	3998	P54168	YPGQ_BACSU	205	248	874	4	193	214	76	107	35.514	159	2.1633e-10	Uncharacterized protein YpgQ OS=Bacillus subtilis (strain 168) GN=ypgQ PE=4 SV=1
comp92078_c0	ath-miR5658,	5568	Q9FPR3	EDR1_ARATH	933	2425	5307	1	931	969	573	684	59.1331	2588	0	Serine/threonine-protein kinase EDR1 OS=Arabidopsis thaliana GN=EDR1 PE=1 SV=1	Q05609	CTR1_ARATH	821	4486	5304	540	814	275	177	216	64.3636	941	1.1589e-106	Serine/threonine-protein kinase CTR1 OS=Arabidopsis thaliana GN=CTR1 PE=1 SV=1	Q54TM7	DRKD_DICDI	1288	4495	5265	843	1096	257	121	170	47.0817	639	6.28779e-66	Probable serine/threonine-protein kinase drkD OS=Dictyostelium discoideum GN=drkD PE=2 SV=1	Q54H46	DRKA_DICDI	642	4525	5322
comp53995_c1	ath-miR156a,	1555	Q9SLN1	FPP7_ARATH	898	528	1553	388	670	344	126	185	36.6279	495	1.93847e-52	Filament-like plant protein 7 OS=Arabidopsis thaliana GN=FPP7 PE=2 SV=2
comp139195_c0	ath-miR5658,	969	Q39266	ZFP7_ARATH	209	303	644	57	165	118	56	67	47.4576	214	6.36927e-19	Zinc finger protein 7 OS=Arabidopsis thaliana GN=ZFP7 PE=2 SV=1	Q39263	ZFP4_ARATH	260	303	644	83	218	136	49	71	36.0294	211	3.08209e-18	Zinc finger protein 4 OS=Arabidopsis thaliana GN=ZFP4 PE=2 SV=2	Q42485	ZFP1_ARATH	228	273	644	66	197	141	47	66	33.3333	194	4.97628e-16	Zinc finger protein 1 OS=Arabidopsis thaliana GN=ZFP1 PE=2 SV=1	Q39262	ZFP3_ARATH	235	426	761
comp93191_c0	ath-miR5658,	3602	P0C2F6	RNHX1_ARATH	620	1935	2375	44	191	149	47	81	31.5436	178	8.08916e-12	Putative ribonuclease H protein At1g65750 OS=Arabidopsis thaliana GN=At1g65750 PE=3 SV=1	P93295	M310_ARATH	154	1944	2381	2	146	147	38	71	25.8503	129	7.85659e-07	Uncharacterized mitochondrial protein AtMg00310 OS=Arabidopsis thaliana GN=AtMg00310 PE=4 SV=1
comp69076_c0	ath-miR5658,	387	Q38910	XTH23_ARATH	286	115	387	196	286	91	44	60	48.3516	253	1.82437e-25	Probable xyloglucan endotransglucosylase/hydrolase protein 23 OS=Arabidopsis thaliana GN=XTH23 PE=2 SV=1	Q38857	XTH22_ARATH	284	115	387	193	284	92	43	59	46.7391	243	5.0403e-24	Xyloglucan endotransglucosylase/hydrolase protein 22 OS=Arabidopsis thaliana GN=XTH22 PE=1 SV=1	Q38907	XTH25_ARATH	284	124	387	200	282	88	40	53	45.4545	218	1.68785e-20	Probable xyloglucan endotransglucosylase/hydrolase protein 25 OS=Arabidopsis thaliana GN=XTH25 PE=2 SV=2	P24806	XTH24_ARATH	269	112	387
comp77788_c0	ath-miR5658,	1573	Q8L868	E1311_ARATH	426	470	1504	1	349	349	228	287	65.3295	1256	1.79589e-167	Glucan endo-1,3-beta-glucosidase 11 OS=Arabidopsis thaliana GN=At1g32860 PE=1 SV=1	Q9FHX5	E1310_ARATH	425	470	1462	15	348	334	217	267	64.9701	1194	3.411e-158	Glucan endo-1,3-beta-glucosidase 10 OS=Arabidopsis thaliana GN=At5g42100 PE=1 SV=1	Q9ZQG9	E1314_ARATH	392	470	1426	29	348	320	188	251	58.75	1054	1.52142e-137	Glucan endo-1,3-beta-glucosidase 14 OS=Arabidopsis thaliana GN=At2g27500 PE=1 SV=2	Q94G86	ALL9_OLEEU	460	470	1426
comp90399_c1	ath-miR164a,ath-miR164c,	1995	Q9FLJ2	NC100_ARATH	336	313	783	1	157	157	126	142	80.2548	693	6.97011e-83	NAC domain-containing protein 100 OS=Arabidopsis thaliana GN=NAC100 PE=2 SV=1	O04017	NAC98_ARATH	375	358	783	17	160	144	109	125	75.6944	589	2.18935e-67	Protein CUP-SHAPED COTYLEDON 2 OS=Arabidopsis thaliana GN=NAC098 PE=1 SV=1	Q9FRV4	NAC54_ARATH	310	319	783	7	163	157	108	129	68.7898	568	3.84323e-65	Protein CUP-SHAPED COTYLEDON 1 OS=Arabidopsis thaliana GN=NAC054 PE=1 SV=1	Q9S851	NAC31_ARATH	334	358	750
comp93753_c0	vvi-miR167c,	5008	P10978	POLX_TOBAC	1328	3013	4482	829	1325	499	210	310	42.0842	1009	4.36464e-112	Retrovirus-related Pol polyprotein from transposon TNT 1-94 OS=Nicotiana tabacum PE=2 SV=1	P04146	COPIA_DROME	1409	2842	4482	851	1400	558	206	327	36.9176	970	8.63995e-107	Copia protein OS=Drosophila melanogaster GN=GIP PE=1 SV=3	P92519	M810_ARATH	240	3541	4212	3	225	224	97	142	43.3036	509	1.14403e-55	Uncharacterized mitochondrial protein AtMg00810 OS=Arabidopsis thaliana GN=AtMg00810 PE=4 SV=1	P25600	YCH4_YEAST	308	3289	4206
comp76872_c0	ath-miR5658,	647	B6JY16	SLX1_SCHJY	273	117	416	6	102	102	38	59	37.2549	161	5.63348e-12	Structure-specific endonuclease subunit slx1 OS=Schizosaccharomyces japonicus (strain yFS275 / FY16936) GN=slx1 PE=3 SV=1	Q9P7M3	SLX1_SCHPO	271	150	323	23	80	58	26	38	44.8276	146	6.11373e-10	Structure-specific endonuclease subunit slx1 OS=Schizosaccharomyces pombe (strain 972 / ATCC 24843) GN=slx1 PE=1 SV=1	Q5CT62	SLX1_CRYPI	410	117	317	11	77	67	29	39	43.2836	147	8.10133e-10	Structure-specific endonuclease subunit SLX1 homolog OS=Cryptosporidium parvum (strain Iowa II) GN=cgd2_4280 PE=3 SV=1	B8MDD1	SLX1_TALSN	389	117	368
comp89469_c1	ath-miR156i,ath-miR156h,	1366	Q42605	GALE1_ARATH	351	105	1055	7	323	317	270	292	85.1735	1470	0	UDP-glucose 4-epimerase 1 OS=Arabidopsis thaliana GN=At1g12780 PE=1 SV=2	Q43070	GALE1_PEA	350	102	1055	5	322	318	262	292	82.3899	1440	0	UDP-glucose 4-epimerase OS=Pisum sativum GN=GALE PE=2 SV=1	O65780	GALE1_CYATE	354	105	1055	10	326	317	255	286	80.4416	1393	0	UDP-glucose 4-epimerase GEPI42 OS=Cyamopsis tetragonoloba PE=2 SV=1	O65781	GALE2_CYATE	350	102	1055
comp66638_c0	ath-miR5658,	1708	P67064	UBIE_TROWT	239	697	1179	51	218	177	53	82	29.9435	152	6.61715e-10	Demethylmenaquinone methyltransferase OS=Tropheryma whipplei (strain Twist) GN=ubiE PE=3 SV=1	P67065	UBIE_TROW8	239	697	1179	51	218	177	53	82	29.9435	152	6.61715e-10	Demethylmenaquinone methyltransferase OS=Tropheryma whipplei (strain TW08/27) GN=ubiE PE=3 SV=1	Q55423	Y829_SYNY3	212	721	1185	47	191	155	46	69	29.6774	145	4.72071e-09	Uncharacterized methyltransferase sll0829 OS=Synechocystis sp. (strain PCC 6803 / Kazusa) GN=sll0829 PE=3 SV=1	B8DBZ5	UBIE_LISMH	237	724	1050
comp87610_c0	ath-miR156j,ath-miR156i,vvi-miR156h,	1649	Q495N2	S36A3_HUMAN	470	208	1338	56	454	403	118	206	29.2804	338	6.30511e-33	Proton-coupled amino acid transporter 3 OS=Homo sapiens GN=SLC36A3 PE=1 SV=2	Q4V8B1	S36A3_RAT	477	184	1338	52	461	413	126	193	30.5085	324	4.51084e-31	Proton-coupled amino acid transporter 3 OS=Rattus norvegicus GN=Slc36a3 PE=2 SV=1	Q811P0	S36A3_MOUSE	477	184	1338	52	461	418	127	196	30.3828	319	2.19909e-30	Proton-coupled amino acid transporter 3 OS=Mus musculus GN=Slc36a3 PE=2 SV=1	Q7Z2H8	S36A1_HUMAN	476	208	1338
comp93382_c1	ath-miR156a,	1052	P19954	PRSP1_SPIOL	302	433	852	54	193	140	108	127	77.1429	580	3.67974e-70	Ribosome-binding factor PSRP1, chloroplastic OS=Spinacia oleracea GN=PSRP1 PE=1 SV=2	P74518	LRTA_SYNY3	191	496	810	1	104	107	43	67	40.1869	180	3.73023e-14	Light-repressed protein A homolog OS=Synechocystis sp. (strain PCC 6803 / Kazusa) GN=lrtA PE=3 SV=1	P47908	LRTA_SYNP2	193	496	822	1	106	109	40	63	36.6972	167	2.01526e-12	Light-repressed protein A OS=Synechococcus sp. (strain ATCC 27264 / PCC 7002 / PR-6) GN=lrtA PE=2 SV=2	Q9RVE7	Y1082_DEIRA	191	508	795
comp86723_c0	vvi-miR156h,	1074	Q9ZUU8	KINB3_ARATH	114	221	550	7	113	110	68	82	61.8182	341	2.73282e-37	SNF1-related protein kinase regulatory subunit beta-3 OS=Arabidopsis thaliana GN=KINB3 PE=1 SV=1	Q9SCY5	KINB2_ARATH	289	236	532	190	289	100	53	74	53	262	1.43407e-24	SNF1-related protein kinase regulatory subunit beta-2 OS=Arabidopsis thaliana GN=KINB2 PE=1 SV=1	Q84VQ1	KINB1_ARATH	283	236	550	184	283	105	48	67	45.7143	228	3.88037e-20	SNF1-related protein kinase regulatory subunit beta-1 OS=Arabidopsis thaliana GN=KINB1 PE=1 SV=1	Q9QZH4	AAKB2_RAT	271	242	469
comp91856_c1	ath-miR5658,	1223	Q6P7N1	MAK16_XENTR	300	390	959	1	191	191	115	149	60.2094	579	2.25354e-69	Protein MAK16 homolog OS=Xenopus tropicalis GN=mak16 PE=2 SV=1	Q66L33	MK16A_XENLA	301	390	959	1	191	191	115	150	60.2094	579	2.42136e-69	Protein MAK16 homolog A OS=Xenopus laevis GN=mak16-a PE=2 SV=1	Q7ZYG5	MK16B_XENLA	304	390	959	1	191	191	114	150	59.6859	578	4.35989e-69	Protein MAK16 homolog B OS=Xenopus laevis GN=mak16-b PE=2 SV=1	Q6NYD4	MAK16_DANRE	303	390	959
comp89957_c0	ath-miR395a,	4290	Q00808	HETE1_PODAS	1356	318	1385	874	1205	363	104	168	28.6501	339	1.8077e-30	Vegetative incompatibility protein HET-E-1 OS=Podospora anserina GN=HET-E1 PE=4 SV=1	Q8VBV4	FBXW7_MOUSE	629	564	1379	336	588	277	91	142	32.852	330	4.97424e-30	F-box/WD repeat-containing protein 7 OS=Mus musculus GN=Fbxw7 PE=1 SV=1	Q969H0	FBXW7_HUMAN	707	564	1379	414	666	277	91	141	32.852	331	6.79233e-30	F-box/WD repeat-containing protein 7 OS=Homo sapiens GN=FBXW7 PE=1 SV=1	Q6NTN5	MTMRD_XENLA	1873	2619	3920
comp82949_c0	ath-miR5653,	3521	P15280	GLGS_ORYSJ	514	2836	3003	331	389	64	30	40	46.875	148	2.63891e-08	Glucose-1-phosphate adenylyltransferase small subunit, chloroplastic/amyloplastic OS=Oryza sativa subsp. japonica GN=AGPS PE=2 SV=4	P30523	GLGS_WHEAT	473	2836	3003	290	348	64	30	40	46.875	148	2.81211e-08	Glucose-1-phosphate adenylyltransferase small subunit, chloroplastic/amyloplastic OS=Triticum aestivum GN=AGP-S PE=2 SV=1	P55238	GLGS_HORVU	513	2836	3003	330	388	64	30	40	46.875	147	3.75144e-08	Glucose-1-phosphate adenylyltransferase small subunit, chloroplastic/amyloplastic OS=Hordeum vulgare PE=2 SV=1	P52416	GLGS1_VICFA	508	2836	3174
comp91599_c3	ath-miR394a,	4486	Q9FNP1	PEX1_ARATH	1130	1744	4209	54	860	827	427	569	51.6324	1868	0	Peroxisome biogenesis protein 1 OS=Arabidopsis thaliana GN=PEX1 PE=2 SV=2	O43933	PEX1_HUMAN	1283	1744	2733	531	856	346	106	168	30.6358	243	4.69917e-19	Peroxisome biogenesis factor 1 OS=Homo sapiens GN=PEX1 PE=1 SV=1	Q54GX5	PEX1_DICDI	1227	3811	4137	73	181	110	43	72	39.0909	227	3.48081e-17	Peroxisome biogenesis factor 1 OS=Dictyostelium discoideum GN=pex1 PE=3 SV=1	Q8NB90	SPAT5_HUMAN	893	1744	2901
comp60841_c0	ath-miR156g,ath-miR156a,	1619	P11796	SODM_NICPL	228	230	868	15	228	214	186	202	86.9159	1020	1.35023e-134	Superoxide dismutase [Mn], mitochondrial OS=Nicotiana plumbaginifolia GN=SODA PE=1 SV=1	Q9SM64	SODM_PRUPE	228	230	868	15	228	214	187	201	87.3832	1016	4.80057e-134	Superoxide dismutase [Mn], mitochondrial OS=Prunus persica GN=SOD PE=2 SV=1	P35017	SODM_HEVBR	233	236	868	21	231	211	178	193	84.3602	980	1.71766e-128	Superoxide dismutase [Mn], mitochondrial OS=Hevea brasiliensis GN=SODA PE=2 SV=1	O49066	SODM_CAPAN	228	242	868
comp91966_c0	ath-miR156j,vvi-miR156h,ath-miR156i,	6249	Q9SU30	CPR30_ARATH	413	4782	5840	1	368	374	153	220	40.9091	678	6.27712e-76	F-box protein CPR30 OS=Arabidopsis thaliana GN=CPR30 PE=1 SV=2	Q9SUY0	FB244_ARATH	402	4782	5840	1	364	370	127	199	34.3243	493	1.6366e-51	F-box protein At4g22390 OS=Arabidopsis thaliana GN=At4g22390 PE=2 SV=3	Q8GXC7	FBK50_ARATH	427	4791	5840	36	418	400	132	209	33	462	3.18704e-47	F-box/kelch-repeat protein At3g06240 OS=Arabidopsis thaliana GN=At3g06240 PE=2 SV=1	Q9LIR8	FBK67_ARATH	364	4788	5756
comp76952_c0	ath-miR168a,	1859	Q9SE33	RAR1_ARATH	226	45	368	9	117	109	78	94	71.5596	404	2.0295e-43	Cysteine and histidine-rich domain-containing protein RAR1 OS=Arabidopsis thaliana GN=RAR1 PE=1 SV=1	Q6EPW7	RAR1_ORYSJ	233	51	368	25	130	106	68	80	64.1509	380	3.50335e-40	Cysteine and histidine-rich domain-containing protein RAR1 OS=Oryza sativa subsp. japonica GN=RAR1 PE=1 SV=2	Q5RD91	CHRD1_PONAB	332	1288	1536	5	92	88	38	55	43.1818	198	2.78456e-15	Cysteine and histidine-rich domain-containing protein 1 OS=Pongo abelii GN=CHORDC1 PE=2 SV=1	A9YUB1	CHRD1_PIG	332	1288	1536
comp80160_c0	ath-miR156j,	3174	O24454	UBP3_ARATH	371	1752	2840	1	368	368	320	341	86.9565	1698	0	Ubiquitin carboxyl-terminal hydrolase 3 OS=Arabidopsis thaliana GN=UBP3 PE=1 SV=1	Q8LAM0	UBP4_ARATH	365	1752	2843	1	364	366	315	338	86.0656	1680	0	Ubiquitin carboxyl-terminal hydrolase 4 OS=Arabidopsis thaliana GN=UBP4 PE=1 SV=2	Q5RBQ4	UBP46_PONAB	366	1752	2834	12	364	365	219	270	60	1140	2.9542e-144	Ubiquitin carboxyl-terminal hydrolase 46 OS=Pongo abelii GN=USP46 PE=2 SV=1	P62069	UBP46_MOUSE	366	1752	2834
comp59169_c0	vvi-miR156a,	2176	O65735	ALF_CICAR	359	67	1131	4	359	357	298	326	83.4734	1575	0	Fructose-bisphosphate aldolase, cytoplasmic isozyme OS=Cicer arietinum GN=ALDC PE=2 SV=1	P17784	ALF_ORYSJ	358	67	1131	4	358	355	292	319	82.2535	1554	0	Fructose-bisphosphate aldolase cytoplasmic isozyme OS=Oryza sativa subsp. japonica GN=FBA PE=1 SV=2	P46257	ALF2_PEA	359	67	1131	4	359	356	295	319	82.8652	1552	0	Fructose-bisphosphate aldolase, cytoplasmic isozyme 2 OS=Pisum sativum PE=3 SV=1	P29356	ALF_SPIOL	357	64	1131
comp64584_c1	ath-miR5658,	493	Q9LV58	MBF1C_ARATH	148	23	457	1	148	148	110	124	74.3243	552	7.01779e-71	Multiprotein-bridging factor 1c OS=Arabidopsis thaliana GN=MBF1C PE=1 SV=1	Q9LXT3	MBF1B_ARATH	142	32	439	5	141	137	72	101	52.5547	370	1.5392e-43	Multiprotein-bridging factor 1b OS=Arabidopsis thaliana GN=MBF1B PE=2 SV=1	Q9SJI8	MBF1A_ARATH	142	32	439	5	141	137	68	98	49.635	350	1.63996e-40	Multiprotein-bridging factor 1a OS=Arabidopsis thaliana GN=MBF1A PE=2 SV=1	Q6GPQ6	EDF1_XENLA	147	32	424
comp79758_c0	ath-miR828,vvi-miR828a,	1034	P20026	MYB1_HORVU	267	536	634	88	120	33	25	30	75.7576	150	7.72524e-10	Myb-related protein Hv1 OS=Hordeum vulgare GN=MYB1 PE=2 SV=1	Q9LTF7	MYB82_ARATH	201	536	631	88	119	32	25	30	78.125	147	8.77058e-10	Transcription factor MYB82 OS=Arabidopsis thaliana GN=MYB82 PE=1 SV=1	O22264	MYB12_ARATH	371	536	625	88	117	30	27	29	90	152	9.66701e-10	Transcription factor MYB12 OS=Arabidopsis thaliana GN=MYB12 PE=2 SV=1	P27898	MYBP_MAIZE	399	500	625
comp80887_c0	ath-miR5658,	1744	Q0WKY2	CCR4E_ARATH	454	69	686	74	291	218	106	148	48.6239	557	9.55137e-98	Carbon catabolite repressor protein 4 homolog 5 OS=Arabidopsis thaliana GN=CCR4-5 PE=2 SV=2	Q9LS39	CCR4C_ARATH	448	45	686	72	289	218	134	173	61.4679	723	8.88391e-87	Carbon catabolite repressor protein 4 homolog 3 OS=Arabidopsis thaliana GN=CCR4-3 PE=2 SV=2	Q8VYU4	CCR4F_ARATH	754	57	686	155	378	226	104	140	46.0177	491	1.028e-51	Carbon catabolite repressor protein 4 homolog 6 OS=Arabidopsis thaliana GN=CCR4-6 PE=2 SV=2	Q24239	ANGEL_DROME	354	99	683
comp77249_c0	vvi-miR393b,ath-miR393a,	618	Q9LTC6	ERF95_ARATH	139	37	246	11	80	70	54	63	77.1429	227	7.67256e-22	Ethylene-responsive transcription factor ERF095 OS=Arabidopsis thaliana GN=ERF095 PE=1 SV=1	Q9LSX0	ERF96_ARATH	131	40	240	14	80	67	53	60	79.1045	219	8.97418e-21	Ethylene-responsive transcription factor ERF096 OS=Arabidopsis thaliana GN=ERF096 PE=2 SV=1	P93822	ERF97_ARATH	133	40	240	19	85	67	53	60	79.1045	214	4.05272e-20	Ethylene-responsive transcription factor 14 OS=Arabidopsis thaliana GN=ERF14 PE=2 SV=1	O04681	PTI5_SOLLC	161	58	240
comp27400_c0	ath-miR5658,	1020	Q39108	GGR_ARATH	326	49	918	44	322	293	205	232	69.9659	998	7.95954e-133	Heterodimeric geranylgeranyl pyrophosphate synthase small subunit, chloroplastic OS=Arabidopsis thaliana GN=GGR PE=1 SV=2	P34802	GGPP1_ARATH	371	52	912	74	369	299	131	186	43.8127	637	6.67843e-78	Heterodimeric geranylgeranyl pyrophosphate synthase large subunit 1, chloroplastic OS=Arabidopsis thaliana GN=GGPPS1 PE=1 SV=2	Q43133	GGPPS_SINAL	366	52	912	70	364	299	124	188	41.4716	610	5.02886e-74	Geranylgeranyl pyrophosphate synthase, chloroplastic/chromoplastic OS=Sinapis alba GN=GGPS1 PE=1 SV=1	Q94ID7	GGPPS_HEVBR	370	52	912
comp79973_c0	ath-miR5658,	1520	Q9STX0	WRKY7_ARATH	353	166	1128	29	346	357	165	212	46.2185	621	1.14429e-73	Probable WRKY transcription factor 7 OS=Arabidopsis thaliana GN=WRKY7 PE=1 SV=1	O22176	WRK15_ARATH	317	115	1149	1	317	367	170	215	46.3215	593	4.64102e-70	Probable WRKY transcription factor 15 OS=Arabidopsis thaliana GN=WRKY15 PE=2 SV=1	Q9SV15	WRK11_ARATH	325	166	1113	11	306	326	152	199	46.6258	545	5.13199e-63	Probable WRKY transcription factor 11 OS=Arabidopsis thaliana GN=WRKY11 PE=2 SV=2	Q9SJA8	WRK17_ARATH	321	166	1149
comp86719_c1	ath-miR5658,	3103	Q39117	TGT2_ARATH	575	781	1077	391	489	99	78	85	78.7879	431	4.52924e-43	Trihelix transcription factor GT-2 OS=Arabidopsis thaliana GN=GT-2 PE=2 SV=1	Q9C882	GTL1_ARATH	587	784	1059	435	526	92	66	81	71.7391	390	7.10948e-38	Trihelix transcription factor GTL1 OS=Arabidopsis thaliana GN=GTL1 PE=1 SV=2	Q8H181	GTL2_ARATH	619	790	1107	448	558	116	63	73	54.3103	295	5.71433e-26	Trihelix transcription factor GTL2 OS=Arabidopsis thaliana GN=At5g28300 PE=2 SV=1	Q9LU92	TGT4_ARATH	372	781	1056
comp76744_c0	vvi-miR156h,ath-miR156i,ath-miR156j,	1340	Q9LHK1	NUD16_ARATH	180	448	960	1	171	171	120	142	70.1754	598	2.84637e-73	Nudix hydrolase 16, mitochondrial OS=Arabidopsis thaliana GN=NUDT16 PE=2 SV=1	Q93ZY7	NUD12_ARATH	203	448	927	1	164	164	86	115	52.439	375	2.17417e-40	Nudix hydrolase 12, mitochondrial OS=Arabidopsis thaliana GN=NUDT12 PE=2 SV=1	Q52K88	NUD13_ARATH	202	448	999	1	185	189	91	122	48.1481	363	1.05906e-38	Nudix hydrolase 13, mitochondrial OS=Arabidopsis thaliana GN=NUDT13 PE=1 SV=1	Q9LE73	NUDT4_ARATH	207	457	924
comp50074_c0	ath-miR172a,	765	Q93WU9	WRK51_ARATH	194	303	569	93	181	89	62	79	69.6629	365	7.74475e-41	Probable WRKY transcription factor 51 OS=Arabidopsis thaliana GN=WRKY51 PE=2 SV=1	Q8VWQ5	WRK50_ARATH	173	315	530	100	171	72	53	65	73.6111	316	5.57047e-34	Probable WRKY transcription factor 50 OS=Arabidopsis thaliana GN=WRKY50 PE=2 SV=1	Q93WV4	WRK71_ARATH	282	312	542	122	198	77	52	63	67.5325	289	5.20586e-29	Probable WRKY transcription factor 71 OS=Arabidopsis thaliana GN=WRKY71 PE=2 SV=1	Q9FGZ4	WRK48_ARATH	399	312	533
comp62239_c0	ath-miR5658,	1200	Q9FG13	CXE15_ARATH	329	26	1030	1	329	340	177	245	52.0588	866	4.87071e-112	Probable carboxylesterase 15 OS=Arabidopsis thaliana GN=CXE15 PE=2 SV=1	Q9LFR7	CXE17_ARATH	344	53	1057	28	344	341	109	177	31.9648	438	3.21601e-48	Probable carboxylesterase 17 OS=Arabidopsis thaliana GN=CXE17 PE=2 SV=1	O64640	CXE8_ARATH	329	38	1033	3	320	340	115	171	33.8235	416	2.77412e-45	Probable carboxylesterase 8 OS=Arabidopsis thaliana GN=CXE8 PE=2 SV=1	Q0ZPV7	CXE1_ACTER	335	164	919
comp92836_c1	ath-miR156h,vvi-miR156h,ath-miR156i,ath-miR156j,	2491	P24555	PTRB_ECOLI	686	950	2035	358	678	368	109	184	29.6196	365	1.14876e-34	Protease 2 OS=Escherichia coli (strain K12) GN=ptrB PE=1 SV=2	Q59536	PTRB_MORLA	690	1082	2020	377	675	318	99	163	31.1321	328	4.32796e-30	Protease 2 OS=Moraxella lacunata GN=ptrB PE=3 SV=1	Q32N48	PPCEL_XENLA	707	941	1912	361	643	326	97	155	29.7546	301	8.40633e-27	Prolyl endopeptidase-like OS=Xenopus laevis GN=prepl PE=2 SV=1	Q5ZKL5	PPCEL_CHICK	732	1271	1960
comp73436_c0	ath-miR5658,	2005	Q6MC06	SYY_PARUW	425	330	1622	3	422	431	223	308	51.7401	1176	2.45518e-153	Tyrosine--tRNA ligase OS=Protochlamydia amoebophila (strain UWE25) GN=tyrS PE=3 SV=1	A5UUZ9	SYY_ROSS1	424	330	1622	3	423	436	189	274	43.3486	847	2.13062e-104	Tyrosine--tRNA ligase OS=Roseiflexus sp. (strain RS-1) GN=tyrS PE=3 SV=1	Q7UM14	SYY_RHOBA	438	330	1622	15	436	433	188	259	43.418	833	3.68363e-102	Tyrosine--tRNA ligase OS=Rhodopirellula baltica (strain SH1) GN=tyrS PE=3 SV=1	P04077	SYY_BACCA	419	345	1625
comp87786_c2	ath-miR156j,	2421	Q9FPS0	UBP27_ARATH	494	1292	2263	25	324	332	163	204	49.0964	653	4.46374e-74	Ubiquitin carboxyl-terminal hydrolase 27 OS=Arabidopsis thaliana GN=UBP27 PE=2 SV=1	A4QNN3	UBP30_XENTR	519	522	746	434	512	79	31	43	39.2405	129	3.04857e-06	Ubiquitin carboxyl-terminal hydrolase 30 OS=Xenopus tropicalis GN=usp30 PE=2 SV=1	Q70CQ4	UBP31_HUMAN	1352	525	737	705	769	71	29	38	40.8451	128	5.50083e-06	Ubiquitin carboxyl-terminal hydrolase 31 OS=Homo sapiens GN=USP31 PE=1 SV=2
comp92863_c1	ath-miR5658,	4000	P10978	POLX_TOBAC	1328	2642	3835	322	715	402	153	232	38.0597	702	4.59303e-74	Retrovirus-related Pol polyprotein from transposon TNT 1-94 OS=Nicotiana tabacum PE=2 SV=1	P04146	COPIA_DROME	1409	2660	3811	316	705	397	135	206	34.005	524	2.12583e-52	Copia protein OS=Drosophila melanogaster GN=GIP PE=1 SV=3	Q12113	YO21B_YEAST	1770	2627	3559	475	804	336	82	150	24.4048	237	2.27588e-18	Transposon Ty2-OR1 Gag-Pol polyprotein OS=Saccharomyces cerevisiae (strain ATCC 204508 / S288c) GN=TY2B-OR1 PE=3 SV=1	P0CX64	YG22B_YEAST	1770	2627	3559
comp88638_c0	vvi-miR156e,	4103	A7WM73	HEXO1_ARATH	541	988	1635	135	347	216	168	190	77.7778	947	7.03853e-112	Beta-hexosaminidase 1 OS=Arabidopsis thaliana GN=HEXO1 PE=1 SV=1	Q8L7S6	HEXO3_ARATH	535	1045	1653	148	350	203	130	163	64.0394	759	2.48574e-86	Beta-hexosaminidase 3 OS=Arabidopsis thaliana GN=HEXO3 PE=1 SV=1	Q54K56	HEXB2_DICDI	564	1051	1635	163	372	210	82	124	39.0476	451	3.17225e-45	Beta-hexosaminidase subunit B2 OS=Dictyostelium discoideum GN=hexb2 PE=3 SV=1	Q54K55	HEXB1_DICDI	560	1054	1656
comp78939_c0	ath-miR5653,	2427	Q9FLD8	PP408_ARATH	678	374	2224	53	671	619	486	557	78.5137	2667	0	Pentatricopeptide repeat-containing protein At5g39980, chloroplastic OS=Arabidopsis thaliana GN=At5g39980 PE=2 SV=1	Q9LQ14	PPR96_ARATH	629	662	1948	181	613	436	130	231	29.8165	554	2.41158e-59	Pentatricopeptide repeat-containing protein At1g62930, chloroplastic OS=Arabidopsis thaliana GN=At1g62930 PE=2 SV=2	Q9LQ16	PPR94_ARATH	632	623	1948	172	616	449	129	230	28.7305	531	2.6589e-56	Pentatricopeptide repeat-containing protein At1g62910 OS=Arabidopsis thaliana GN=At1g62910 PE=2 SV=1	Q9CAN0	PPR99_ARATH	630	662	1948
comp91918_c2	ath-miR156i,	2226	Q9SPM5	APY2_ARATH	472	288	1667	9	471	467	329	376	70.4497	1487	0	Apyrase 2 OS=Arabidopsis thaliana GN=APY2 PE=1 SV=1	Q9SQG2	APY1_ARATH	471	288	1667	9	470	462	317	373	68.6147	1444	0	Apyrase 1 OS=Arabidopsis thaliana GN=APY1 PE=1 SV=1	Q8H7L6	APY1_ORYSJ	489	288	1655	20	488	470	313	371	66.5957	1420	0	Probable apyrase 1 OS=Oryza sativa subsp. japonica GN=APY1 PE=3 SV=1	Q6Z4P2	APY2_ORYSJ	467	291	1661
comp93852_c0	ath-miR399a,	2541	P51615	MAOX_VITVI	591	304	2037	1	591	591	503	547	85.11	2618	0	NADP-dependent malic enzyme OS=Vitis vinifera PE=2 SV=1	P34105	MAOX_POPTR	591	304	2037	1	591	591	507	552	85.7868	2588	0	NADP-dependent malic enzyme OS=Populus trichocarpa PE=2 SV=3	P36444	MAOC_FLAPR	647	307	2037	71	647	577	476	533	82.4957	2547	0	NADP-dependent malic enzyme, chloroplastic OS=Flaveria pringlei GN=MODA PE=2 SV=1	P22178	MAOC_FLATR	648	331	2037
comp91271_c0	ath-miR5658,	2047	Q9C6Y3	CCA11_ARATH	460	1264	1794	281	457	177	127	146	71.7514	702	1.51798e-82	Cyclin-A1-1 OS=Arabidopsis thaliana GN=CYCA1-1 PE=1 SV=1	Q0INT0	CCA13_ORYSJ	491	1264	1800	310	488	179	129	148	72.067	695	4.29298e-81	Cyclin-A1-3 OS=Oryza sativa subsp. japonica GN=CYCA1-3 PE=2 SV=2	Q7F830	CCA11_ORYSJ	508	1264	1800	327	505	179	128	147	71.5084	688	6.72225e-80	Cyclin-A1-1 OS=Oryza sativa subsp. japonica GN=CYCA1-1 PE=2 SV=1	Q0JPA4	CCA12_ORYSJ	477	1264	1800
comp74890_c0	ath-miR156h,	964	P93092	ACP1_CASGL	136	160	573	1	134	138	100	113	72.4638	399	8.5332e-46	Acyl carrier protein 1, chloroplastic OS=Casuarina glauca GN=ACP1 PE=2 SV=1	P52413	ACP3_CUPLA	143	166	573	4	142	139	93	103	66.9065	356	1.98607e-39	Acyl carrier protein 3, chloroplastic OS=Cuphea lanceolata GN=ACL1.3 PE=2 SV=1	P52411	ACP1_CUPLA	140	220	576	21	139	119	87	94	73.1092	337	1.16817e-36	Acyl carrier protein 1, chloroplastic OS=Cuphea lanceolata GN=ACL1.1 PE=2 SV=1	P52414	ACP4_CUPLA	139	220	576
comp85964_c0	ath-miR828,ath-miR858a,vvi-miR828a,ath-miR858b,	1125	Q9LTF7	MYB82_ARATH	201	35	631	1	201	214	115	141	53.7383	520	2.84024e-62	Transcription factor MYB82 OS=Arabidopsis thaliana GN=MYB82 PE=1 SV=1	Q9SEI0	WER_ARATH	203	47	373	11	119	109	74	92	67.8899	416	5.89147e-47	Transcription factor WER OS=Arabidopsis thaliana GN=WER PE=1 SV=1	Q96276	MYB23_ARATH	219	65	373	13	115	103	71	86	68.932	408	1.47376e-45	Transcription factor MYB23 OS=Arabidopsis thaliana GN=MYB23 PE=1 SV=1	Q947R4	GL1_ARALY	223	65	613
comp81061_c0	vvi-miR156e,ath-miR156j,vvi-miR156a,ath-miR156a,ath-miR156g,vvi-miR156h,ath-miR156i,	1252	Q9S758	SPL5_ARATH	181	637	858	63	136	74	59	68	79.7297	327	4.29357e-34	Squamosa promoter-binding-like protein 5 OS=Arabidopsis thaliana GN=SPL5 PE=2 SV=1	Q38741	SBP1_ANTMA	131	637	858	52	125	74	56	63	75.6757	303	2.16179e-31	Squamosa promoter-binding protein 1 OS=Antirrhinum majus GN=SBP1 PE=2 SV=1	Q6Z461	SPL13_ORYSJ	216	637	858	110	183	74	57	63	77.027	308	3.93501e-31	Squamosa promoter-binding-like protein 13 OS=Oryza sativa subsp. japonica GN=SPL13 PE=2 SV=1	Q9S7A9	SPL4_ARATH	174	637	858
comp90823_c0	ath-miR5658,	1714	Q700D9	MYBF_ARATH	255	624	770	28	76	49	29	36	59.1837	159	9.44414e-11	Putative Myb family transcription factor At1g14600 OS=Arabidopsis thaliana GN=At1g14600 PE=2 SV=2	Q940D0	ARR1_ARATH	690	579	788	236	304	70	36	45	51.4286	164	1.36829e-10	Two-component response regulator ARR1 OS=Arabidopsis thaliana GN=ARR1 PE=1 SV=2	Q9ZWJ9	ARR2_ARATH	664	579	794	213	283	72	36	46	50	164	1.39436e-10	Two-component response regulator ARR2 OS=Arabidopsis thaliana GN=ARR2 PE=1 SV=1	Q9FGT7	ARR18_ARATH	635	609	794
comp91802_c0	vvi-miR535a,	3621	Q9T048	DRL27_ARATH	985	1492	2847	167	628	470	146	238	31.0638	435	3.44554e-42	Disease resistance protein At4g27190 OS=Arabidopsis thaliana GN=At4g27190 PE=2 SV=1	Q42484	RPS2_ARATH	909	1381	3279	29	681	674	189	317	28.0415	433	4.3535e-42	Disease resistance protein RPS2 OS=Arabidopsis thaliana GN=RPS2 PE=1 SV=1	Q9FG91	DRL32_ARATH	848	1477	3273	31	664	645	182	301	28.2171	420	1.09448e-40	Probable disease resistance protein At5g43730 OS=Arabidopsis thaliana GN=At5g43730 PE=2 SV=1	P60838	DRL1_ARATH	894	1564	3258
comp89150_c0	ath-miR5658,	4290	Q91DM0	POLG_PVCV1	2179	1610	2290	1328	1560	235	102	142	43.4043	481	5.13168e-47	Genome polyprotein OS=Petunia vein clearing virus (isolate Shepherd) PE=3 SV=1	Q6XKE6	POLG_PVCV2	2180	1610	2290	1329	1561	235	102	141	43.4043	476	1.81928e-46	Genome polyprotein OS=Petunia vein clearing virus (isolate Hohn) PE=3 SV=1	P03555	POL_CAMVC	679	1616	2707	43	419	386	122	202	31.6062	413	3.29088e-40	Enzymatic polyprotein OS=Cauliflower mosaic virus (strain CM-1841) GN=ORF V PE=3 SV=1	Q02964	POL_CAMVE	679	1616	2707
comp87760_c0	ath-miR5658,	2605	Q9ZPV5	NOC2L_ARATH	764	614	2413	63	661	611	417	508	68.2488	2230	0	Nucleolar complex protein 2 homolog OS=Arabidopsis thaliana GN=At2g18220 PE=2 SV=2	Q8LNU5	NOC2L_ORYSJ	757	698	2446	32	621	608	339	445	55.7566	1697	0	Nucleolar complex protein 2 homolog OS=Oryza sativa subsp. japonica GN=Os10g0495500 PE=2 SV=1	Q3SYU1	NOC2L_BOVIN	746	782	2434	66	619	557	182	308	32.675	771	7.11526e-88	Nucleolar complex protein 2 homolog OS=Bos taurus GN=NOC2L PE=2 SV=1	Q9Y3T9	NOC2L_HUMAN	749	770	2437
comp93145_c1	vvi-miR845d,	5380	Q9M9X4	NFYA2_ARATH	295	509	1216	67	295	256	120	145	46.875	415	1.77519e-42	Nuclear transcription factor Y subunit A-2 OS=Arabidopsis thaliana GN=NFYA2 PE=2 SV=1	Q8LFU0	NFYAA_ARATH	269	509	1159	86	269	221	100	126	45.2489	387	5.08794e-39	Nuclear transcription factor Y subunit A-10 OS=Arabidopsis thaliana GN=NFYA10 PE=2 SV=2	Q93ZH2	NFYA3_ARATH	340	617	1129	129	303	184	77	106	41.8478	302	1.77418e-27	Nuclear transcription factor Y subunit A-3 OS=Arabidopsis thaliana GN=NFYA3 PE=2 SV=2	Q8VY64	NFYA4_ARATH	198	806	1204
comp83157_c1	ath-miR5658,	957	Q9SS80	U503A_ARATH	685	2	844	25	377	357	174	217	48.7395	676	8.01444e-81	UPF0503 protein At3g09070, chloroplastic OS=Arabidopsis thaliana GN=At3g09070 PE=1 SV=1
comp74138_c0	ath-miR5658,	4220	O93309	SMC3_XENLA	1209	319	3921	1	1208	1225	511	795	41.7143	2293	0	Structural maintenance of chromosomes protein 3 OS=Xenopus laevis GN=smc3 PE=1 SV=2	Q9CW03	SMC3_MOUSE	1217	319	3921	1	1216	1236	515	798	41.6667	2285	0	Structural maintenance of chromosomes protein 3 OS=Mus musculus GN=Smc3 PE=1 SV=2	Q5R4K5	SMC3_PONAB	1217	319	3921	1	1216	1236	515	798	41.6667	2283	0	Structural maintenance of chromosomes protein 3 OS=Pongo abelii GN=SMC3 PE=2 SV=1	Q9UQE7	SMC3_HUMAN	1217	319	3921
comp90182_c0	ath-miR5658,	1961	Q8GY87	UBC26_ARATH	543	455	1267	241	513	273	156	206	57.1429	888	4.4603e-109	Probable ubiquitin-conjugating enzyme E2 26 OS=Arabidopsis thaliana GN=UBC26 PE=2 SV=2	Q9LUQ5	UBC25_ARATH	609	485	1261	304	564	261	157	193	60.1533	870	1.26106e-105	Probable ubiquitin-conjugating enzyme E2 25 OS=Arabidopsis thaliana GN=UBC25 PE=2 SV=1	Q9ZVX1	UBC23_ARATH	1102	440	1258	824	1097	275	144	185	52.3636	777	2.22836e-88	Probable ubiquitin-conjugating enzyme E2 23 OS=Arabidopsis thaliana GN=UBC23 PE=2 SV=1	Q8VY10	UBC24_ARATH	907	452	1258
comp92783_c1	ath-miR5658,	6659	P18616	RPB1_ARATH	1839	1236	5840	1	1536	1536	1363	1461	88.737	7433	0	DNA-directed RNA polymerase II subunit RPB1 OS=Arabidopsis thaliana GN=RPB205 PE=1 SV=3	P35084	RPB1_DICDI	1727	1257	5828	5	1526	1545	968	1203	62.6537	5087	0	DNA-directed RNA polymerase II subunit rpb1 OS=Dictyostelium discoideum GN=polr2a PE=2 SV=2	P08775	RPB1_MOUSE	1970	1257	5798	18	1548	1551	881	1150	56.8021	4603	0	DNA-directed RNA polymerase II subunit RPB1 OS=Mus musculus GN=Polr2a PE=1 SV=3	P24928	RPB1_HUMAN	1970	1257	5798
comp92001_c0	ath-miR5658,	3151	O60094	DPO5_SCHPO	959	1486	2490	30	340	354	95	153	26.8362	240	4.07542e-19	DNA polymerase V OS=Schizosaccharomyces pombe (strain 972 / ATCC 24843) GN=pol5 PE=1 SV=2	P39985	DPO5_YEAST	1022	1528	2472	41	383	365	92	156	25.2055	155	5.40572e-09	DNA polymerase V OS=Saccharomyces cerevisiae (strain ATCC 204508 / S288c) GN=POL5 PE=1 SV=1
comp57425_c0	vvi-miR156h,ath-miR156i,ath-miR156j,	1743	Q93Z32	SIPL1_ARATH	372	399	1517	1	372	373	298	328	79.8928	1466	0	Signal peptide peptidase-like 1 OS=Arabidopsis thaliana GN=SPPL1 PE=2 SV=1	Q7G7C7	SIPL1_ORYSJ	371	399	1517	1	371	373	277	323	74.2627	1380	0	Signal peptide peptidase-like 1 OS=Oryza sativa subsp. japonica GN=SPPL1 PE=2 SV=1	Q9CUS9	SPPL3_MOUSE	384	402	1469	3	369	377	125	206	33.1565	421	2.50577e-44	Signal peptide peptidase-like 3 OS=Mus musculus GN=Sppl3 PE=2 SV=3	Q8TCT6	SPPL3_HUMAN	385	633	1469
comp65442_c0	ath-miR5658,	201	Q84W41	GLR36_ARATH	903	4	201	132	197	66	47	59	71.2121	280	1.00954e-28	Glutamate receptor 3.6 OS=Arabidopsis thaliana GN=GLR3.6 PE=2 SV=1	Q9C8E7	GLR33_ARATH	933	4	201	131	196	66	41	58	62.1212	248	1.74036e-24	Glutamate receptor 3.3 OS=Arabidopsis thaliana GN=GLR3.3 PE=2 SV=1	Q9SW97	GLR35_ARATH	953	4	201	150	215	66	43	53	65.1515	245	5.56724e-24	Glutamate receptor 3.5 OS=Arabidopsis thaliana GN=GLR3.5 PE=2 SV=2	Q9SDQ4	GLR37_ARATH	921	1	201
comp82679_c1	ath-miR5658,	1251	Q9SXS8	ERF3_TOBAC	225	788	1117	15	122	111	77	82	69.3694	290	1.46982e-28	Ethylene-responsive transcription factor 3 OS=Nicotiana tabacum GN=ERF3 PE=2 SV=1	O80339	ERF82_ARATH	225	740	1108	20	147	133	84	95	63.1579	262	7.69388e-25	Ethylene-responsive transcription factor 3 OS=Arabidopsis thaliana GN=ERF3 PE=1 SV=1	Q9LDE4	ERF83_ARATH	244	824	1081	23	122	100	62	70	62	236	3.39829e-21	Ethylene-responsive transcription factor 7 OS=Arabidopsis thaliana GN=ERF7 PE=1 SV=1	O80340	ERF78_ARATH	222	896	1084
comp84547_c0	ath-miR169b,ath-miR169h,	2075	Q67X40	CASP3_ORYSJ	184	1530	1862	73	183	111	81	96	72.973	268	4.5697e-42	Casparian strip membrane protein Os06g0231050 OS=Oryza sativa subsp. japonica GN=Os06g0231050 PE=2 SV=1	A2YAZ1	CASP3_ORYSI	184	1530	1862	73	183	111	81	96	72.973	268	4.5697e-42	Casparian strip membrane protein OsI_22263 OS=Oryza sativa subsp. indica GN=OsI_22263 PE=2 SV=1	A7PMY7	CASP3_VITVI	186	1530	1778	75	157	83	65	73	78.3133	245	2.92738e-40	Casparian strip membrane protein VIT_14s0108g01050 OS=Vitis vinifera GN=VIT_14s0108g01050 PE=3 SV=1	B9T4E6	CSPL3_RICCO	186	1530	1862
comp89187_c0	ath-miR156i,	1357	Q9C5R8	BAS1B_ARATH	273	359	997	59	273	215	190	205	88.3721	1032	4.43215e-137	2-Cys peroxiredoxin BAS1-like, chloroplastic OS=Arabidopsis thaliana GN=At5g06290 PE=2 SV=3	Q96291	BAS1A_ARATH	266	359	958	67	266	200	184	195	92	1014	2.11292e-134	2-Cys peroxiredoxin BAS1, chloroplastic OS=Arabidopsis thaliana GN=BAS1 PE=1 SV=2	Q6ER94	BAS1_ORYSJ	261	359	964	57	261	205	185	197	90.2439	999	3.56152e-132	2-Cys peroxiredoxin BAS1, chloroplastic OS=Oryza sativa subsp. japonica GN=BAS1 PE=1 SV=1	O24364	BAS1_SPIOL	265	359	958
comp92164_c0	ath-miR5658,	2141	Q9FFN2	GLYT3_ARATH	518	439	1644	116	517	403	270	324	66.9975	1434	0	Probable glycosyltransferase At5g03795 OS=Arabidopsis thaliana GN=At5g03795 PE=3 SV=2	Q3E7Q9	GLYT6_ARATH	480	487	1638	89	479	392	214	282	54.5918	1128	7.53007e-145	Probable glycosyltransferase At5g25310 OS=Arabidopsis thaliana GN=At5g25310 PE=3 SV=2	Q9SSE8	GLYT1_ARATH	470	511	1638	87	469	383	218	272	56.9191	1120	8.79595e-144	Probable glycosyltransferase At3g07620 OS=Arabidopsis thaliana GN=At3g07620 PE=3 SV=1	Q3E9A4	GLYT5_ARATH	466	400	1638
comp91442_c0	ath-miR157d,ath-miR157a,	2918	Q6AWW5	Y5262_ARATH	524	2113	2541	95	241	150	48	81	32	171	3.50854e-11	Ankyrin repeat-containing protein At5g02620 OS=Arabidopsis thaliana GN=At5g02620 PE=1 SV=1	Q9ZU96	Y2168_ARATH	532	2113	2556	93	244	155	47	81	30.3226	166	1.40185e-10	Ankyrin repeat-containing protein At2g01680 OS=Arabidopsis thaliana GN=At2g01680 PE=1 SV=1	Q5F478	ANR44_CHICK	990	2128	2547	142	281	150	51	75	34	142	1.77284e-07	Serine/threonine-protein phosphatase 6 regulatory ankyrin repeat subunit B OS=Gallus gallus GN=ANKRD44 PE=2 SV=1	Q8R516	MIB2_MOUSE	973	2197	2541
comp89645_c4	ath-miR168a,	1959	Q9LXT9	CALS3_ARATH	1955	1	1701	1389	1955	567	513	540	90.4762	2696	0	Callose synthase 3 OS=Arabidopsis thaliana GN=CALS3 PE=2 SV=3	Q9AUE0	CALS1_ARATH	1950	1	1701	1383	1950	568	472	519	83.0986	2523	0	Callose synthase 1 OS=Arabidopsis thaliana GN=CALS1 PE=1 SV=2	Q9SL03	CALS2_ARATH	1950	1	1701	1383	1950	568	465	512	81.8662	2483	0	Callose synthase 2 OS=Arabidopsis thaliana GN=CALS2 PE=2 SV=3	Q3B724	CALS5_ARATH	1923	1	1683
comp88071_c0	vvi-miR396a,vvi-miR396b,	1442	Q1LZ78	NTPCR_BOVIN	190	38	625	3	185	199	76	111	38.191	304	1.02933e-30	Cancer-related nucleoside-triphosphatase homolog OS=Bos taurus GN=NTPCR PE=2 SV=1	Q9BSD7	NTPCR_HUMAN	190	44	601	5	177	187	76	104	40.6417	304	1.14619e-30	Cancer-related nucleoside-triphosphatase OS=Homo sapiens GN=NTPCR PE=1 SV=1	Q9CQA9	NTPCR_MOUSE	190	44	601	5	177	187	73	107	39.0374	284	5.68386e-28	Cancer-related nucleoside-triphosphatase homolog OS=Mus musculus GN=Ntpcr PE=2 SV=1	Q9WXP3	NTPTH_THEMA	174	44	625
comp80114_c0	ath-miR5658,	2048	O22932	CIPKB_ARATH	435	222	1490	1	424	431	269	333	62.413	1249	4.79222e-164	CBL-interacting serine/threonine-protein kinase 11 OS=Arabidopsis thaliana GN=CIPK11 PE=1 SV=1	Q9SN43	CIPKC_ARATH	489	291	1511	22	462	442	250	312	56.5611	1127	6.23868e-145	CBL-interacting serine/threonine-protein kinase 12 OS=Arabidopsis thaliana GN=CIPK12 PE=1 SV=1	Q9LZW4	CIPKE_ARATH	442	291	1499	18	427	411	253	319	61.5572	1116	6.50598e-144	CBL-interacting serine/threonine-protein kinase 14 OS=Arabidopsis thaliana GN=CIPK14 PE=1 SV=1	Q9FJ55	CIPKJ_ARATH	483	291	1547
comp82397_c0	vvi-miR156e,	2265	O22775	GT2_ARATH	461	594	1964	1	456	457	381	417	83.3698	1980	0	Putative glycosyltransferase 2 OS=Arabidopsis thaliana GN=GT2 PE=2 SV=1	Q9LZJ3	XT1_ARATH	460	594	1964	1	455	460	356	401	77.3913	1867	0	Xyloglucan 6-xylosyltransferase OS=Arabidopsis thaliana GN=XT1 PE=1 SV=1	Q9CA75	GT5_ARATH	457	906	1934	105	446	343	228	286	66.4723	1334	1.65937e-175	Putative glycosyltransferase 5 OS=Arabidopsis thaliana GN=GT5 PE=2 SV=1	Q9LF80	GT3_ARATH	457	909	1934
comp93407_c1	ath-miR156i,	1188	P10691	SUS1_SOLTU	805	355	891	1	179	179	141	158	78.7709	746	7.83638e-89	Sucrose synthase OS=Solanum tuberosum PE=2 SV=1	P49039	SUS2_SOLTU	805	355	891	1	179	179	141	156	78.7709	745	1.00595e-88	Sucrose synthase OS=Solanum tuberosum PE=3 SV=1	P49037	SUSY_SOLLC	805	355	891	1	179	179	139	156	77.6536	736	1.88822e-87	Sucrose synthase OS=Solanum lycopersicum PE=2 SV=1	P49034	SUSY_ALNGL	803	355	891
comp80043_c0	ath-miR5658,	1459	O80934	Y2766_ARATH	325	536	1210	105	324	244	74	119	30.3279	214	1.53066e-17	Uncharacterized protein At2g37660, chloroplastic OS=Arabidopsis thaliana GN=At2g37660 PE=1 SV=2	Q94EG6	Y5224_ARATH	253	587	1192	41	246	225	67	113	29.7778	185	4.57868e-14	Uncharacterized protein At5g02240 OS=Arabidopsis thaliana GN=At5g02240 PE=1 SV=1	Q8SKU2	TIC62_PEA	534	533	1135	114	315	219	70	106	31.9635	176	3.44765e-12	Protein TIC 62, chloroplastic OS=Pisum sativum GN=TIC62 PE=1 SV=2	Q8H0U5	TIC62_ARATH	641	581	1135
comp107518_c0	ath-miR5658,	403	Q949V6	ARI1_ARATH	597	281	403	13	53	41	28	34	68.2927	129	5.20607e-08	Probable E3 ubiquitin-protein ligase ARI1 OS=Arabidopsis thaliana GN=ARI1 PE=2 SV=1	Q84RR2	ARI2_ARATH	593	281	403	13	53	41	27	33	65.8537	121	6.49753e-07	Probable E3 ubiquitin-protein ligase ARI2 OS=Arabidopsis thaliana GN=ARI2 PE=2 SV=1
comp87234_c1	ath-miR5658,	1876	Q8VZ67	Y4919_ARATH	595	708	1589	13	309	299	228	253	76.2542	1062	1.36657e-134	Uncharacterized zinc finger CCHC domain-containing protein At4g19190 OS=Arabidopsis thaliana GN=At4g19190 PE=2 SV=1	Q5ZI03	CIR1_CHICK	460	945	1097	90	143	54	26	36	48.1481	135	3.88552e-07	Corepressor interacting with RBPJ 1 OS=Gallus gallus GN=CIR1 PE=2 SV=1	Q86X95	CIR1_HUMAN	450	945	1085	96	145	50	24	33	48	130	1.47149e-06	Corepressor interacting with RBPJ 1 OS=Homo sapiens GN=CIR1 PE=1 SV=1	Q9DA19	CIR1_MOUSE	450	945	1085
comp83777_c1	ath-miR156h,	680	P58223	Y4837_ARATH	606	240	680	11	155	155	55	84	35.4839	198	4.461e-16	KH domain-containing protein At4g18375 OS=Arabidopsis thaliana GN=At4g18375 PE=2 SV=1	P57721	PCBP3_HUMAN	371	249	680	24	146	150	45	70	30	139	8.30718e-09	Poly(rC)-binding protein 3 OS=Homo sapiens GN=PCBP3 PE=1 SV=2	P57722	PCBP3_MOUSE	371	348	680	49	146	117	40	61	34.188	139	1.10142e-08	Poly(rC)-binding protein 3 OS=Mus musculus GN=Pcbp3 PE=2 SV=3	Q61990	PCBP2_MOUSE	362	348	680
comp72539_c0	ath-miR5658,	707	Q8VWG3	TT1_ARATH	303	1	264	83	164	88	40	48	45.4545	169	7.6877e-13	Protein TRANSPARENT TESTA 1 OS=Arabidopsis thaliana GN=TT1 PE=2 SV=1
comp91923_c0	vvi-miR156e,	5371	O60306	AQR_HUMAN	1485	893	5107	14	1382	1419	702	958	49.4715	3328	0	Intron-binding protein aquarius OS=Homo sapiens GN=AQR PE=1 SV=4	Q8CFQ3	AQR_MOUSE	1481	893	5107	14	1386	1423	704	959	49.4729	3320	0	Intron-binding protein aquarius OS=Mus musculus GN=Aqr PE=2 SV=2	O94508	CWF11_SCHPO	1284	929	5110	1	1276	1428	343	608	24.0196	686	9.8787e-72	Pre-mRNA-splicing factor cwf11 OS=Schizosaccharomyces pombe (strain 972 / ATCC 24843) GN=cwf11 PE=1 SV=1	Q8R151	ZNFX1_MOUSE	1909	1136	1966
comp65961_c0	ath-miR5658,	2111	Q9SEL5	VTI12_ARATH	222	1944	2111	17	83	67	34	41	50.7463	149	2.18591e-09	Vesicle transport v-SNARE 12 OS=Arabidopsis thaliana GN=VTI12 PE=1 SV=3	Q9SEL6	VTI11_ARATH	221	2019	2111	52	82	31	24	27	77.4194	118	6.69428e-09	Vesicle transport v-SNARE 11 OS=Arabidopsis thaliana GN=VTI11 PE=1 SV=2	Q9LVP9	VTI13_ARATH	221	255	356	1	34	34	25	29	73.5294	131	4.04251e-07	Vesicle transport v-SNARE 13 OS=Arabidopsis thaliana GN=VTI13 PE=2 SV=1
comp67571_c0	ath-miR5658,	517	Q8LPB4	PSKR1_DAUCA	1021	400	516	605	643	39	23	32	58.9744	123	5.69335e-07	Phytosulfokine receptor 1 OS=Daucus carota GN=PSKR PE=1 SV=1	Q9M5J9	PGIP1_ARATH	330	385	510	287	328	42	24	29	57.1429	115	4.29609e-06	Polygalacturonase inhibitor 1 OS=Arabidopsis thaliana GN=PGIP1 PE=2 SV=1
comp87852_c1	ath-miR5658,	1579	Q8GW72	FUCO1_ARATH	506	68	1396	39	482	445	314	374	70.5618	1740	0	Alpha-L-fucosidase 1 OS=Arabidopsis thaliana GN=FUC1 PE=1 SV=2	Q7XUR3	FUCO1_ORYSJ	517	77	1480	44	508	468	295	352	63.0342	1572	0	Putative alpha-L-fucosidase 1 OS=Oryza sativa subsp. japonica GN=Os04g0560400 PE=3 SV=2	P49713	FUCO_CAEEL	482	152	928	82	327	270	74	114	27.4074	144	2.50876e-08	Putative alpha-L-fucosidase OS=Caenorhabditis elegans GN=W03G11.3 PE=2 SV=2	P10901	FUCO_DICDI	461	173	529
comp76931_c0	ath-miR5658,	4551	Q9LJF3	BRL3_ARATH	1164	604	4137	32	1163	1184	792	920	66.8919	3735	0	Receptor-like protein kinase BRI1-like 3 OS=Arabidopsis thaliana GN=BRL3 PE=1 SV=1	Q9ZWC8	BRL1_ARATH	1166	550	4137	8	1165	1210	766	917	63.3058	3708	0	Serine/threonine-protein kinase BRI1-like 1 OS=Arabidopsis thaliana GN=BRL1 PE=1 SV=1	Q8L899	BRI1_SOLPE	1207	607	4080	43	1170	1172	581	763	49.5734	2584	0	Systemin receptor SR160 OS=Solanum peruvianum PE=1 SV=1	Q8GUQ5	BRI1_SOLLC	1207	607	4080
comp87746_c0	ath-miR156i,	3570	Q54NA3	ATG9_DICDI	699	732	1769	72	393	354	121	201	34.1808	493	1.14181e-79	Autophagy-related protein 9 OS=Dictyostelium discoideum GN=atg9 PE=3 SV=1	Q4P683	ATG9_USTMA	788	732	1769	169	510	377	110	189	29.1777	459	9.92972e-46	Autophagy-related protein 9 OS=Ustilago maydis (strain 521 / FGSC 9021) GN=ATG9 PE=3 SV=1	A7TR50	ATG9_VANPO	961	732	1769	298	626	359	107	187	29.805	451	3.0154e-44	Autophagy-related protein 9 OS=Vanderwaltozyma polyspora (strain ATCC 22028 / DSM 70294) GN=ATG9 PE=3 SV=1	A2QLJ9	ATG9_ASPNC	941	732	1769
comp91895_c0	vvi-miR845d,	4719	B7KWT4	RUTD_METC4	260	4105	4410	44	140	102	35	55	34.3137	151	4.60302e-09	Putative aminoacrylate hydrolase RutD OS=Methylobacterium chloromethanicum (strain CM4 / NCIMB 13688) GN=rutD PE=3 SV=1	C7CM33	RUTD_METED	260	4105	4410	44	140	102	34	54	33.3333	144	3.71152e-08	Putative aminoacrylate hydrolase RutD OS=Methylobacterium extorquens (strain DSM 5838 / DM4) GN=rutD PE=3 SV=1	A8IAD8	RUTD_AZOC5	265	4105	4617	11	143	171	49	71	28.655	143	5.04351e-08	Putative aminoacrylate hydrolase RutD OS=Azorhizobium caulinodans (strain ATCC 43989 / DSM 5975 / ORS 571) GN=rutD PE=3 SV=1	B1ZB18	RUTD_METPB	260	4105	4410
comp94714_c0	ath-miR5658,	2543	Q43794	SYE_TOBAC	569	272	2053	1	568	594	457	508	76.936	2349	0	Glutamate--tRNA ligase, chloroplastic/mitochondrial OS=Nicotiana tabacum PE=2 SV=1	Q9FEA2	SYE_ARATH	570	263	2056	1	570	599	450	501	75.1252	2347	0	Glutamate--tRNA ligase, chloroplastic/mitochondrial OS=Arabidopsis thaliana GN=At5g64050 PE=1 SV=1	Q43768	SYE_HORVU	560	503	2041	42	555	514	398	454	77.4319	2170	0	Glutamate--tRNA ligase, chloroplastic/mitochondrial OS=Hordeum vulgare PE=2 SV=1	B0TBU3	SYE_HELMI	496	506	1966
comp66497_c0	ath-miR858a,ath-miR858b,	1378	Q38851	MYB6_ARATH	236	165	431	3	91	89	66	79	74.1573	391	2.81366e-42	Transcription repressor MYB6 OS=Arabidopsis thaliana GN=MYB6 PE=1 SV=1	P81395	MYB30_ANTMA	274	165	431	3	91	89	66	81	74.1573	388	2.11204e-41	Myb-related protein 330 OS=Antirrhinum majus GN=MYB330 PE=2 SV=1	P20025	MYB38_MAIZE	255	165	431	3	91	89	65	79	73.0337	385	3.28584e-41	Myb-related protein Zm38 OS=Zea mays PE=2 SV=1	Q9SZP1	MYB4_ARATH	282	165	431
comp27713_c0	ath-miR172e,ath-miR172a,ath-miR172c,vvi-miR172c,	3689	Q755J9	VPS27_ASHGO	604	2960	3454	174	319	166	53	83	31.9277	182	3.24027e-12	Vacuolar protein sorting-associated protein 27 OS=Ashbya gossypii (strain ATCC 10895 / CBS 109.51 / FGSC 9923 / NRRL Y-1056) GN=VPS27 PE=3 SV=1	O13821	VPS27_SCHPO	610	3005	3454	169	316	158	50	80	31.6456	176	1.39971e-11	Vacuolar protein sorting-associated protein 27 OS=Schizosaccharomyces pombe (strain 972 / ATCC 24843) GN=sst4 PE=2 SV=1	A3LX75	VPS27_PICST	732	3077	3454	186	303	127	42	67	33.0709	175	2.4104e-11	Vacuolar protein sorting-associated protein 27 OS=Scheffersomyces stipitis (strain ATCC 58785 / CBS 6054 / NBRC 10063 / NRRL Y-11545) GN=VPS27 PE=3 SV=2	Q7ZUV1	PKHF2_DANRE	247	3224	3505
comp93147_c8	ath-miR399a,ath-miR399d,	2096	Q96MV1	TMM56_HUMAN	263	886	1359	94	254	168	48	81	28.5714	162	7.15458e-11	Transmembrane protein 56 OS=Homo sapiens GN=TMEM56 PE=1 SV=1	Q8CGF5	TMM56_MOUSE	276	886	1350	110	267	164	47	77	28.6585	155	6.99333e-10	Transmembrane protein 56 OS=Mus musculus GN=Tmem56 PE=2 SV=1	Q550S9	TM56B_DICDI	257	886	1284	118	251	140	42	72	30	152	1.20136e-09	Transmembrane protein 56 homolog B OS=Dictyostelium discoideum GN=tmem56b PE=3 SV=1	Q6PGS5	TM56B_XENLA	262	913	1704
comp70873_c0	ath-miR156i,	890	Q93W88	BH137_ARATH	286	127	861	36	244	248	107	134	43.1452	414	1.82955e-46	Transcription factor bHLH137 OS=Arabidopsis thaliana GN=BHLH137 PE=2 SV=1	Q9FJL4	BH078_ARATH	498	229	495	293	381	89	72	80	80.8989	383	1.96645e-40	Transcription factor bHLH78 OS=Arabidopsis thaliana GN=BHLH78 PE=2 SV=1	Q9LK48	BH077_ARATH	371	196	495	183	284	102	71	84	69.6078	367	6.81228e-39	Transcription factor bHLH77 OS=Arabidopsis thaliana GN=BHLH77 PE=2 SV=1	Q9SRT2	BH062_ARATH	456	229	486
comp91259_c3	ath-miR5658,	2888	O04136	KNAP3_MALDO	427	967	2319	1	427	477	317	344	66.457	1389	0	Homeobox protein knotted-1-like 3 OS=Malus domestica PE=2 SV=1	P48000	KNAT3_ARATH	431	970	2118	41	418	407	283	311	69.5332	1321	2.95884e-171	Homeobox protein knotted-1-like 3 OS=Arabidopsis thaliana GN=KNAT3 PE=1 SV=1	P48001	KNAT4_ARATH	393	970	2106	32	382	394	266	293	67.5127	1217	2.34475e-156	Homeobox protein knotted-1-like 4 OS=Arabidopsis thaliana GN=KNAT4 PE=2 SV=3	O22300	LET12_SOLLC	426	1003	1767
comp63499_c0	ath-miR396b,vvi-miR396b,	4539	Q9LNQ4	ALA4_ARATH	1216	599	4216	1	1200	1208	920	1038	76.1589	4928	0	Putative phospholipid-transporting ATPase 4 OS=Arabidopsis thaliana GN=ALA4 PE=1 SV=2	Q9LVK9	ALA7_ARATH	1243	635	4249	12	1227	1225	915	1046	74.6939	4862	0	Putative phospholipid-transporting ATPase 7 OS=Arabidopsis thaliana GN=ALA7 PE=2 SV=3	Q9SGG3	ALA5_ARATH	1228	599	4216	1	1212	1216	901	1022	74.0954	4820	0	Putative phospholipid-transporting ATPase 5 OS=Arabidopsis thaliana GN=ALA5 PE=2 SV=1	Q9SLK6	ALA6_ARATH	1240	635	4216
comp81052_c0	ath-miR156i,	1290	Q9ST69	RR5_SPIOL	308	290	1057	52	308	257	190	222	73.93	917	1.87827e-119	30S ribosomal protein S5, chloroplastic OS=Spinacia oleracea GN=rps5 PE=1 SV=1	P93014	RR5_ARATH	303	287	1057	45	303	260	198	224	76.1538	904	1.14766e-117	30S ribosomal protein S5, chloroplastic OS=Arabidopsis thaliana GN=rps5 PE=1 SV=1	Q1XDJ0	RR5_PORYE	174	557	1054	6	172	167	99	137	59.2814	430	7.30074e-49	30S ribosomal protein S5, chloroplastic OS=Porphyra yezoensis GN=rps5 PE=3 SV=1	P51298	RR5_PORPU	174	554	1054
comp82074_c0	vvi-miR156a,	705	P92966	RSP41_ARATH	356	447	704	126	242	117	68	72	58.1197	254	4.11441e-24	Arginine/serine-rich-splicing factor RSP41 OS=Arabidopsis thaliana GN=RSP41 PE=1 SV=2	P92965	RSP40_ARATH	350	423	704	127	214	94	64	72	68.0851	250	1.6753e-23	Arginine/serine-rich-splicing factor RSP40 OS=Arabidopsis thaliana GN=RSP40 PE=1 SV=2	P92964	RSP31_ARATH	264	426	704	123	217	95	52	64	54.7368	225	2.00503e-20	Arginine/serine-rich-splicing factor RSP31 OS=Arabidopsis thaliana GN=RSP31 PE=1 SV=2
comp92520_c2	ath-miR5658,	8239	H3K2Y6	MED12_ARATH	2235	755	7534	1	2235	2305	1330	1656	57.7007	5972	0	Mediator of RNA polymerase II transcription subunit 12 OS=Arabidopsis thaliana GN=MED12 PE=1 SV=1	Q54U49	MED12_DICDI	2731	920	1723	356	604	284	74	131	26.0563	221	4.63779e-16	Putative mediator of RNA polymerase II transcription subunit 12 OS=Dictyostelium discoideum GN=med12 PE=3 SV=2	Q751D2	SRB8_ASHGO	1358	920	1561	13	232	233	57	103	24.4635	144	3.58325e-07	Mediator of RNA polymerase II transcription subunit 12 OS=Ashbya gossypii (strain ATCC 10895 / CBS 109.51 / FGSC 9923 / NRRL Y-1056) GN=SRB8 PE=3 SV=2	Q0CBX9	SRB8_ASPTN	1583	893	1555
comp88540_c1	ath-miR5658,	1702	Q28EB4	NP1L1_XENTR	393	750	1556	52	344	298	112	165	37.5839	349	1.08585e-34	Nucleosome assembly protein 1-like 1 OS=Xenopus tropicalis GN=nap1l1 PE=2 SV=1	P28656	NP1L1_MOUSE	391	750	1556	51	343	298	114	167	38.255	347	1.89488e-34	Nucleosome assembly protein 1-like 1 OS=Mus musculus GN=Nap1l1 PE=1 SV=2	Q5R4D4	NP1L1_PONAB	391	750	1556	51	343	298	114	166	38.255	345	2.95482e-34	Nucleosome assembly protein 1-like 1 OS=Pongo abelii GN=NAP1L1 PE=2 SV=1	P55209	NP1L1_HUMAN	391	750	1556
comp95107_c0	ath-miR394a,	1971	Q8BX09	RBBP5_MOUSE	538	462	1805	1	413	467	164	244	35.1178	595	1.71966e-66	Retinoblastoma-binding protein 5 OS=Mus musculus GN=Rbbp5 PE=1 SV=2	Q15291	RBBP5_HUMAN	538	462	1805	1	413	467	164	244	35.1178	594	1.98249e-66	Retinoblastoma-binding protein 5 OS=Homo sapiens GN=RBBP5 PE=1 SV=2	O42858	SWD1_SCHPO	398	585	1805	1	370	410	144	208	35.122	473	7.08617e-51	Set1 complex component swd1 OS=Schizosaccharomyces pombe (strain 972 / ATCC 24843) GN=swd1 PE=2 SV=2	Q09309	YQS1_CAEEL	454	669	1793
comp24309_c0	vvi-miR171a,	1397	Q9SH88	RRS1_ARATH	318	139	1008	7	296	290	203	244	70	799	4.29584e-101	Ribosome biogenesis regulatory protein homolog OS=Arabidopsis thaliana GN=At2g37990 PE=2 SV=2	Q15050	RRS1_HUMAN	365	142	978	29	289	282	115	151	40.7801	192	1.35869e-14	Ribosome biogenesis regulatory protein homolog OS=Homo sapiens GN=RRS1 PE=1 SV=2	Q9CYH6	RRS1_MOUSE	365	142	978	29	289	282	112	153	39.7163	189	3.27991e-14	Ribosome biogenesis regulatory protein homolog OS=Mus musculus GN=Rrs1 PE=2 SV=1	A1A5P2	RRS1_RAT	365	142	978
comp86977_c0	ath-miR5658,	2454	Q6ZQL4	WDR43_MOUSE	677	1592	2314	20	273	256	65	117	25.3906	174	1.55922e-11	WD repeat-containing protein 43 OS=Mus musculus GN=Wdr43 PE=1 SV=2	Q15061	WDR43_HUMAN	677	1592	2314	20	274	257	64	115	24.9027	171	3.4107e-11	WD repeat-containing protein 43 OS=Homo sapiens GN=WDR43 PE=1 SV=3	Q8YV57	Y2124_NOSS1	1683	1652	2017	1473	1603	132	42	65	31.8182	153	6.94124e-09	Uncharacterized WD repeat-containing protein all2124 OS=Nostoc sp. (strain PCC 7120 / UTEX 2576) GN=all2124 PE=4 SV=1	Q7ZVF0	POC1A_DANRE	416	1655	2041
comp76859_c0	ath-miR5658,	1709	Q9SF32	IQD1_ARATH	454	590	1213	101	287	218	70	108	32.1101	155	1.36516e-09	Protein IQ-DOMAIN 1 OS=Arabidopsis thaliana GN=IQD1 PE=1 SV=1
comp82381_c0	vvi-miR156h,vvi-miR156a,	1509	Q9LE33	HPR3_ARATH	323	412	1107	87	318	232	136	173	58.6207	714	6.64703e-88	Glyoxylate/hydroxypyruvate reductase HPR3 OS=Arabidopsis thaliana GN=HPR3 PE=2 SV=1	Q9CA90	HPR2_ARATH	313	415	1107	81	310	231	113	158	48.9177	580	3.34092e-68	Glyoxylate/hydroxypyruvate reductase A HPR2 OS=Arabidopsis thaliana GN=HPR2 PE=1 SV=1	B6YWH0	GYAR_THEON	334	412	1083	80	311	232	88	134	37.931	419	7.00941e-45	Glyoxylate reductase OS=Thermococcus onnurineus (strain NA1) GN=gyaR PE=3 SV=1	Q8U3Y2	GYAR_PYRFU	336	412	1083
comp84631_c0	ath-miR5658,	2641	Q7TP47	HNRPQ_RAT	533	1419	2147	73	306	244	83	139	34.0164	358	2.92394e-34	Heterogeneous nuclear ribonucleoprotein Q OS=Rattus norvegicus GN=Syncrip PE=2 SV=1	Q7TMK9	HNRPQ_MOUSE	623	1419	2147	163	396	244	83	139	34.0164	357	7.65839e-34	Heterogeneous nuclear ribonucleoprotein Q OS=Mus musculus GN=Syncrip PE=1 SV=2	O60506	HNRPQ_HUMAN	623	1419	2147	163	396	244	83	139	34.0164	357	8.61134e-34	Heterogeneous nuclear ribonucleoprotein Q OS=Homo sapiens GN=SYNCRIP PE=1 SV=2	O43390	HNRPR_HUMAN	633	1431	2147
comp38324_c0	ath-miR156i,	617	Q9LUS8	P2C40_ARATH	493	209	463	5	90	87	53	63	60.9195	173	4.21296e-13	Probable protein phosphatase 2C 40 OS=Arabidopsis thaliana GN=At3g16560 PE=2 SV=1	Q7XVF9	P2C39_ORYSJ	520	170	463	17	114	103	54	65	52.4272	171	8.14976e-13	Probable protein phosphatase 2C 39 OS=Oryza sativa subsp. japonica GN=Os04g0403701 PE=2 SV=2
comp91460_c1	ath-miR156i,	2204	Q9LDH0	XYLT_ARATH	534	562	2070	9	534	533	327	389	61.3508	1662	0	Beta-(1,2)-xylosyltransferase OS=Arabidopsis thaliana GN=XYLT PE=1 SV=1
comp89797_c0	ath-miR5658,	699	P19199	POL_COYMV	1886	64	699	577	786	218	89	127	40.8257	393	3.87226e-41	Polyprotein P3 OS=Commelina yellow mottle virus PE=3 SV=2
comp63951_c0	ath-miR399b,	1866	Q5RB63	HTSF1_PONAB	754	358	1293	50	353	321	112	168	34.891	337	1.53754e-31	HIV Tat-specific factor 1 homolog OS=Pongo abelii GN=HTATSF1 PE=2 SV=1	Q8BGC0	HTSF1_MOUSE	757	358	1293	51	354	324	111	175	34.2593	334	3.25408e-31	HIV Tat-specific factor 1 homolog OS=Mus musculus GN=Htatsf1 PE=1 SV=1	O43719	HTSF1_HUMAN	755	358	1293	50	353	321	113	172	35.2025	333	4.69799e-31	HIV Tat-specific factor 1 OS=Homo sapiens GN=HTATSF1 PE=1 SV=1	O43120	UAP2_SCHPO	367	295	1026
comp793380_c0	ath-miR5658,	267	O65555	Y4094_ARATH	441	85	201	8	46	39	27	33	69.2308	159	5.81492e-16	BTB/POZ domain-containing protein At4g30940 OS=Arabidopsis thaliana GN=At4g30940 PE=2 SV=1	Q9ZUH1	Y2424_ARATH	441	94	201	8	43	36	24	30	66.6667	141	1.11959e-12	BTB/POZ domain-containing protein At2g24240 OS=Arabidopsis thaliana GN=At2g24240 PE=2 SV=1
comp92485_c0	ath-miR156h,	2713	Q9C5U0	AHK4_ARATH	1080	5	2062	392	1077	699	471	550	67.382	2220	0	Histidine kinase 4 OS=Arabidopsis thaliana GN=AHK4 PE=1 SV=1	Q9C5U2	AHK2_ARATH	1176	2	2047	506	1174	692	385	488	55.6358	1725	0	Histidine kinase 2 OS=Arabidopsis thaliana GN=AHK2 PE=1 SV=1	Q9C5U1	AHK3_ARATH	1036	8	2050	371	1030	687	371	480	54.0029	1638	0	Histidine kinase 3 OS=Arabidopsis thaliana GN=AHK3 PE=1 SV=1	Q54YZ9	DHKJ_DICDI	2062	197	2044
comp458394_c0	ath-miR5658,	440	Q9T072	BH025_ARATH	328	6	440	138	285	153	61	94	39.8693	257	1.36486e-25	Transcription factor bHLH25 OS=Arabidopsis thaliana GN=BHLH25 PE=2 SV=2	Q1PF16	BH019_ARATH	295	6	440	104	253	158	64	92	40.5063	242	1.24666e-23	Transcription factor bHLH19 OS=Arabidopsis thaliana GN=BHLH19 PE=2 SV=1	Q1PF17	BH018_ARATH	305	6	440	112	262	156	63	96	40.3846	223	5.89958e-21	Transcription factor bHLH18 OS=Arabidopsis thaliana GN=BHLH18 PE=2 SV=1	Q8S3F1	BH020_ARATH	320	3	419
comp80780_c0	ath-miR5658,	2635	Q9LV37	MPK9_ARATH	510	751	2256	9	508	503	426	459	84.6918	2008	0	Mitogen-activated protein kinase 9 OS=Arabidopsis thaliana GN=MPK9 PE=2 SV=2	Q9C9U4	MPK15_ARATH	576	754	2256	77	573	502	396	445	78.8845	1922	0	Mitogen-activated protein kinase 15 OS=Arabidopsis thaliana GN=MPK15 PE=2 SV=3	Q5Z9J0	MPK12_ORYSJ	580	724	2256	64	578	516	396	448	76.7442	1868	0	Mitogen-activated protein kinase 12 OS=Oryza sativa subsp. japonica GN=MPK12 PE=1 SV=2	Q9LM33	MPK8_ARATH	589	754	2256
comp74630_c0	ath-miR156j,	1185	Q8LEK2	FA18_ARATH	186	479	1003	12	186	175	143	161	81.7143	771	8.95928e-100	Protein ECHIDNA OS=Arabidopsis thaliana GN=ECH PE=2 SV=1	Q86I95	FA18A_DICDI	198	524	991	33	186	156	66	97	42.3077	329	2.64719e-34	Uncharacterized FAM18-like protein 1 OS=Dictyostelium discoideum GN=DDB_G0276319 PE=3 SV=1	Q9Y7K7	TVP23_SCHPO	219	551	994	46	191	148	66	94	44.5946	330	3.1069e-34	Golgi apparatus membrane protein tvp23 OS=Schizosaccharomyces pombe (strain 972 / ATCC 24843) GN=tvp23 PE=2 SV=1	Q8IQC1	FA18_DROME	223	512	1009
[truncated: 93 more columns]
