# Supplementary material for: Integrated RNA-Seq and sRNA-Seq Analysis Identifies Chilling and Freezing Responsive Key Molecular Players and Pathways in Tea Plant (Camellia sinensis)
Source: PLoS One. 2015 Apr 22;10(4):e0125031. doi: 10.1371/journal.pone.0125031 (PMC4406609; doi:10.1371/journal.pone.0125031)
Supplement: S6 Table — (XLS) [file pone.0125031.s009.xls]

## Sheet: Sheet1
Comparison	miRNA working name	Names in miRbase representative	up/down	log2-Fold Change	Gene ID	up/down	log2.Fold_change	Gene description	Gene Ontology Biological Pathway	BP Description
CT4vsCK	csn-miR156.17	ath-miR156h	down	-5.1236	comp80343_c0	up	1.5068	--	--	--
	csn-miR156.17	ath-miR156h	down	-5.1236	comp91945_c1	up	1.2293	Adenine/guanine permease AZG1 OS=Arabidopsis thaliana GN=AZG1 PE=2 SV=1	--	--
	csn-miR156.17	ath-miR156h	down	-5.1236	comp92274_c0	up	1.1892	Glycosyltransferase-like domain-containing protein 2 OS=Tetraodon nigroviridis GN=gtdc2 PE=2 SV=1	--	--
	csn-miR156.11	vvi-miR156e	down	-4.5386	comp87937_c0	up	2.1205	Amino acid permease 3 OS=Arabidopsis thaliana GN=AAP3 PE=1 SV=2	--	--
	csn-miR156.11	vvi-miR156e	down	-4.5386	comp88638_c0	down	-1.0447	Beta-hexosaminidase 1 OS=Arabidopsis thaliana GN=HEXO1 PE=1 SV=1	GO:0005975	carbohydrate metabolic process
CT8vsCK	csn-miR156.17	ath-miR156h	down	-1.7925	comp29465_c0	down	-3.4717	--	--	--
	csn-miR156.17	ath-miR156h	down	-1.7925	comp55068_c0	up	2.4739	--	--	--
	csn-miR156.17	ath-miR156h	down	-1.7925	comp73221_c0	up	2.9371	Squamosa promoter-binding-like protein 16 OS=Oryza sativa subsp. japonica GN=SPL16 PE=2 SV=1	--	--
	csn-miR156.17	ath-miR156h	down	-1.7925	comp80343_c0	up	1.322	--	--	--
	csn-miR156.17	ath-miR156h	down	-1.7925	comp81915_c0	up	3.183	--	--	--
	csn-miR156.17	ath-miR156h	down	-1.7925	comp91945_c1	up	1.2717	Adenine/guanine permease AZG1 OS=Arabidopsis thaliana GN=AZG1 PE=2 SV=1	--	--
	csn-miR157.2	ath-miR157d	up	4.2871	comp73221_c0	up	2.9371	Squamosa promoter-binding-like protein 16 OS=Oryza sativa subsp. japonica GN=SPL16 PE=2 SV=1	--	--
	csn-miR164.1	ath-miR164a	down	-2.044	comp90399_c1	up	1.9896	NAC domain-containing protein 100 OS=Arabidopsis thaliana GN=NAC100 PE=2 SV=1	GO:0006355	regulation of transcription, DNA-dependent
	csn-miR164.4	ath-miR164c	down	-2.044	comp90399_c1	up	1.9896	NAC domain-containing protein 100 OS=Arabidopsis thaliana GN=NAC100 PE=2 SV=1	GO:0006355	regulation of transcription, DNA-dependent
	csn-miR171.2	ath-miR171a	down	-4.4946	comp75424_c1	up	3.4534	F-box protein PP2-A13 OS=Arabidopsis thaliana GN=PP2A13 PE=1 SV=1	--	--
	csn-miR398.2	ath-miR398a	up	1.1434	comp93556_c2	up	0.8956	DmX-like protein 1 OS=Mus musculus GN=Dmxl1 PE=1 SV=1	--	--
	csn-miR398.5	ath-miR398b	up	1.1347	comp89699_c0	up	1.0814	Serine/threonine-protein kinase HT1 OS=Arabidopsis thaliana GN=HT1 PE=1 SV=1	GO:0006468	protein phosphorylation
	csn-miR156.11	vvi-miR156e	down	-4.4946	comp66787_c0	up	0.98054	Putative GATA transcription factor 22 OS=Arabidopsis thaliana GN=GATA22 PE=2 SV=1	--	--
	csn-miR156.11	vvi-miR156e	down	-4.4946	comp87937_c0	up	2.7411	Amino acid permease 3 OS=Arabidopsis thaliana GN=AAP3 PE=1 SV=2	--	--
	csn-miR156.11	vvi-miR156e	down	-4.4946	comp88638_c0	down	-1.1641	Beta-hexosaminidase 1 OS=Arabidopsis thaliana GN=HEXO1 PE=1 SV=1	GO:0005975	carbohydrate metabolic process
	csn-miR156.11	vvi-miR156e	down	-4.4946	comp90755_c0	down	-2.4782	--	--	--
FT4vsCK	csn-miR164.4	ath-miR164c	down	-1.1794	comp87383_c0	up	1.418	Homeobox protein ATH1 OS=Arabidopsis thaliana GN=ATH1 PE=1 SV=1	GO:0006355	regulation of transcription, DNA-dependent
	csn-miR167.6	ath-miR167c	down	-5.1342	comp92148_c2	up	1.0812	Auxin response factor 6 OS=Arabidopsis thaliana GN=ARF6 PE=1 SV=2	GO:0009908//GO:0009734//GO:0006355	flower development//auxin mediated signaling pathway//regulation of transcription, DNA-dependent
	csn-miR169.2	ath-miR169b	up	3.8438	comp84547_c0	down	-1.3189	Casparian strip membrane protein Os06g0231050 OS=Oryza sativa subsp. japonica GN=Os06g0231050 PE=2 SV=1	--	--
	csn-miR169.6	ath-miR169h	down	-3.5492	comp84547_c0	down	-1.3189	Casparian strip membrane protein Os06g0231050 OS=Oryza sativa subsp. japonica GN=Os06g0231050 PE=2 SV=1	--	--
	csn-miR156.11	vvi-miR156e	down	-4.5492	comp88638_c0	down	-0.82154	Beta-hexosaminidase 1 OS=Arabidopsis thaliana GN=HEXO1 PE=1 SV=1	GO:0005975	carbohydrate metabolic process
FT8vsCK	csn-miR156.17	ath-miR156h	down	-5.1501	comp29465_c0	down	-3.8058	--	--	--
	csn-miR156.17	ath-miR156h	down	-5.1501	comp92485_c0	up	1.0768	Histidine kinase 4 OS=Arabidopsis thaliana GN=AHK4 PE=1 SV=1	GO:0000160//GO:0006355//GO:0016310//GO:0007165	phosphorelay signal transduction system//regulation of transcription, DNA-dependent//phosphorylation//signal transduction
	csn-miR156.11	vvi-miR156e	down	-4.5651	comp88638_c0	down	-1.0737	Beta-hexosaminidase 1 OS=Arabidopsis thaliana GN=HEXO1 PE=1 SV=1	GO:0005975	carbohydrate metabolic process
