# Supplementary material for: Integrated RNA-Seq and sRNA-Seq Analysis Identifies Chilling and Freezing Responsive Key Molecular Players and Pathways in Tea Plant (Camellia sinensis)
Source: PLoS One. 2015 Apr 22;10(4):e0125031. doi: 10.1371/journal.pone.0125031 (PMC4406609; doi:10.1371/journal.pone.0125031)
Supplement: S7 Table — (XLS) [file pone.0125031.s010.xls]

## Sheet: CT4vsCK.DEG_KEGG_pathway_enrich
Id	Term	Sample number	Background number	P-Value	Genes
ko00196	Photosynthesis - antenna proteins	5	24	0.000123753	comp55552_c1|comp55552_c0|comp65529_c0|comp55552_c2|comp27489_c0
ko04075	Plant hormone signal transduction	12	183	0.000512702	comp90909_c0|comp78607_c0|comp64174_c0|comp78953_c1|comp80259_c1|comp74131_c2|comp65230_c0|comp91128_c0|comp52946_c0|comp90371_c4|comp51451_c0|comp93655_c0
ko00982	Drug metabolism - cytochrome P450	5	62	0.00982929	comp66051_c1|comp85076_c0|comp66051_c2|comp81943_c0|comp90728_c0
ko00980	Metabolism of xenobiotics by cytochrome P450	5	63	0.0104973	comp66051_c1|comp85076_c0|comp66051_c2|comp81943_c0|comp90728_c0
ko00195	Photosynthesis	5	68	0.0143057	comp54906_c0|comp58779_c0|comp77619_c0|comp67058_c1|comp64367_c0
ko00860	Porphyrin and chlorophyll metabolism	4	47	0.0170297	comp90530_c0|comp87090_c1|comp94368_c0|comp84486_c0
ko04010	MAPK signaling pathway	4	49	0.0195813	comp83209_c0|comp88033_c3|comp84884_c0|comp83209_c2
ko00480	Glutathione metabolism	6	108	0.0268412	comp85076_c0|comp74805_c1|comp74805_c0|comp66051_c1|comp66051_c2|comp90728_c0
ko04013	MAPK signaling pathway - fly	2	14	0.0341927	comp88033_c3|comp84884_c0
ko04668	TNF signaling pathway	2	15	0.0389133	comp88033_c3|comp84884_c0
ko00590	Arachidonic acid metabolism	2	21	0.0716895	comp74805_c1|comp74805_c0
ko00053	Ascorbate and aldarate metabolism	3	51	0.0926179	comp74720_c0|comp79176_c0|comp91175_c1
ko00604	Glycosphingolipid biosynthesis - ganglio series	1	5	0.10121	comp88638_c0
ko03460	Fanconi anemia pathway	3	57	0.118998	comp71330_c1|comp76872_c0|comp86203_c4
ko04370	VEGF signaling pathway	2	30	0.131513	comp88033_c3|comp84884_c0
ko04014	Ras signaling pathway	3	60	0.133117	comp88033_c3|comp84884_c0|comp77330_c0
ko04012	ErbB signaling pathway	2	31	0.138717	comp88033_c3|comp84884_c0
ko00944	Flavone and flavonol biosynthesis	1	7	0.138775	comp77871_c0
ko04520	Adherens junction	2	34	0.160802	comp88033_c3|comp84884_c0
ko00750	Vitamin B6 metabolism	1	9	0.174776	comp37625_c0
ko04540	Gap junction	2	36	0.175858	comp88033_c3|comp84884_c0
ko00270	Cysteine and methionine metabolism	4	107	0.190139	comp56048_c0|comp56048_c1|comp87870_c0|comp90454_c8
ko00561	Glycerolipid metabolism	3	72	0.194546	comp85617_c0|comp79176_c0|comp91424_c1
ko04350	TGF-beta signaling pathway	2	39	0.198823	comp88033_c3|comp84884_c0
ko04130	SNARE interactions in vesicular transport	2	42	0.222117	comp90010_c1|comp21979_c0
ko00625	Chloroalkane and chloroalkene degradation	2	44	0.237765	comp81943_c0|comp79176_c0
ko00531	Glycosaminoglycan degradation	1	13	0.24234	comp88638_c0
ko00680	Methane metabolism	3	83	0.255694	comp93825_c0|comp65489_c0|comp90647_c1
ko04510	Focal adhesion	2	47	0.26133	comp88033_c3|comp84884_c0
ko04112	Cell cycle - Caulobacter	1	15	0.274025	comp21371_c0
ko00591	Linoleic acid metabolism	1	15	0.274025	comp74350_c0
ko00603	Glycosphingolipid biosynthesis - globo series	1	15	0.274025	comp88638_c0
ko00460	Cyanoamino acid metabolism	2	50	0.284914	comp52224_c0|comp90114_c0
ko00330	Arginine and proline metabolism	3	91	0.301669	comp56048_c0|comp56048_c1|comp79176_c0
ko04020	Calcium signaling pathway	2	53	0.308422	comp93453_c3|comp85210_c0
ko00900	Terpenoid backbone biosynthesis	2	55	0.324013	comp87712_c3|comp84486_c0
ko04150	mTOR signaling pathway	2	57	0.339513	comp88033_c3|comp84884_c0
ko00030	Pentose phosphate pathway	2	58	0.347223	comp93825_c0|comp83708_c0
ko00564	Glycerophospholipid metabolism	3	101	0.359572	comp85617_c0|comp91424_c1|comp77330_c0
ko00626	Naphthalene degradation	1	21	0.361375	comp81943_c0
ko00400	Phenylalanine, tyrosine and tryptophan biosynthesis	2	62	0.377742	comp77502_c0|comp90462_c2
ko01230	Biosynthesis of amino acids	7	281	0.382567	comp77502_c0|comp93628_c0|comp90647_c1|comp90454_c8|comp93825_c0|comp83708_c0|comp90462_c2
ko00640	Propanoate metabolism	2	63	0.385281	comp84646_c1|comp79176_c0
ko00450	Selenocompound metabolism	1	23	0.388099	comp87870_c0
ko00830	Retinol metabolism	1	23	0.388099	comp81943_c0
ko01220	Degradation of aromatic compounds	1	23	0.388099	comp81943_c0
ko00511	Other glycan degradation	1	24	0.401039	comp88638_c0
ko00010	Glycolysis / Gluconeogenesis	4	154	0.409756	comp93825_c0|comp81943_c0|comp79176_c0|comp90647_c1
ko00910	Nitrogen metabolism	1	25	0.413708	comp93628_c0
ko00062	Fatty acid elongation	1	27	0.438248	comp83692_c0
ko00906	Carotenoid biosynthesis	1	30	0.473153	comp87128_c3
ko04066	HIF-1 signaling pathway	2	76	0.479149	comp88033_c3|comp84884_c0
ko00071	Fatty acid degradation	2	77	0.486008	comp81943_c0|comp79176_c0
ko04144	Endocytosis	3	129	0.514822	comp83209_c0|comp83209_c2|comp77330_c0
ko01110	Biosynthesis of secondary metabolites	22	1037	0.523149	comp94368_c0|comp91175_c1|comp87712_c3|comp90454_c8|comp84646_c1|comp52224_c0|comp89026_c0|comp90647_c1|comp90530_c0|comp84486_c0|comp83692_c0|comp79176_c0|comp77502_c0|comp93628_c0|comp17555_c0|comp90462_c2|comp90114_c0|comp87128_c3|comp81943_c0|comp93825_c0|comp88638_c0|comp83708_c0
ko01120	Microbial metabolism in diverse environments	9	419	0.526875	comp84646_c1|comp65489_c0|comp93628_c0|comp81943_c0|comp90647_c1|comp79176_c0|comp93825_c0|comp85357_c1|comp83708_c0
ko00903	Limonene and pinene degradation	1	36	0.536612	comp79176_c0
ko00260	Glycine, serine and threonine metabolism	2	85	0.538806	comp77502_c0|comp90647_c1
ko00340	Histidine metabolism	1	37	0.546421	comp79176_c0
ko03430	Mismatch repair	1	37	0.546421	comp86203_c4
ko00310	Lysine degradation	1	38	0.556024	comp79176_c0
ko00920	Sulfur metabolism	1	38	0.556024	comp85357_c1
ko00592	alpha-Linolenic acid metabolism	1	39	0.565424	comp74350_c0
ko01040	Biosynthesis of unsaturated fatty acids	1	40	0.574626	comp88974_c0
ko04810	Regulation of actin cytoskeleton	2	91	0.575885	comp88033_c3|comp84884_c0
ko04114	Oocyte meiosis	2	92	0.58185	comp88033_c3|comp84884_c0
ko00380	Tryptophan metabolism	1	42	0.592451	comp79176_c0
ko01100	Metabolic pathways	41	1993	0.598148	comp83116_c0|comp74720_c0|comp94368_c0|comp91175_c1|comp87712_c3|comp85617_c0|comp91424_c1|comp91044_c0|comp90454_c8|comp84646_c1|comp55552_c1|comp55552_c0|comp52224_c0|comp55552_c2|comp90647_c1|comp90530_c0|comp84486_c0|comp79176_c0|comp77502_c0|comp37625_c0|comp67058_c1|comp54906_c0|comp93628_c0|comp17555_c0|comp27489_c0|comp90462_c2|comp65529_c0|comp58779_c0|comp56048_c0|comp56048_c1|comp87128…
ko04146	Peroxisome	2	97	0.610749	comp84439_c1|comp84439_c0
ko00940	Phenylpropanoid biosynthesis	3	149	0.61261	comp52224_c0|comp17555_c0|comp90114_c0
ko00350	Tyrosine metabolism	1	46	0.625899	comp81943_c0
ko00500	Starch and sucrose metabolism	4	204	0.628378	comp83116_c0|comp91044_c0|comp52224_c0|comp90114_c0
ko00565	Ether lipid metabolism	1	48	0.641582	comp77330_c0
ko00710	Carbon fixation in photosynthetic organisms	2	104	0.648618	comp93825_c0|comp83708_c0
ko03008	Ribosome biogenesis in eukaryotes	2	105	0.653784	comp65822_c0|comp65822_c1
ko01200	Carbon metabolism	5	268	0.671707	comp93825_c0|comp84646_c1|comp65489_c0|comp83708_c0|comp90647_c1
ko00250	Alanine, aspartate and glutamate metabolism	1	53	0.677983	comp93628_c0
ko03440	Homologous recombination	1	54	0.684809	comp86203_c4
ko00410	beta-Alanine metabolism	1	55	0.69149	comp79176_c0
ko00051	Fructose and mannose metabolism	1	55	0.69149	comp93825_c0
ko04151	PI3K-Akt signaling pathway	2	118	0.715531	comp88033_c3|comp84884_c0
ko03420	Nucleotide excision repair	1	59	0.716834	comp86203_c4
ko03040	Spliceosome	3	178	0.729265	comp83209_c0|comp83209_c2|comp76775_c0
ko00040	Pentose and glucuronate interconversions	1	62	0.73447	comp79176_c0
ko00280	Valine, leucine and isoleucine degradation	1	62	0.73447	comp79176_c0
ko03013	RNA transport	3	180	0.736194	comp65822_c0|comp65822_c1|comp77351_c0
ko04141	Protein processing in endoplasmic reticulum	4	236	0.73798	comp83209_c0|comp83209_c2|comp86433_c0|comp78852_c0
ko03030	DNA replication	1	66	0.756294	comp86203_c4
ko00630	Glyoxylate and dicarboxylate metabolism	1	70	0.776331	comp65489_c0
ko00020	Citrate cycle (TCA cycle)	1	70	0.776331	comp84646_c1
ko00520	Amino sugar and nucleotide sugar metabolism	2	137	0.788968	comp89026_c0|comp88638_c0
ko04070	Phosphatidylinositol signaling system	1	86	0.841344	comp91424_c1
ko04142	Lysosome	1	90	0.854407	comp88638_c0
ko01212	Fatty acid metabolism	1	96	0.872019	comp88974_c0
ko00360	Phenylalanine metabolism	1	102	0.887507	comp17555_c0
ko00620	Pyruvate metabolism	1	130	0.938432	comp79176_c0
ko03018	RNA degradation	1	136	0.945901	comp81166_c0
ko04120	Ubiquitin mediated proteolysis	1	141	0.951431	comp53658_c0
ko00190	Oxidative phosphorylation	2	228	0.95562	comp77619_c0|comp58779_c0
ko00230	Purine metabolism	1	158	0.966347	comp85357_c1
ko03010	Ribosome	1	307	0.998677	comp54284_c0

## Sheet: CT8vsCK.DEG_KEGG_pathway_enrich
Id	Term	Sample number	Background number	P-Value	Genes
ko00195	Photosynthesis	10	68	4.68353e-05	comp58779_c1|comp58779_c0|comp67058_c1|comp91818_c1|comp54906_c0|comp90547_c9|comp92275_c4|comp89814_c1|comp92047_c0|comp77619_c0
ko00860	Porphyrin and chlorophyll metabolism	7	47	0.000599616	comp87090_c1|comp94368_c0|comp82771_c0|comp82771_c1|comp90530_c0|comp84486_c0|comp87841_c0
ko00196	Photosynthesis - antenna proteins	5	24	0.000765205	comp55552_c1|comp55552_c0|comp65529_c0|comp55552_c2|comp27489_c0
ko04012	ErbB signaling pathway	5	31	0.00255505	comp88033_c3|comp84884_c0|comp77448_c0|comp83389_c0|comp88260_c0
ko00982	Drug metabolism - cytochrome P450	7	62	0.00313776	comp93133_c1|comp85076_c0|comp66051_c1|comp66051_c0|comp66051_c3|comp66051_c2|comp90728_c0
ko00980	Metabolism of xenobiotics by cytochrome P450	7	63	0.00343708	comp93133_c1|comp85076_c0|comp66051_c1|comp66051_c0|comp66051_c3|comp66051_c2|comp90728_c0
ko00480	Glutathione metabolism	9	108	0.0067866	comp93133_c1|comp85076_c0|comp74805_c1|comp74805_c0|comp66051_c1|comp66051_c0|comp66051_c3|comp66051_c2|comp90728_c0
ko04350	TGF-beta signaling pathway	5	39	0.00705728	comp88033_c3|comp84884_c0|comp77448_c0|comp83389_c0|comp88260_c0
ko00900	Terpenoid backbone biosynthesis	6	55	0.00723361	comp89836_c0|comp87712_c2|comp87712_c3|comp84486_c0|comp65951_c0|comp94359_c0
ko04013	MAPK signaling pathway - fly	3	14	0.00859095	comp88033_c3|comp84884_c0|comp88260_c0
ko04150	mTOR signaling pathway	6	57	0.00859501	comp88033_c3|comp83389_c0|comp84884_c0|comp77448_c0|comp88260_c0|comp82691_c0
ko00604	Glycosphingolipid biosynthesis - ganglio series	2	5	0.00919615	comp88638_c0|comp91280_c0
ko04668	TNF signaling pathway	3	15	0.0104925	comp88033_c3|comp84884_c0|comp88260_c0
ko00906	Carotenoid biosynthesis	4	30	0.0136595	comp75226_c0|comp84031_c1|comp87128_c3|comp83841_c2
ko04540	Gap junction	4	36	0.0253681	comp88033_c3|comp84884_c0|comp89436_c0|comp88260_c0
ko04066	HIF-1 signaling pathway	6	76	0.0316816	comp88033_c3|comp83389_c0|comp84884_c0|comp77448_c0|comp88260_c0|comp82691_c0
ko04014	Ras signaling pathway	5	60	0.0394172	comp88260_c0|comp88033_c3|comp84884_c0|comp41456_c0|comp77330_c0
ko04510	Focal adhesion	4	47	0.0589293	comp90106_c0|comp88033_c3|comp84884_c0|comp88260_c0
ko00531	Glycosaminoglycan degradation	2	13	0.0608096	comp88638_c0|comp91280_c0
ko04370	VEGF signaling pathway	3	30	0.0664302	comp88033_c3|comp84884_c0|comp88260_c0
ko00603	Glycosphingolipid biosynthesis - globo series	2	15	0.0785927	comp88638_c0|comp91280_c0
ko04520	Adherens junction	3	34	0.0894894	comp88033_c3|comp84884_c0|comp88260_c0
ko01100	Metabolic pathways	72	1993	0.104702	comp83116_c0|comp74720_c0|comp94368_c0|comp75226_c0|comp87712_c2|comp87712_c3|comp79044_c0|comp91280_c0|comp85617_c0|comp80909_c0|comp82983_c1|comp82983_c0|comp90647_c1|comp85548_c0|comp91044_c0|comp78823_c0|comp92143_c3|comp87841_c0|comp80178_c0|comp84646_c1|comp91917_c1|comp55552_c1|comp55552_c0|comp65529_c0|comp55552_c2|comp82771_c0|comp82771_c1|comp91424_c1|comp92047_c0|comp90530_c0|comp84486…
ko00590	Arachidonic acid metabolism	2	21	0.139305	comp74805_c1|comp74805_c0
ko04130	SNARE interactions in vesicular transport	3	42	0.143715	comp90010_c1|comp84438_c0|comp21979_c0
ko00785	Lipoic acid metabolism	1	5	0.147157	comp84639_c0
ko04810	Regulation of actin cytoskeleton	5	91	0.156764	comp90106_c0|comp88033_c3|comp84884_c0|comp85971_c0|comp88260_c0
ko04114	Oocyte meiosis	5	92	0.161825	comp90106_c0|comp88033_c3|comp84884_c0|comp41456_c0|comp88260_c0
ko04151	PI3K-Akt signaling pathway	6	118	0.165628	comp88033_c3|comp83389_c0|comp84884_c0|comp77448_c0|comp88260_c0|comp82691_c0
ko00511	Other glycan degradation	2	24	0.172496	comp88638_c0|comp91280_c0
ko01110	Biosynthesis of secondary metabolites	38	1037	0.175116	comp94368_c0|comp86088_c0|comp82026_c0|comp87712_c2|comp87712_c3|comp92475_c1|comp91280_c0|comp82983_c1|comp82983_c0|comp87841_c0|comp84646_c1|comp89306_c0|comp80909_c0|comp82771_c0|comp82771_c1|comp90647_c1|comp90530_c0|comp84486_c0|comp83692_c1|comp83692_c0|comp84758_c1|comp89422_c0|comp93825_c0|comp94359_c0|comp75226_c0|comp80178_c0|comp84031_c1|comp93628_c0|comp91175_c1|comp81264_c0|comp90114…
ko00910	Nitrogen metabolism	2	25	0.18383	comp93628_c0|comp85415_c0
ko00500	Starch and sucrose metabolism	9	204	0.191204	comp83116_c0|comp90114_c0|comp89306_c0|comp88753_c1|comp84758_c1|comp79044_c0|comp91044_c0|comp89422_c0|comp81264_c0
ko04010	MAPK signaling pathway	3	49	0.197875	comp88033_c3|comp84884_c0|comp88260_c0
ko00944	Flavone and flavonol biosynthesis	1	7	0.19978	comp77871_c0
ko00062	Fatty acid elongation	2	27	0.206792	comp83692_c1|comp83692_c0
ko03008	Ribosome biogenesis in eukaryotes	5	105	0.232891	comp65822_c0|comp65822_c1|comp85459_c0|comp78148_c0|comp82547_c0
ko00750	Vitamin B6 metabolism	1	9	0.249164	comp37625_c0
ko00520	Amino sugar and nucleotide sugar metabolism	6	137	0.259494	comp86088_c0|comp89306_c0|comp91280_c0|comp89026_c0|comp88638_c0|comp81264_c0
ko03460	Fanconi anemia pathway	3	57	0.264492	comp71330_c1|comp86203_c4|comp83358_c0
ko04070	Phosphatidylinositol signaling system	4	86	0.28332	comp85971_c0|comp41456_c0|comp91424_c1|comp89042_c1
ko00920	Sulfur metabolism	2	38	0.335112	comp78823_c0|comp85357_c1
ko00591	Linoleic acid metabolism	1	15	0.379805	comp74350_c0
ko00730	Thiamine metabolism	1	15	0.379805	comp89836_c0
ko00760	Nicotinate and nicotinamide metabolism	1	18	0.436356	comp67232_c0
ko00053	Ascorbate and aldarate metabolism	2	51	0.477798	comp74720_c0|comp91175_c1
ko00680	Methane metabolism	3	83	0.484517	comp93825_c0|comp65489_c0|comp90647_c1
ko03013	RNA transport	6	180	0.497236	comp65822_c0|comp65822_c1|comp67468_c0|comp77351_c0|comp94405_c0|comp85459_c0
ko04020	Calcium signaling pathway	2	53	0.498103	comp93453_c3|comp41456_c0
ko03440	Homologous recombination	2	54	0.508064	comp86203_c4|comp89845_c0
ko04075	Plant hormone signal transduction	6	183	0.513377	comp90909_c0|comp81979_c0|comp91871_c0|comp91155_c1|comp90371_c4|comp64174_c0
ko00510	N-Glycan biosynthesis	2	55	0.517896	comp92143_c3|comp21754_c0
ko00330	Arginine and proline metabolism	3	91	0.546472	comp88473_c0|comp56048_c0|comp56048_c1
ko00030	Pentose phosphate pathway	2	58	0.546597	comp93825_c0|comp83708_c0
ko03420	Nucleotide excision repair	2	59	0.555895	comp86203_c4|comp89845_c0
ko00130	Ubiquinone and other terpenoid-quinone biosynthesis	1	27	0.576962	comp80178_c0
ko04144	Endocytosis	4	129	0.57878	comp81318_c0|comp85971_c0|comp89146_c5|comp77330_c0
ko03030	DNA replication	2	66	0.617154	comp86203_c4|comp89845_c0
ko00564	Glycerophospholipid metabolism	3	101	0.617447	comp85617_c0|comp91424_c1|comp77330_c0
ko00360	Phenylalanine metabolism	3	102	0.624117	comp82983_c1|comp82983_c0|comp92475_c1
ko00970	Aminoacyl-tRNA biosynthesis	2	67	0.625356	comp91698_c1|comp88052_c1
ko00561	Glycerolipid metabolism	2	72	0.664329	comp85617_c0|comp91424_c1
ko00940	Phenylpropanoid biosynthesis	4	149	0.690986	comp82983_c1|comp82983_c0|comp92475_c1|comp90114_c0
ko03430	Mismatch repair	1	37	0.692528	comp86203_c4
ko00592	alpha-Linolenic acid metabolism	1	39	0.711545	comp74350_c0
ko00190	Oxidative phosphorylation	6	228	0.723642	comp58779_c1|comp58779_c0|comp77619_c0|comp92275_c4|comp90547_c9|comp85548_c0
ko03410	Base excision repair	1	41	0.729389	comp89845_c0
ko03020	RNA polymerase	1	41	0.729389	comp91917_c1
ko00562	Inositol phosphate metabolism	2	82	0.732427	comp89042_c1|comp85971_c0
ko00230	Purine metabolism	4	158	0.733997	comp91917_c1|comp80909_c0|comp89845_c0|comp85357_c1
ko00380	Tryptophan metabolism	1	42	0.737893	comp82026_c0
ko03015	mRNA surveillance pathway	3	124	0.750541	comp88279_c0|comp89911_c4|comp90106_c0
ko04390	Hippo signaling pathway	1	46	0.769326	comp90106_c0
ko04142	Lysosome	2	90	0.778128	comp88638_c0|comp91280_c0
ko00565	Ether lipid metabolism	1	48	0.783603	comp77330_c0
ko00460	Cyanoamino acid metabolism	1	50	0.796998	comp90114_c0
ko04145	Phagosome	2	95	0.803098	comp85548_c0|comp89436_c0
ko03040	Spliceosome	4	178	0.813192	comp60670_c0|comp65383_c0|comp76775_c0|comp65383_c1
ko00250	Alanine, aspartate and glutamate metabolism	1	53	0.815555	comp93628_c0
ko00051	Fructose and mannose metabolism	1	55	0.826977	comp93825_c0
ko00052	Galactose metabolism	1	57	0.837692	comp79044_c0
ko00710	Carbon fixation in photosynthetic organisms	2	104	0.841819	comp93825_c0|comp83708_c0
ko03010	Ribosome	7	307	0.851133	comp94649_c0|comp82691_c0|comp72771_c0|comp60669_c0|comp23229_c0|comp54284_c0|comp60309_c0
ko00270	Cysteine and methionine metabolism	2	107	0.853109	comp56048_c0|comp56048_c1
ko00640	Propanoate metabolism	1	63	0.866027	comp84646_c1
ko04141	Protein processing in endoplasmic reticulum	5	236	0.866404	comp27944_c0|comp90815_c0|comp86433_c0|comp78852_c0|comp66298_c1
ko04310	Wnt signaling pathway	1	69	0.889426	comp77857_c0
ko00020	Citrate cycle (TCA cycle)	1	70	0.892908	comp84646_c1
ko00630	Glyoxylate and dicarboxylate metabolism	1	70	0.892908	comp65489_c0
ko01210	2-Oxocarboxylic acid metabolism	1	73	0.902712	comp82026_c0
ko01120	Microbial metabolism in diverse environments	9	419	0.912913	comp84646_c1|comp65489_c0|comp78823_c0|comp93628_c0|comp90647_c1|comp93825_c0|comp85357_c1|comp85415_c0|comp83708_c0
ko00240	Pyrimidine metabolism	2	128	0.913641	comp91917_c1|comp89845_c0
ko01200	Carbon metabolism	5	268	0.926185	comp93825_c0|comp84646_c1|comp65489_c0|comp83708_c0|comp90647_c1
ko03018	RNA degradation	2	136	0.929824	comp87257_c0|comp81166_c0
ko04113	Meiosis - yeast	1	84	0.931596	comp90106_c0
ko00260	Glycine, serine and threonine metabolism	1	85	0.933752	comp90647_c1
ko04120	Ubiquitin mediated proteolysis	2	141	0.938438	comp90815_c0|comp53658_c0
ko00010	Glycolysis / Gluconeogenesis	2	154	0.956384	comp93825_c0|comp90647_c1
ko01230	Biosynthesis of amino acids	4	281	0.978167	comp93825_c0|comp93628_c0|comp83708_c0|comp90647_c1
	--------------------
Id	#Term	Sample number	Background number	P-Value	Genes
	--------------------

## Sheet: FT4vsCK.DEG_KEGG_pathway_enrich
Id	Term	Sample number	Background number	P-Value	Genes
ko00196	Photosynthesis - antenna proteins	7	24	5.46122e-07	comp57085_c1|comp55552_c1|comp55552_c0|comp65529_c0|comp55552_c2|comp77764_c0|comp27489_c0
ko00195	Photosynthesis	8	68	0.0001097	comp58779_c1|comp58779_c0|comp93776_c0|comp67058_c1|comp64367_c0|comp77619_c0|comp90547_c9|comp93995_c0
ko00982	Drug metabolism - cytochrome P450	5	62	0.0111608	comp66051_c1|comp85076_c0|comp66051_c2|comp61027_c0|comp90728_c0
ko00980	Metabolism of xenobiotics by cytochrome P450	5	63	0.0119129	comp66051_c1|comp85076_c0|comp66051_c2|comp61027_c0|comp90728_c0
ko01100	Metabolic pathways	57	1993	0.017192	comp83116_c0|comp74720_c0|comp94368_c0|comp91175_c1|comp90332_c0|comp65964_c0|comp85617_c0|comp58699_c0|comp82983_c1|comp85609_c2|comp74675_c0|comp78610_c0|comp89088_c0|comp74128_c0|comp85038_c0|comp87841_c0|comp84646_c1|comp93776_c0|comp83985_c2|comp58294_c0|comp55552_c1|comp55552_c0|comp52224_c0|comp55552_c2|comp85518_c0|comp27489_c0|comp83221_c0|comp84758_c1|comp89845_c0|comp94359_c0|comp64168…
ko00790	Folate biosynthesis	2	12	0.0270342	comp90332_c0|comp24354_c0
ko04012	ErbB signaling pathway	3	31	0.0293475	comp77448_c0|comp83389_c0|comp88260_c0
ko04150	mTOR signaling pathway	4	57	0.0353952	comp82691_c0|comp77448_c0|comp83389_c0|comp88260_c0
ko03013	RNA transport	8	180	0.0435733	comp65822_c0|comp65822_c1|comp67468_c0|comp83259_c0|comp89463_c0|comp94405_c0|comp78745_c1|comp85459_c0
ko00920	Sulfur metabolism	3	38	0.0493294	comp74675_c0|comp75391_c0|comp85357_c1
ko04350	TGF-beta signaling pathway	3	39	0.0526093	comp77448_c0|comp83389_c0|comp88260_c0
ko00190	Oxidative phosphorylation	9	228	0.0622124	comp58779_c1|comp58779_c0|comp79998_c0|comp77619_c0|comp87977_c2|comp66155_c0|comp87393_c0|comp90547_c9|comp86969_c1
ko00860	Porphyrin and chlorophyll metabolism	3	47	0.0824036	comp87090_c1|comp94368_c0|comp87841_c0
ko04066	HIF-1 signaling pathway	4	76	0.083993	comp82691_c0|comp77448_c0|comp83389_c0|comp88260_c0
ko00480	Glutathione metabolism	5	108	0.0870506	comp66051_c1|comp85076_c0|comp66051_c2|comp61027_c0|comp90728_c0
ko00460	Cyanoamino acid metabolism	3	50	0.0950885	comp74675_c0|comp52224_c0|comp89088_c0
ko00785	Lipoic acid metabolism	1	5	0.104311	comp84639_c0
ko00401	Novobiocin biosynthesis	1	5	0.104311	comp85038_c0
ko00604	Glycosphingolipid biosynthesis - ganglio series	1	5	0.104311	comp88638_c0
ko00670	One carbon pool by folate	2	27	0.116402	comp58699_c0|comp85518_c0
ko00900	Terpenoid backbone biosynthesis	3	55	0.117851	comp27400_c0|comp94359_c0|comp89836_c0
ko00600	Sphingolipid metabolism	2	29	0.130964	comp65964_c0|comp74128_c0
ko00906	Carotenoid biosynthesis	2	30	0.138395	comp84031_c1|comp58294_c0
ko00944	Flavone and flavonol biosynthesis	1	7	0.142932	comp77871_c0
ko00750	Vitamin B6 metabolism	1	9	0.179894	comp37625_c0
ko04540	Gap junction	2	36	0.184612	comp89436_c0|comp88260_c0
ko03008	Ribosome biogenesis in eukaryotes	4	105	0.195966	comp65822_c0|comp65822_c1|comp85459_c0|comp82547_c0
ko00521	Streptomycin biosynthesis	1	10	0.197774	comp83221_c0
ko00940	Phenylpropanoid biosynthesis	5	149	0.225397	comp52224_c0|comp90322_c1|comp89088_c0|comp82983_c1|comp17555_c0
ko00531	Glycosaminoglycan degradation	1	13	0.249119	comp88638_c0
ko04151	PI3K-Akt signaling pathway	4	118	0.256223	comp82691_c0|comp77448_c0|comp83389_c0|comp88260_c0
ko00350	Tyrosine metabolism	2	46	0.265052	comp85038_c0|comp90903_c0
ko04013	MAPK signaling pathway - fly	1	14	0.265495	comp88260_c0
ko04668	TNF signaling pathway	1	15	0.281515	comp88260_c0
ko00603	Glycosphingolipid biosynthesis - globo series	1	15	0.281515	comp88638_c0
ko00730	Thiamine metabolism	1	15	0.281515	comp89836_c0
ko04010	MAPK signaling pathway	2	49	0.28939	comp83209_c0|comp88260_c0
ko00053	Ascorbate and aldarate metabolism	2	51	0.305568	comp74720_c0|comp91175_c1
ko00950	Isoquinoline alkaloid biosynthesis	1	18	0.327517	comp85038_c0
ko04075	Plant hormone signal transduction	5	183	0.368582	comp90909_c0|comp65230_c0|comp78007_c0|comp91871_c0|comp81979_c0
ko04014	Ras signaling pathway	2	60	0.377179	comp88260_c0|comp77330_c0
ko00360	Phenylalanine metabolism	3	102	0.384141	comp85038_c0|comp82983_c1|comp17555_c0
ko00983	Drug metabolism - other enzymes	1	22	0.384318	comp64168_c0
ko00563	Glycosylphosphatidylinositol(GPI)-anchor biosynthesis	1	22	0.384318	comp92688_c0
ko00400	Phenylalanine, tyrosine and tryptophan biosynthesis	2	62	0.392708	comp85038_c0|comp83985_c2
ko04141	Protein processing in endoplasmic reticulum	6	236	0.409394	comp83209_c0|comp89463_c0|comp27944_c0|comp90815_c0|comp86433_c0|comp78852_c0
ko00511	Other glycan degradation	1	24	0.410899	comp88638_c0
ko00960	Tropane, piperidine and pyridine alkaloid biosynthesis	1	24	0.410899	comp85038_c0
ko00910	Nitrogen metabolism	1	25	0.423758	comp93628_c0
ko00130	Ubiquinone and other terpenoid-quinone biosynthesis	1	27	0.448642	comp85038_c0
ko00500	Starch and sucrose metabolism	5	204	0.458947	comp83116_c0|comp85609_c2|comp52224_c0|comp89088_c0|comp84758_c1
ko04370	VEGF signaling pathway	1	30	0.483974	comp88260_c0
ko04520	Adherens junction	1	34	0.527599	comp88260_c0
ko01200	Carbon metabolism	6	268	0.531071	comp84646_c1|comp65489_c0|comp85518_c0|comp58699_c0|comp74675_c0|comp78610_c0
ko00720	Carbon fixation pathways in prokaryotes	1	35	0.537918	comp85518_c0
ko03430	Mismatch repair	1	37	0.557887	comp88122_c0
ko01120	Microbial metabolism in diverse environments	9	419	0.565194	comp75391_c0|comp84646_c1|comp93628_c0|comp65489_c0|comp85518_c0|comp85357_c1|comp74675_c0|comp78610_c0|comp90903_c0
ko00310	Lysine degradation	1	38	0.567547	comp86618_c0
ko01040	Biosynthesis of unsaturated fatty acids	1	40	0.586239	comp81811_c0
ko03410	Base excision repair	1	41	0.595282	comp89845_c0
ko04115	p53 signaling pathway	1	42	0.604127	comp77393_c0
ko04130	SNARE interactions in vesicular transport	1	42	0.604127	comp91808_c4
ko04510	Focal adhesion	1	47	0.645546	comp88260_c0
ko00564	Glycerophospholipid metabolism	2	101	0.649902	comp85617_c0|comp77330_c0
ko00565	Ether lipid metabolism	1	48	0.653296	comp77330_c0
ko00270	Cysteine and methionine metabolism	2	107	0.680833	comp74675_c0|comp85038_c0
ko00250	Alanine, aspartate and glutamate metabolism	1	53	0.689586	comp93628_c0
ko03440	Homologous recombination	1	54	0.696377	comp89845_c0
ko00510	N-Glycan biosynthesis	1	55	0.703019	comp21754_c0
ko03460	Fanconi anemia pathway	1	57	0.715872	comp71330_c1
ko03420	Nucleotide excision repair	1	59	0.728171	comp89845_c0
ko01110	Biosynthesis of secondary metabolites	20	1037	0.748384	comp85038_c0|comp84646_c1|comp94368_c0|comp88638_c0|comp89836_c0|comp58294_c0|comp84031_c1|comp93628_c0|comp17555_c0|comp27400_c0|comp82983_c1|comp83221_c0|comp84758_c1|comp83985_c2|comp91175_c1|comp89088_c0|comp94359_c0|comp90322_c1|comp52224_c0|comp87841_c0
ko00640	Propanoate metabolism	1	63	0.7512	comp84646_c1
ko03030	DNA replication	1	66	0.767186	comp89845_c0
ko00240	Pyrimidine metabolism	2	128	0.771862	comp64168_c0|comp89845_c0
ko00970	Aminoacyl-tRNA biosynthesis	1	67	0.772284	comp88052_c1
ko04144	Endocytosis	2	129	0.775574	comp83209_c0|comp77330_c0
ko00630	Glyoxylate and dicarboxylate metabolism	1	70	0.78692	comp65489_c0
ko00020	Citrate cycle (TCA cycle)	1	70	0.78692	comp84646_c1
ko00561	Glycerolipid metabolism	1	72	0.796152	comp85617_c0
ko03018	RNA degradation	2	136	0.800113	comp89276_c1|comp89723_c1
ko00562	Inositol phosphate metabolism	1	82	0.836666	comp83221_c0
ko00680	Methane metabolism	1	83	0.840247	comp65489_c0
ko00260	Glycine, serine and threonine metabolism	1	85	0.847175	comp58699_c0
ko00230	Purine metabolism	2	158	0.862442	comp89845_c0|comp85357_c1
ko04142	Lysosome	1	90	0.863215	comp88638_c0
ko01230	Biosynthesis of amino acids	4	281	0.865024	comp74675_c0|comp85038_c0|comp83985_c2|comp93628_c0
ko04810	Regulation of actin cytoskeleton	1	91	0.866215	comp88260_c0
ko04114	Oocyte meiosis	1	92	0.86915	comp88260_c0
ko04145	Phagosome	1	95	0.877576	comp89436_c0
ko01212	Fatty acid metabolism	1	96	0.880262	comp81811_c0
ko04146	Peroxisome	1	97	0.88289	comp84439_c1
ko00710	Carbon fixation in photosynthetic organisms	1	104	0.899744	comp78610_c0
ko03040	Spliceosome	2	178	0.903138	comp84950_c1|comp83209_c0
ko04110	Cell cycle	1	128	0.941188	comp77393_c0
ko00520	Amino sugar and nucleotide sugar metabolism	1	137	0.951861	comp88638_c0
ko04120	Ubiquitin mediated proteolysis	1	141	0.955963	comp90815_c0
ko03010	Ribosome	2	307	0.99146	comp82691_c0|comp94649_c0
	--------------------
Id	#Term	Sample number	Background number	P-Value	Genes
	--------------------

## Sheet: FT8vsCK.DEG_KEGG_pathway_enrich
Id	Term	Sample number	Background number	P-Value	Genes
ko00196	Photosynthesis - antenna proteins	5	24	1.72998e-05	comp55552_c1|comp55552_c0|comp65529_c0|comp55552_c2|comp27489_c0
ko00982	Drug metabolism - cytochrome P450	7	62	2.3895e-05	comp85076_c0|comp61027_c0|comp66051_c1|comp66051_c0|comp66051_c3|comp66051_c2|comp90728_c0
ko00980	Metabolism of xenobiotics by cytochrome P450	7	63	2.65677e-05	comp85076_c0|comp61027_c0|comp66051_c1|comp66051_c0|comp66051_c3|comp66051_c2|comp90728_c0
ko00480	Glutathione metabolism	7	108	0.000790429	comp85076_c0|comp61027_c0|comp66051_c1|comp66051_c0|comp66051_c3|comp66051_c2|comp90728_c0
ko00195	Photosynthesis	4	68	0.0150162	comp58779_c1|comp77619_c0|comp58779_c0|comp64367_c0
ko00460	Cyanoamino acid metabolism	3	50	0.032579	comp74675_c0|comp52224_c0|comp90114_c0
ko03008	Ribosome biogenesis in eukaryotes	4	105	0.0595603	comp65822_c0|comp65822_c1|comp78148_c0|comp82547_c0
ko00906	Carotenoid biosynthesis	2	30	0.0654584	comp75226_c0|comp84031_c1
ko00785	Lipoic acid metabolism	1	5	0.0679564	comp84639_c0
ko00604	Glycosphingolipid biosynthesis - ganglio series	1	5	0.0679564	comp88638_c0
ko04630	Jak-STAT signaling pathway	1	5	0.0679564	comp79004_c0
ko04012	ErbB signaling pathway	2	31	0.0693484	comp77448_c0|comp83389_c0
ko00944	Flavone and flavonol biosynthesis	1	7	0.0938347	comp77871_c0
ko04350	TGF-beta signaling pathway	2	39	0.102903	comp77448_c0|comp83389_c0
ko03013	RNA transport	5	180	0.1081	comp65822_c0|comp65822_c1|comp83259_c0|comp67468_c0|comp94405_c0
ko00750	Vitamin B6 metabolism	1	9	0.118998	comp37625_c0
ko00860	Porphyrin and chlorophyll metabolism	2	47	0.139886	comp87090_c1|comp87841_c0
ko00565	Ether lipid metabolism	2	48	0.144692	comp90659_c0|comp77330_c0
ko00790	Folate biosynthesis	1	12	0.155446	comp24354_c0
ko00940	Phenylpropanoid biosynthesis	4	149	0.155796	comp52224_c0|comp74769_c0|comp90114_c0|comp17555_c0
ko00053	Ascorbate and aldarate metabolism	2	51	0.15931	comp74720_c0|comp91175_c1
ko00531	Glycosaminoglycan degradation	1	13	0.167259	comp88638_c0
ko01100	Metabolic pathways	33	1993	0.167397	comp74720_c0|comp88638_c0|comp91175_c1|comp87712_c3|comp87989_c0|comp74675_c0|comp74128_c0|comp87841_c0|comp84646_c1|comp55552_c1|comp55552_c0|comp52224_c0|comp55552_c2|comp88052_c1|comp94359_c0|comp64168_c0|comp75226_c0|comp84639_c0|comp84031_c1|comp93628_c0|comp17555_c0|comp90659_c0|comp27489_c0|comp58779_c1|comp58779_c0|comp91303_c1|comp90114_c0|comp83109_c1|comp77330_c0|comp37625_c0|comp77619…
ko00900	Terpenoid backbone biosynthesis	2	55	0.179193	comp87712_c3|comp94359_c0
ko04150	mTOR signaling pathway	2	57	0.189273	comp77448_c0|comp83389_c0
ko04112	Cell cycle - Caulobacter	1	15	0.190394	comp21371_c0
ko00603	Glycosphingolipid biosynthesis - globo series	1	15	0.190394	comp88638_c0
ko04014	Ras signaling pathway	2	60	0.204531	comp90659_c0|comp77330_c0
ko00190	Oxidative phosphorylation	5	228	0.214623	comp58779_c1|comp77619_c0|comp87977_c2|comp79998_c0|comp58779_c0
ko04075	Plant hormone signal transduction	4	183	0.253373	comp90909_c0|comp65230_c0|comp91871_c0|comp92485_c0
ko00020	Citrate cycle (TCA cycle)	2	70	0.256128	comp84646_c1|comp83109_c1
ko00983	Drug metabolism - other enzymes	1	22	0.266445	comp64168_c0
ko00511	Other glycan degradation	1	24	0.286838	comp88638_c0
ko04066	HIF-1 signaling pathway	2	76	0.287262	comp77448_c0|comp83389_c0
ko00910	Nitrogen metabolism	1	25	0.296822	comp93628_c0
ko00600	Sphingolipid metabolism	1	29	0.335387	comp74128_c0
ko00720	Carbon fixation pathways in prokaryotes	1	35	0.389325	comp91303_c1
ko04540	Gap junction	1	36	0.397881	comp89436_c0
ko00564	Glycerophospholipid metabolism	2	101	0.413623	comp90659_c0|comp77330_c0
ko00920	Sulfur metabolism	1	38	0.414638	comp74675_c0
ko04141	Protein processing in endoplasmic reticulum	4	236	0.420238	comp27944_c0|comp86433_c0|comp78852_c0|comp90122_c0
ko00710	Carbon fixation in photosynthetic organisms	2	104	0.428112	comp91303_c1|comp83109_c1
ko01040	Biosynthesis of unsaturated fatty acids	1	40	0.430931	comp81811_c0
ko04151	PI3K-Akt signaling pathway	2	118	0.493097	comp77448_c0|comp83389_c0
ko00250	Alanine, aspartate and glutamate metabolism	1	53	0.526376	comp93628_c0
ko01120	Microbial metabolism in diverse environments	6	419	0.534026	comp84646_c1|comp91303_c1|comp93628_c0|comp83109_c1|comp87989_c0|comp74675_c0
ko04144	Endocytosis	2	129	0.540796	comp90659_c0|comp77330_c0
ko00620	Pyruvate metabolism	2	130	0.544977	comp91303_c1|comp83109_c1
ko02010	ABC transporters	1	57	0.552405	comp93328_c0
ko03460	Fanconi anemia pathway	1	57	0.552405	comp71330_c1
ko00640	Propanoate metabolism	1	63	0.588804	comp84646_c1
ko01110	Biosynthesis of secondary metabolites	14	1037	0.593856	comp74769_c0|comp75226_c0|comp84646_c1|comp90114_c0|comp91175_c1|comp87712_c3|comp84031_c1|comp93628_c0|comp17555_c0|comp83109_c1|comp88638_c0|comp94359_c0|comp52224_c0|comp87841_c0
ko00970	Aminoacyl-tRNA biosynthesis	1	67	0.611419	comp88052_c1
ko00010	Glycolysis / Gluconeogenesis	2	154	0.637287	comp87989_c0|comp83109_c1
ko00680	Methane metabolism	1	83	0.69016	comp91303_c1
ko04142	Lysosome	1	90	0.719409	comp88638_c0
ko01200	Carbon metabolism	3	268	0.727092	comp74675_c0|comp91303_c1|comp84646_c1
ko04145	Phagosome	1	95	0.738603	comp89436_c0
ko01212	Fatty acid metabolism	1	96	0.742282	comp81811_c0
ko00360	Phenylalanine metabolism	1	102	0.7633	comp17555_c0
ko00270	Cysteine and methionine metabolism	1	107	0.779506	comp74675_c0
ko00500	Starch and sucrose metabolism	2	204	0.781911	comp52224_c0|comp90114_c0
ko00240	Pyrimidine metabolism	1	128	0.836355	comp64168_c0
ko03018	RNA degradation	1	136	0.853945	comp89723_c1
ko00520	Amino sugar and nucleotide sugar metabolism	1	137	0.856007	comp88638_c0
ko04120	Ubiquitin mediated proteolysis	1	141	0.86397	comp79004_c0
ko01230	Biosynthesis of amino acids	2	281	0.906875	comp74675_c0|comp93628_c0
ko03010	Ribosome	1	307	0.987364	comp60309_c0
