# Supplementary material for: Integrated RNA-Seq and sRNA-Seq Analysis Identifies Chilling and Freezing Responsive Key Molecular Players and Pathways in Tea Plant (Camellia sinensis)
Source: PLoS One. 2015 Apr 22;10(4):e0125031. doi: 10.1371/journal.pone.0125031 (PMC4406609; doi:10.1371/journal.pone.0125031)
Supplement: S8 Table — (XLS) [file pone.0125031.s011.xls]

## Sheet: mRNA
Primer ID	Unigene ID	Primer sequence
GST3-F	comp66051_c1	TTCGATTCGATGAGGGTGTGTG
GST3-R		TCTCCACCACTCAAGCGGATC
GI-F	comp74326_c0	GCTAGGCAATGATGGCAACGAA
GI-R		AGCTGCTATGGCAACCTCACTT
BPR-F	comp52224_c0	ATCTCCTCCTTCAACAGAACCA
BPR-R		TTCCTTGGCAGCACCTTCA
DREB1B-F	comp79005_c0	TACATGGACGAGGAAGCGGTTT
DREB1B-R		TGGAGGTGGTGGTGGTGGTA
DREB1C-F	comp73809_c0	GCAAGGAGGTGGTGAAAGCAAT
DREB1C-R		GTCGCATGGATGAGGAGGAAGA
HEXO1-F	comp88638_c0	GAGCGTTTGTGGAGCAAGAGAG
HEXO1-R		CGCCTCGTCAAGAGACATCTGA
PP2A13-F	comp75424_c1	TTGAAGGACCAGAGGGAGGGTA
PP2A13-R		ACCACCATCGAATGAGCTAGGT
NAC100-F	comp90399_c1	ACGACGAATCACAGCCTCAGAA
NAC100-R		TGGATCGGAGAAGCAGGTCAC
ARF6-F	comp92148_c2	CCTGCGACCAATGCTGTTGTT
ARF6-R		AGAGGATCAACTGCGACTCGTT
AHK4-F	comp92485_c0	TTCCGGTGGGTCGAGCATTAC
AHK4-R		CAACTGCCTCTGGTGGTGTACT
ATH1-F	comp87383_c0	ACGGAATACTTGGCGGTGTGA
ATH1-R		TGGAACGGCTGAAACCCTGTT
HT1-F	comp89699_c0	TGCCCACCAAAGTTGGAGAGAA
HT1-R		GGCGACCTGAGAACACATCATC

## Sheet: miRNA
miRNA ID	Primer	Sequence
csn-miR156.17	RT	GTCGTATCCAGTGCAGGGTCCGAGGTATTCGCACTGGATACGACGTGCTC
	Forward primer	AGCCCGTGACAGAAGAAAGAGA
	Reverse primer	CCAGTGCAGGGTCCGAGGTA
csn-miR398.5	RT	GTCGTATCCAGTGCAGGGTCCGAGGTATTCGCACTGGATACGACCAGGGG
	Forward primer	AGCCCGATGTGTTCTCAGGTCA
	Reverse primer	CCAGTGCAGGGTCCGAGGTA
csn-miR164.4	RT	GTCGTATCCAGTGCAGGGTCCGAGGTATTCGCACTGGATACGACCGCACG
	Forward primer	GCAGGAGAATGGAGAAGCAGG
	Reverse primer	CCAGTGCAGGGTCCGAGGTA
csn-miR167.6	RT	GTCGTATCCAGTGCAGGGTCCGAGGTATTCGCACTGGATACGACCAAGAT
	Forward primer	AGCCTAAGCTGCCAGCATGA
	Reverse primer	CCAGTGCAGGGTCCGAGGTA
csn-miR164.1	RT	GTCGTATCCAGTGCAGGGTCCGAGGTATTCGCACTGGATACGACTGCACG
	Forward primer	AAGAGACGGTGGAGAAGCAGG
	Reverse primer	CCAGTGCAGGGTCCGAGGTA
csn-miR171.2	RT	GTCGTATCCAGTGCAGGGTCCGAGGTATTCGCACTGGATACGACGATATT
	Forward primer	TATCCCGTGATTGAGCCGC
	Reverse primer	CCAGTGCAGGGTCCGAGGTA
