# Supplementary material for: Integrated RNA-Seq and sRNA-Seq Analysis Identifies Chilling and Freezing Responsive Key Molecular Players and Pathways in Tea Plant (Camellia sinensis)
Source: PLoS One. 2015 Apr 22;10(4):e0125031. doi: 10.1371/journal.pone.0125031 (PMC4406609; doi:10.1371/journal.pone.0125031)
Supplement: S9 Table — (XLS) [file pone.0125031.s012.xls]

## Sheet: Sheet1
Types	CT4	CT4(percent)	CT8	CT8(percent)	FT4	FT4(percent)	FT8	FT8(percent)	CK	CK(percent)
total_reads	7444194	1	7447982	1	8165214	1	7899864	1	9046296	1
clean reads	7242048	0.9728	7217971	0.9691	8003550	0.9802	7677582	0.9719	8827183	0.9758
Total sRNA	6079667	1	6253217	1	6491934	1	6252404	1	7565080	1
Mapped sRNA	2313153	0.3805	2560852	0.4095	3057737	0.471	2692094	0.4306	2876690	0.3803
total	2313153	1	2560852	1	3057737	1	2692094	1	2876690	1
known_miRNA	56740	0.0245	73617	0.0287	46148	0.0151	48717	0.0181	64451	0.0224
rRNA	64927	0.0281	93576	0.0365	260665	0.0852	174074	0.0647	115377	0.0401
tRNA	7525	0.0033	8453	0.0033	9388	0.0031	10141	0.0038	7641	0.0027
snRNA	803	0.0003	1093	0.0004	1144	0.0004	916	0.0003	1374	0.0005
snoRNA	1683	0.0007	2089	0.0008	2209	0.0007	2172	0.0008	1966	0.0007
repeat	30291	0.0131	32719	0.0128	27829	0.0091	29529	0.011	38676	0.0134
novel_miRNA	20222	0.0087	31962	0.0125	22314	0.0073	21039	0.0078	24865	0.0086
TAS	22847	0.0099	26843	0.0105	22112	0.0072	20514	0.0076	26010	0.009
other	2108115	0.9114	2290500	0.8944	2665928	0.8719	2384992	0.8859	2596330	0.9025
